# Supplementary material for: Crystal structure of 4-bromo-N-[(3,6-di-tert-butyl-9H-carbazol-1-yl)methyl­idene]aniline
Source: Acta Crystallogr E Crystallogr Commun. 2019 Sep 10;75(Pt 10):1429–31. doi: 10.1107/S2056989019012374 (PMC6775744; doi:10.1107/S2056989019012374)
Supplement: Supplementary file 1 [file e-75-01429-sup1.cif]

##############################################################################
#                                                                            #
# This CIF contains the data in a paper accepted for publication in          #
# Acta Crystallographica Section E. It conforms to the requirements of       #
# Notes for Authors for Acta Crystallographica Section E, and has been       #
# peer reviewed under the auspices of the IUCr Commission on Journals.       #
#                                                                            #
# Full details of the Crystallographic Information File format               #
# are given in the paper "The Crystallographic Information File (CIF):       #
# a New Standard Archive File for Crystallography" by S. R. Hall, F. H.      #
# Allen and I. D. Brown [Acta Cryst. (1991), A47, 655-685].                  #
#                                                                            #
# The current version of the core CIF dictionary is obtainable from          #
# ftp://ftp.iucr.org/pub/cif_core.dic.                                       #
#                                                                            #
# Software is freely available for graphical display of the structure(s)     #
# in this CIF. For information consult the CIF software page                 #
# http://www.iucr.org/resources/cif/software.                                #
#                                                                            #
# This file may be used for bona fide research purposes within the           #
# scientific community so long as proper attribution is given to the journal # 
# article from which it was obtained.                                        #
#                                                                            #
##############################################################################
data_global
_audit_creation_method     'by CrystalStructure 4.2.2'
_journal_date_recd_electronic     2019-08-27
_journal_date_accepted     2019-09-05
_journal_name_full     'Acta Crystallographica, Section E'
_journal_year     2019
_journal_volume     75
_journal_issue     10
_journal_page_first     1429
_journal_page_last     1431
_journal_paper_category     GO
_journal_paper_doi     10.1107/S2056989019012374
_journal_coeditor_code     IS5522
_publ_contact_author_name
;
  Masatsugu Taneda
;
_publ_contact_author_address
;
Department of Science Education
Faculty of Education
Osaka Kyoiku University
Kashiwara, Osaka 582-8582
Japan
;
_publ_contact_author_email     tane@cc.osaka-kyoiku.ac.jp
_publ_contact_author_fax     '(+81)72-978-3554'
_publ_contact_author_phone     '(+81)72-978-3398'
_publ_section_title
;\
Crystal structure of
4-bromo-<i>N</i>-[(3,6-di-<i>tert</i>-butyl-9<i>H</i>-carbazol-1-yl)\
methylidene]aniline
;
_publ_section_title_footnote     .
loop_
    _publ_author_name
    _publ_author_address
    'Kubono, Koji'
;
Division of Natural Sciences
Osaka Kyoiku University
Kashiwara, Osaka 582-8582
Japan
;
    'Matsumoto, Taisuke'
;
Institute for Materials Chemistry and Engineering
Kyushu University
Kasuga, Fukuoka 816-8580, Japan
;
    'Taneda, Masatsugu'
;
Department of Science Education
Faculty of Education
Osaka Kyoiku University
Kashiwara, Osaka 582-8582
Japan
;
_publ_section_synopsis
;
In the title compound, C~27~H~29~BrN~2~, an intramolecular N---H...N hydrogen
bond forms an <i>S</i>(6) ring motif. In the crystal, two molecules are
associated into an inversion dimer <i>via</i> a pair of C---H...\p
interactions. The dimers are linked by another pair of C---H...\p
interactions, forming a ribbon along the <i>c-</i>axis direction.
;
data_I
_chemical_name_systematic
;\
4-Bromo-<i>N</i>-[(3,6-di-<i>tert</i>-butyl-9<i>H</i>-carbazol-1-\
yl)methylidene]aniline
;
_chemical_formula_moiety     'C27 H29 Br N2'
_chemical_formula_sum     'C27 H29 Br N2'
_chemical_formula_iupac     'C27 H29 Br N2'
_chemical_formula_weight     461.42
_chemical_melting_point     ?
_space_group_crystal_system     monoclinic
_space_group_name_H-M_alt     'P 21/c'
_space_group_name_Hall     '-P 2ybc'
loop_
    _space_group_symop_id
    _space_group_symop_operation_xyz
    1 '+X,+Y,+Z'
    2 '-X,1/2+Y,1/2-Z'
    3 '-X,-Y,-Z'
    4 '+X,-1/2-Y,-1/2+Z'
_cell_length_a     9.9949(5)
_cell_length_b     23.5460(10)
_cell_length_c     10.2919(6)
_cell_angle_alpha     90.0000
_cell_angle_beta     108.334(6)
_cell_angle_gamma     90.0000
_cell_volume     2299.2(2)
_cell_formula_units_Z     4
_cell_measurement_reflns_used     8890
_cell_measurement_theta_min     2.29
_cell_measurement_theta_max     30.25
_cell_measurement_temperature     123
_exptl_crystal_description     prism
_exptl_crystal_colour     yellow
_exptl_crystal_size_max     0.400
_exptl_crystal_size_mid     0.300
_exptl_crystal_size_min     0.200
_exptl_crystal_density_diffrn     1.333
_exptl_crystal_density_meas     ?
_exptl_crystal_density_method     'not measured'
_exptl_crystal_F_000     960.00
_exptl_absorpt_coefficient_mu     1.804
_exptl_absorpt_correction_type     multi-scan
_exptl_absorpt_process_details
;
(CrysAlis PRO; Rigaku OD, 2018)
;
_exptl_absorpt_correction_T_min     0.610
_exptl_absorpt_correction_T_max     0.696
_diffrn_ambient_temperature     123
_diffrn_source     'rotating anode X-ray generator'
_diffrn_radiation_type     'Mo K\a'
_diffrn_radiation_wavelength     0.71075
_diffrn_radiation_monochromator     'multi-layer mirror optics'
_diffrn_measurement_device_type     'Rigaku AFC HyPix-6000'
_diffrn_measurement_device     'three-circle diffractometer'
_diffrn_measurement_method     '\w scans'
_diffrn_detector     'Rigaku HyPix-6000 area detector'
_diffrn_detector_area_resol_mean     10.0
_diffrn_reflns_number     19373
_diffrn_reflns_av_R_equivalents     0.0254
_diffrn_reflns_theta_min     2.314
_diffrn_reflns_theta_max     27.483
_diffrn_reflns_theta_full     25.242
_diffrn_measured_fraction_theta_max     0.999
_diffrn_measured_fraction_theta_full     0.999
_diffrn_reflns_limit_h_min     -10
_diffrn_reflns_limit_h_max     12
_diffrn_reflns_limit_k_min     -26
_diffrn_reflns_limit_k_max     30
_diffrn_reflns_limit_l_min     -13
_diffrn_reflns_limit_l_max     13
_diffrn_standards_number     0
_diffrn_standards_interval_count     .
_diffrn_standards_decay_%     ?
_diffrn_radiation_probe     x-ray
_refine_special_details
;
    Refinement was performed using all reflections. The weighted
    R-factor (wR) and goodness of fit (S) are based on F^2^.
    R-factor (gt) are based on F. The threshold expression of
    F^2^ > 2.0 sigma(F^2^) is used only for calculating R-factor (gt).
;
_reflns_number_total     5268
_reflns_number_gt     4580
_reflns_threshold_expression     F^2^>2.0\s(F^2^)
_refine_ls_structure_factor_coef     Fsqd
_refine_ls_R_factor_all     0.0421
_refine_ls_R_factor_gt     0.0335
_refine_ls_wR_factor_gt     0.0731
_refine_ls_wR_factor_ref     0.0760
_refine_ls_goodness_of_fit_ref     1.028
_refine_ls_number_reflns     5268
_refine_ls_number_parameters     312
_refine_ls_number_restraints     0
_refine_ls_hydrogen_treatment     mixed
_refine_ls_weighting_scheme     calc
_refine_ls_weighting_details
            'w = 1/[\s^2^(Fo^2^)+(0.0306P)^2^+1.3852P] where P=(Fo^2^+2Fc^2^)/3'
_atom_sites_solution_hydrogens     geom
_atom_sites_solution_primary     direct
_atom_sites_solution_secondary     difmap
_refine_ls_shift/su_max     0.000
_refine_diff_density_max     0.56
_refine_diff_density_min     -0.54
_refine_ls_extinction_method     none
_refine_ls_extinction_coef     ?
loop_
    _atom_type_symbol
    _atom_type_description
    _atom_type_scat_dispersion_real
    _atom_type_scat_dispersion_imag
    _atom_type_scat_source
    'C' 'C' 0.0033 0.0016
;
International Tables for Crystallography
(Vol. C, Tables 4.2.6.8 and 6.1.1.4)
;
    'H' 'H' 0.0000 0.0000
;
International Tables for Crystallography
(Vol. C, Table 6.1.1.4)
;
    'Br' 'Br' -0.2901 2.4595
;
International Tables for Crystallography
(Vol. C, Tables 4.2.6.8 and 6.1.1.4)
;
    'N' 'N' 0.0061 0.0033
;
International Tables for Crystallography
(Vol. C, Tables 4.2.6.8 and 6.1.1.4)
;
_computing_data_collection
;
CrysAlis PRO (Rigaku OD, 2018)
;
_computing_cell_refinement
;
CrysAlis PRO (Rigaku OD, 2018)
;
_computing_data_reduction
;
CrysAlis PRO (Rigaku OD, 2018)
;
_computing_structure_solution
;
SIR92 (Altomare <i>et al.</i>,  1993)
;
_computing_structure_refinement
;
SHELXL2014 (Sheldrick, 2015)
;
_computing_molecular_graphics
;
PLATON (Spek, 2009)
;
_computing_publication_material
;
CrystalStructure (Rigaku, 2016)
;
loop_
    _atom_site_type_symbol
    _atom_site_label
    _atom_site_fract_x
    _atom_site_fract_y
    _atom_site_fract_z
    _atom_site_U_iso_or_equiv
    _atom_site_adp_type
    _atom_site_calc_flag
    _atom_site_occupancy
    _atom_site_disorder_assembly
    _atom_site_disorder_group
    Br Br1 0.32389(2) -0.22866(2) -0.02368(2) 0.04191(8) Uani d 1 . .
    N N2 0.10884(14) -0.03518(6) 0.24791(14) 0.0214(3) Uani d 1 . .
    N N3 0.13607(14) 0.05539(6) 0.44000(14) 0.0194(3) Uani d 1 . .
    C C4 -0.00730(16) 0.05269(6) 0.37843(15) 0.0178(3) Uani d 1 . .
    C C5 -0.07237(16) 0.09426(6) 0.43609(15) 0.0171(3) Uani d 1 . .
    C C6 -0.21856(16) 0.10061(7) 0.38848(16) 0.0190(3) Uani d 1 . .
    H H6 -0.2609 0.1292 0.4243 0.023 Uiso calc 1 . .
    C C7 -0.30146(16) 0.06474(7) 0.28826(16) 0.0202(3) Uani d 1 . .
    C C8 -0.23344(17) 0.02255(7) 0.23600(16) 0.0210(3) Uani d 1 . .
    H H8 -0.2887 -0.0021 0.1703 0.025 Uiso calc 1 . .
    C C9 -0.08739(16) 0.01562(6) 0.27729(16) 0.0187(3) Uani d 1 . .
    C C10 0.16594(16) 0.09673(6) 0.54128(16) 0.0183(3) Uani d 1 . .
    C C11 0.03872(15) 0.12215(6) 0.54154(15) 0.0169(3) Uani d 1 . .
    C C12 0.03888(16) 0.16442(6) 0.63623(15) 0.0172(3) Uani d 1 . .
    H H12 -0.0456 0.1811 0.6359 0.021 Uiso calc 1 . .
    C C13 0.16444(16) 0.18174(6) 0.73110(15) 0.0183(3) Uani d 1 . .
    C C14 0.29004(16) 0.15590(7) 0.72658(16) 0.0213(3) Uani d 1 . .
    H H14 0.3748 0.1675 0.7894 0.026 Uiso calc 1 . .
    C C15 0.29330(16) 0.11409(7) 0.63310(17) 0.0216(3) Uani d 1 . .
    H H15 0.3781 0.0982 0.6319 0.026 Uiso calc 1 . .
    C C16 -0.46276(17) 0.06969(7) 0.23445(18) 0.0249(4) Uani d 1 . .
    C C17 -0.5292(2) 0.01470(9) 0.2628(2) 0.0423(5) Uani d 1 . .
    H H17A -0.5002 0.0079 0.3597 0.051 Uiso calc 1 . .
    H H17B -0.4991 -0.0163 0.2182 0.051 Uiso calc 1 . .
    H H17C -0.6300 0.0179 0.2285 0.051 Uiso calc 1 . .
    C C18 -0.5096(2) 0.07977(9) 0.07942(19) 0.0351(4) Uani d 1 . .
    H H18A -0.6106 0.0811 0.0447 0.042 Uiso calc 1 . .
    H H18B -0.4758 0.0494 0.0359 0.042 Uiso calc 1 . .
    H H18C -0.4716 0.1152 0.0606 0.042 Uiso calc 1 . .
    C C19 -0.51743(19) 0.11897(9) 0.2992(2) 0.0386(5) Uani d 1 . .
    H H19A -0.4766 0.1538 0.2812 0.046 Uiso calc 1 . .
    H H19B -0.4920 0.1132 0.3963 0.046 Uiso calc 1 . .
    H H19C -0.6182 0.1210 0.2610 0.046 Uiso calc 1 . .
    C C20 0.16630(17) 0.22683(7) 0.83868(17) 0.0226(3) Uani d 1 . .
    C C21A 0.2398(4) 0.20070(14) 0.9822(3) 0.0349(8) Uani d 0.592(3) A 1
    H H21A 0.2411 0.2281 1.0517 0.042 Uiso calc 0.592(3) A 1
    H H21B 0.3347 0.1903 0.9893 0.042 Uiso calc 0.592(3) A 1
    H H21C 0.1890 0.1676 0.9943 0.042 Uiso calc 0.592(3) A 1
    C C22A 0.0240(4) 0.24682(17) 0.8322(4) 0.0458(11) Uani d 0.592(3) A 1
    H H22A -0.0202 0.2644 0.7452 0.055 Uiso calc 0.592(3) A 1
    H H22B 0.0317 0.2739 0.9040 0.055 Uiso calc 0.592(3) A 1
    H H22C -0.0318 0.2151 0.8434 0.055 Uiso calc 0.592(3) A 1
    C C23A 0.2585(4) 0.27633(13) 0.8214(3) 0.0344(8) Uani d 0.592(3) A 1
    H H23A 0.2170 0.2935 0.7333 0.041 Uiso calc 0.592(3) A 1
    H H23B 0.3509 0.2625 0.8284 0.041 Uiso calc 0.592(3) A 1
    H H23C 0.2655 0.3040 0.8917 0.041 Uiso calc 0.592(3) A 1
    C C21B 0.0816(5) 0.2036(2) 0.9295(4) 0.0310(11) Uani d 0.408(3) A 2
    H H21D 0.1277 0.1705 0.9775 0.037 Uiso calc 0.408(3) A 2
    H H21E -0.0118 0.1937 0.8731 0.037 Uiso calc 0.408(3) A 2
    H H21F 0.0762 0.2321 0.9943 0.037 Uiso calc 0.408(3) A 2
    C C22B 0.0843(5) 0.28167(19) 0.7672(5) 0.0324(11) Uani d 0.408(3) A 2
    H H22D 0.0760 0.3078 0.8359 0.039 Uiso calc 0.408(3) A 2
    H H22E -0.0080 0.2711 0.7094 0.039 Uiso calc 0.408(3) A 2
    H H22F 0.1351 0.2994 0.7130 0.039 Uiso calc 0.408(3) A 2
    C C23B 0.3089(4) 0.2460(2) 0.9280(5) 0.0346(12) Uani d 0.408(3) A 2
    H H23D 0.3601 0.2140 0.9772 0.041 Uiso calc 0.408(3) A 2
    H H23E 0.2979 0.2739 0.9917 0.041 Uiso calc 0.408(3) A 2
    H H23F 0.3599 0.2622 0.8721 0.041 Uiso calc 0.408(3) A 2
    C C24 -0.02473(16) -0.02866(7) 0.21740(16) 0.0197(3) Uani d 1 . .
    H H24 -0.0838 -0.0533 0.1544 0.024 Uiso calc 1 . .
    C C25 0.15800(17) -0.07912(7) 0.18052(16) 0.0207(3) Uani d 1 . .
    C C26 0.26499(17) -0.11434(7) 0.25860(18) 0.0235(3) Uani d 1 . .
    H H26 0.3037 -0.1079 0.3521 0.028 Uiso calc 1 . .
    C C27 0.31439(17) -0.15892(7) 0.19842(19) 0.0263(4) Uani d 1 . .
    H H27 0.3834 -0.1833 0.2514 0.032 Uiso calc 1 . .
    C C28 0.25953(18) -0.16661(7) 0.05853(19) 0.0263(4) Uani d 1 . .
    C C29 0.15945(19) -0.13042(8) -0.02231(19) 0.0288(4) Uani d 1 . .
    H H29 0.1269 -0.1351 -0.1168 0.035 Uiso calc 1 . .
    C C30 0.10778(18) -0.08681(7) 0.03954(17) 0.0261(4) Uani d 1 . .
    H H30 0.0389 -0.0625 -0.0140 0.031 Uiso calc 1 . .
    H H3 0.187(2) 0.0341(9) 0.426(2) 0.027(5) Uiso d 1 . .
loop_
    _atom_site_aniso_label
    _atom_site_aniso_U_11
    _atom_site_aniso_U_22
    _atom_site_aniso_U_33
    _atom_site_aniso_U_12
    _atom_site_aniso_U_13
    _atom_site_aniso_U_23
    Br1 0.03992(12) 0.03025(11) 0.05975(15) 0.00525(8) 0.02168(10) -0.01567(9)
    N2 0.0257(7) 0.0183(6) 0.0222(7) -0.0004(5) 0.0103(6) -0.0001(5)
    N3 0.0172(6) 0.0193(7) 0.0222(7) 0.0024(5) 0.0069(5) -0.0017(5)
    C4 0.0192(7) 0.0168(7) 0.0181(7) 0.0000(6) 0.0066(6) 0.0036(6)
    C5 0.0208(7) 0.0157(7) 0.0154(7) -0.0007(6) 0.0065(6) 0.0015(6)
    C6 0.0196(7) 0.0182(7) 0.0194(8) 0.0025(6) 0.0065(6) 0.0007(6)
    C7 0.0185(8) 0.0211(8) 0.0198(8) 0.0005(6) 0.0045(6) 0.0009(6)
    C8 0.0229(8) 0.0183(7) 0.0202(8) -0.0021(6) 0.0045(6) -0.0017(6)
    C9 0.0225(8) 0.0161(7) 0.0188(7) 0.0000(6) 0.0082(6) 0.0016(6)
    C10 0.0214(8) 0.0160(7) 0.0186(7) 0.0009(6) 0.0078(6) 0.0021(6)
    C11 0.0166(7) 0.0165(7) 0.0175(7) -0.0006(6) 0.0053(6) 0.0035(6)
    C12 0.0163(7) 0.0166(7) 0.0193(7) 0.0007(6) 0.0063(6) 0.0020(6)
    C13 0.0200(7) 0.0178(7) 0.0178(7) -0.0018(6) 0.0068(6) 0.0018(6)
    C14 0.0164(7) 0.0246(8) 0.0207(8) -0.0023(6) 0.0025(6) 0.0006(6)
    C15 0.0159(7) 0.0234(8) 0.0258(8) 0.0029(6) 0.0067(6) 0.0020(7)
    C16 0.0175(8) 0.0246(8) 0.0291(9) -0.0008(6) 0.0023(7) -0.0044(7)
    C17 0.0228(9) 0.0388(11) 0.0652(14) -0.0008(8) 0.0135(9) 0.0078(10)
    C18 0.0256(9) 0.0400(11) 0.0324(10) 0.0030(8) -0.0013(8) -0.0039(8)
    C19 0.0195(8) 0.0479(12) 0.0426(11) 0.0070(8) 0.0017(8) -0.0161(9)
    C20 0.0229(8) 0.0219(8) 0.0220(8) -0.0047(6) 0.0058(6) -0.0037(6)
    C21A 0.049(2) 0.0336(17) 0.0241(16) -0.0039(14) 0.0149(14) -0.0042(13)
    C22A 0.0303(17) 0.047(2) 0.054(2) 0.0007(15) 0.0055(16) -0.0364(19)
    C23A 0.0448(19) 0.0241(15) 0.0292(17) -0.0123(13) 0.0045(14) -0.0049(13)
    C21B 0.039(3) 0.035(2) 0.021(2) -0.012(2) 0.0112(19) -0.0070(18)
    C22B 0.045(3) 0.026(2) 0.026(2) 0.0088(19) 0.012(2) -0.0038(18)
    C23B 0.021(2) 0.038(3) 0.043(3) -0.0064(18) 0.006(2) -0.016(2)
    C24 0.0243(8) 0.0169(7) 0.0179(7) -0.0011(6) 0.0066(6) 0.0000(6)
    C25 0.0229(8) 0.0171(7) 0.0248(8) -0.0020(6) 0.0114(7) -0.0019(6)
    C26 0.0199(8) 0.0268(8) 0.0244(8) -0.0016(6) 0.0080(7) -0.0007(7)
    C27 0.0202(8) 0.0238(8) 0.0368(10) 0.0024(6) 0.0117(7) 0.0028(7)
    C28 0.0258(8) 0.0194(8) 0.0389(10) -0.0004(6) 0.0175(8) -0.0067(7)
    C29 0.0342(9) 0.0286(9) 0.0244(9) 0.0021(7) 0.0104(7) -0.0050(7)
    C30 0.0306(9) 0.0232(8) 0.0244(9) 0.0054(7) 0.0084(7) 0.0016(7)
_geom_special_details
;
 All esds (except the esd in the dihedral angle between two l.s. planes)
 are estimated using the full covariance matrix.  The cell esds are taken
 into account individually in the estimation of esds in distances, angles
 and torsion angles; correlations between esds in cell parameters are only
 used when they are defined by crystal symmetry.  An approximate (isotropic)
 treatment of cell esds is used for estimating esds involving l.s. planes.
;
loop_
    _geom_bond_atom_site_label_1
    _geom_bond_atom_site_label_2
    _geom_bond_site_symmetry_2
    _geom_bond_distance
    _geom_bond_publ_flag
    Br1 C28 . 1.8992(16) ?
    N2 C24 . 1.281(2) ?
    N2 C25 . 1.417(2) ?
    N3 C4 . 1.374(2) ?
    N3 C10 . 1.388(2) ?
    N3 H3 . 0.76(2) ?
    C4 C9 . 1.401(2) ?
    C4 C5 . 1.406(2) ?
    C5 C6 . 1.395(2) ?
    C5 C11 . 1.444(2) ?
    C6 C7 . 1.388(2) ?
    C6 H6 . 0.9300 ?
    C7 C8 . 1.403(2) ?
    C7 C16 . 1.535(2) ?
    C8 C9 . 1.396(2) ?
    C8 H8 . 0.9300 ?
    C9 C24 . 1.450(2) ?
    C10 C15 . 1.387(2) ?
    C10 C11 . 1.406(2) ?
    C11 C12 . 1.393(2) ?
    C12 C13 . 1.387(2) ?
    C12 H12 . 0.9300 ?
    C13 C14 . 1.409(2) ?
    C13 C20 . 1.530(2) ?
    C14 C15 . 1.384(2) ?
    C14 H14 . 0.9300 ?
    C15 H15 . 0.9300 ?
    C16 C19 . 1.523(2) ?
    C16 C17 . 1.525(3) ?
    C16 C18 . 1.533(3) ?
    C17 H17A . 0.9600 ?
    C17 H17B . 0.9600 ?
    C17 H17C . 0.9600 ?
    C18 H18A . 0.9600 ?
    C18 H18B . 0.9600 ?
    C18 H18C . 0.9600 ?
    C19 H19A . 0.9600 ?
    C19 H19B . 0.9600 ?
    C19 H19C . 0.9600 ?
    C20 C22A . 1.479(4) ?
    C20 C23B . 1.502(4) ?
    C20 C23A . 1.530(3) ?
    C20 C21B . 1.545(5) ?
    C20 C21A . 1.555(4) ?
    C20 C22B . 1.581(5) ?
    C21A H21A . 0.9600 ?
    C21A H21B . 0.9600 ?
    C21A H21C . 0.9600 ?
    C22A H22A . 0.9600 ?
    C22A H22B . 0.9600 ?
    C22A H22C . 0.9600 ?
    C23A H23A . 0.9600 ?
    C23A H23B . 0.9600 ?
    C23A H23C . 0.9600 ?
    C21B H21D . 0.9600 ?
    C21B H21E . 0.9600 ?
    C21B H21F . 0.9600 ?
    C22B H22D . 0.9600 ?
    C22B H22E . 0.9600 ?
    C22B H22F . 0.9600 ?
    C23B H23D . 0.9600 ?
    C23B H23E . 0.9600 ?
    C23B H23F . 0.9600 ?
    C24 H24 . 0.9300 ?
    C25 C30 . 1.390(2) ?
    C25 C26 . 1.392(2) ?
    C26 C27 . 1.386(2) ?
    C26 H26 . 0.9300 ?
    C27 C28 . 1.382(3) ?
    C27 H27 . 0.9300 ?
    C28 C29 . 1.377(3) ?
    C29 C30 . 1.390(2) ?
    C29 H29 . 0.9300 ?
    C30 H30 . 0.9300 ?
loop_
    _geom_angle_atom_site_label_1
    _geom_angle_atom_site_label_2
    _geom_angle_atom_site_label_3
    _geom_angle_site_symmetry_1
    _geom_angle_site_symmetry_3
    _geom_angle
    _geom_angle_publ_flag
    C24 N2 C25 . . 117.55(14) ?
    C4 N3 C10 . . 108.99(13) ?
    C4 N3 H3 . . 123.0(15) ?
    C10 N3 H3 . . 127.4(15) ?
    N3 C4 C9 . . 129.86(14) ?
    N3 C4 C5 . . 109.09(13) ?
    C9 C4 C5 . . 121.03(14) ?
    C6 C5 C4 . . 119.92(14) ?
    C6 C5 C11 . . 133.48(14) ?
    C4 C5 C11 . . 106.59(13) ?
    C7 C6 C5 . . 120.68(14) ?
    C7 C6 H6 . . 119.7 ?
    C5 C6 H6 . . 119.7 ?
    C6 C7 C8 . . 117.89(14) ?
    C6 C7 C16 . . 122.38(14) ?
    C8 C7 C16 . . 119.73(14) ?
    C9 C8 C7 . . 123.55(15) ?
    C9 C8 H8 . . 118.2 ?
    C7 C8 H8 . . 118.2 ?
    C8 C9 C4 . . 116.87(14) ?
    C8 C9 C24 . . 120.32(14) ?
    C4 C9 C24 . . 122.80(14) ?
    C15 C10 N3 . . 130.74(14) ?
    C15 C10 C11 . . 120.66(14) ?
    N3 C10 C11 . . 108.59(13) ?
    C12 C11 C10 . . 120.24(14) ?
    C12 C11 C5 . . 133.04(14) ?
    C10 C11 C5 . . 106.69(13) ?
    C13 C12 C11 . . 120.29(14) ?
    C13 C12 H12 . . 119.9 ?
    C11 C12 H12 . . 119.9 ?
    C12 C13 C14 . . 117.91(14) ?
    C12 C13 C20 . . 121.06(14) ?
    C14 C13 C20 . . 121.03(14) ?
    C15 C14 C13 . . 123.11(14) ?
    C15 C14 H14 . . 118.4 ?
    C13 C14 H14 . . 118.4 ?
    C14 C15 C10 . . 117.77(14) ?
    C14 C15 H15 . . 121.1 ?
    C10 C15 H15 . . 121.1 ?
    C19 C16 C17 . . 109.00(16) ?
    C19 C16 C18 . . 107.66(15) ?
    C17 C16 C18 . . 108.79(15) ?
    C19 C16 C7 . . 112.37(14) ?
    C17 C16 C7 . . 109.72(14) ?
    C18 C16 C7 . . 109.22(14) ?
    C16 C17 H17A . . 109.5 ?
    C16 C17 H17B . . 109.5 ?
    H17A C17 H17B . . 109.5 ?
    C16 C17 H17C . . 109.5 ?
    H17A C17 H17C . . 109.5 ?
    H17B C17 H17C . . 109.5 ?
    C16 C18 H18A . . 109.5 ?
    C16 C18 H18B . . 109.5 ?
    H18A C18 H18B . . 109.5 ?
    C16 C18 H18C . . 109.5 ?
    H18A C18 H18C . . 109.5 ?
    H18B C18 H18C . . 109.5 ?
    C16 C19 H19A . . 109.5 ?
    C16 C19 H19B . . 109.5 ?
    H19A C19 H19B . . 109.5 ?
    C16 C19 H19C . . 109.5 ?
    H19A C19 H19C . . 109.5 ?
    H19B C19 H19C . . 109.5 ?
    C22A C20 C13 . . 113.32(17) ?
    C23B C20 C13 . . 116.4(2) ?
    C22A C20 C23A . . 111.0(2) ?
    C13 C20 C23A . . 108.37(17) ?
    C23B C20 C21B . . 109.3(3) ?
    C13 C20 C21B . . 107.9(2) ?
    C22A C20 C21A . . 109.2(2) ?
    C13 C20 C21A . . 107.92(17) ?
    C23A C20 C21A . . 106.8(2) ?
    C23B C20 C22B . . 107.0(3) ?
    C13 C20 C22B . . 110.1(2) ?
    C21B C20 C22B . . 105.5(3) ?
    C20 C21A H21A . . 109.5 ?
    C20 C21A H21B . . 109.5 ?
    H21A C21A H21B . . 109.5 ?
    C20 C21A H21C . . 109.5 ?
    H21A C21A H21C . . 109.5 ?
    H21B C21A H21C . . 109.5 ?
    C20 C22A H22A . . 109.5 ?
    C20 C22A H22B . . 109.5 ?
    H22A C22A H22B . . 109.5 ?
    C20 C22A H22C . . 109.5 ?
    H22A C22A H22C . . 109.5 ?
    H22B C22A H22C . . 109.5 ?
    C20 C23A H23A . . 109.5 ?
    C20 C23A H23B . . 109.5 ?
    H23A C23A H23B . . 109.5 ?
    C20 C23A H23C . . 109.5 ?
    H23A C23A H23C . . 109.5 ?
    H23B C23A H23C . . 109.5 ?
    C20 C21B H21D . . 109.5 ?
    C20 C21B H21E . . 109.5 ?
    H21D C21B H21E . . 109.5 ?
    C20 C21B H21F . . 109.5 ?
    H21D C21B H21F . . 109.5 ?
    H21E C21B H21F . . 109.5 ?
    C20 C22B H22D . . 109.5 ?
    C20 C22B H22E . . 109.5 ?
    H22D C22B H22E . . 109.5 ?
    C20 C22B H22F . . 109.5 ?
    H22D C22B H22F . . 109.5 ?
    H22E C22B H22F . . 109.5 ?
    C20 C23B H23D . . 109.5 ?
    C20 C23B H23E . . 109.5 ?
    H23D C23B H23E . . 109.5 ?
    C20 C23B H23F . . 109.5 ?
    H23D C23B H23F . . 109.5 ?
    H23E C23B H23F . . 109.5 ?
    N2 C24 C9 . . 122.55(15) ?
    N2 C24 H24 . . 118.7 ?
    C9 C24 H24 . . 118.7 ?
    C30 C25 C26 . . 119.00(15) ?
    C30 C25 N2 . . 122.63(15) ?
    C26 C25 N2 . . 118.32(14) ?
    C27 C26 C25 . . 120.68(16) ?
    C27 C26 H26 . . 119.7 ?
    C25 C26 H26 . . 119.7 ?
    C28 C27 C26 . . 118.97(16) ?
    C28 C27 H27 . . 120.5 ?
    C26 C27 H27 . . 120.5 ?
    C29 C28 C27 . . 121.56(15) ?
    C29 C28 Br1 . . 119.37(14) ?
    C27 C28 Br1 . . 119.07(13) ?
    C28 C29 C30 . . 118.97(16) ?
    C28 C29 H29 . . 120.5 ?
    C30 C29 H29 . . 120.5 ?
    C25 C30 C29 . . 120.66(16) ?
    C25 C30 H30 . . 119.7 ?
    C29 C30 H30 . . 119.7 ?
loop_
    _geom_torsion_atom_site_label_1
    _geom_torsion_atom_site_label_2
    _geom_torsion_atom_site_label_3
    _geom_torsion_atom_site_label_4
    _geom_torsion_site_symmetry_1
    _geom_torsion_site_symmetry_2
    _geom_torsion_site_symmetry_3
    _geom_torsion_site_symmetry_4
    _geom_torsion
    _geom_torsion_publ_flag
    C10 N3 C4 C9 . . . . -175.87(15) ?
    C10 N3 C4 C5 . . . . 2.32(17) ?
    N3 C4 C5 C6 . . . . 178.89(13) ?
    C9 C4 C5 C6 . . . . -2.7(2) ?
    N3 C4 C5 C11 . . . . -1.96(16) ?
    C9 C4 C5 C11 . . . . 176.41(14) ?
    C4 C5 C6 C7 . . . . 2.6(2) ?
    C11 C5 C6 C7 . . . . -176.26(16) ?
    C5 C6 C7 C8 . . . . -0.6(2) ?
    C5 C6 C7 C16 . . . . 179.10(14) ?
    C6 C7 C8 C9 . . . . -1.4(2) ?
    C16 C7 C8 C9 . . . . 178.89(15) ?
    C7 C8 C9 C4 . . . . 1.3(2) ?
    C7 C8 C9 C24 . . . . -179.34(15) ?
    N3 C4 C9 C8 . . . . 178.81(15) ?
    C5 C4 C9 C8 . . . . 0.8(2) ?
    N3 C4 C9 C24 . . . . -0.6(3) ?
    C5 C4 C9 C24 . . . . -178.55(14) ?
    C4 N3 C10 C15 . . . . 178.11(16) ?
    C4 N3 C10 C11 . . . . -1.74(17) ?
    C15 C10 C11 C12 . . . . -1.3(2) ?
    N3 C10 C11 C12 . . . . 178.55(13) ?
    C15 C10 C11 C5 . . . . -179.37(14) ?
    N3 C10 C11 C5 . . . . 0.50(17) ?
    C6 C5 C11 C12 . . . . 2.2(3) ?
    C4 C5 C11 C12 . . . . -176.82(16) ?
    C6 C5 C11 C10 . . . . 179.87(16) ?
    C4 C5 C11 C10 . . . . 0.88(16) ?
    C10 C11 C12 C13 . . . . -0.1(2) ?
    C5 C11 C12 C13 . . . . 177.38(15) ?
    C11 C12 C13 C14 . . . . 0.9(2) ?
    C11 C12 C13 C20 . . . . -178.14(14) ?
    C12 C13 C14 C15 . . . . -0.5(2) ?
    C20 C13 C14 C15 . . . . 178.59(15) ?
    C13 C14 C15 C10 . . . . -0.8(2) ?
    N3 C10 C15 C14 . . . . -178.10(16) ?
    C11 C10 C15 C14 . . . . 1.7(2) ?
    C6 C7 C16 C19 . . . . 2.2(2) ?
    C8 C7 C16 C19 . . . . -178.06(16) ?
    C6 C7 C16 C17 . . . . -119.19(18) ?
    C8 C7 C16 C17 . . . . 60.5(2) ?
    C6 C7 C16 C18 . . . . 121.64(17) ?
    C8 C7 C16 C18 . . . . -58.7(2) ?
    C12 C13 C20 C22A . . . . 2.2(3) ?
    C14 C13 C20 C22A . . . . -176.9(2) ?
    C12 C13 C20 C23B . . . . -174.8(3) ?
    C14 C13 C20 C23B . . . . 6.2(3) ?
    C12 C13 C20 C23A . . . . -121.4(2) ?
    C14 C13 C20 C23A . . . . 59.5(2) ?
    C12 C13 C20 C21B . . . . 61.9(3) ?
    C14 C13 C20 C21B . . . . -117.1(2) ?
    C12 C13 C20 C21A . . . . 123.2(2) ?
    C14 C13 C20 C21A . . . . -55.9(2) ?
    C12 C13 C20 C22B . . . . -52.8(3) ?
    C14 C13 C20 C22B . . . . 128.1(2) ?
    C25 N2 C24 C9 . . . . -178.58(14) ?
    C8 C9 C24 N2 . . . . 177.08(15) ?
    C4 C9 C24 N2 . . . . -3.6(2) ?
    C24 N2 C25 C30 . . . . 48.4(2) ?
    C24 N2 C25 C26 . . . . -134.37(16) ?
    C30 C25 C26 C27 . . . . -4.4(2) ?
    N2 C25 C26 C27 . . . . 178.28(14) ?
    C25 C26 C27 C28 . . . . 2.5(2) ?
    C26 C27 C28 C29 . . . . 1.3(3) ?
    C26 C27 C28 Br1 . . . . -178.58(12) ?
    C27 C28 C29 C30 . . . . -3.1(3) ?
    Br1 C28 C29 C30 . . . . 176.80(13) ?
    C26 C25 C30 C29 . . . . 2.5(3) ?
    N2 C25 C30 C29 . . . . 179.78(15) ?
    C28 C29 C30 C25 . . . . 1.1(3) ?
loop_
    _geom_hbond_atom_site_label_D
    _geom_hbond_atom_site_label_H
    _geom_hbond_atom_site_label_A
    _geom_hbond_site_symmetry_D
    _geom_hbond_site_symmetry_H
    _geom_hbond_site_symmetry_A
    _geom_hbond_distance_DH
    _geom_hbond_distance_HA
    _geom_hbond_distance_DA
    _geom_hbond_angle_DHA
    _geom_hbond_publ_flag
    N3 H3 N2 . . . 0.76(2) 2.39(2) 2.862(2) 121.3(16) yes
    C22A H22C Cg1 . . 3_556 0.96 2.92 3.878(4) 177 yes
    C29 H29 Cg2 . . 3_555 0.93 2.95 3.613(2) 129 yes
    C21B H21E Cg1 . . 3_556 0.96 2.62 3.391(5) 138 yes
    C22B H22D Cg3 . . 4_555 0.96 2.92 3.839(5) 159 yes
_shelx_hkl_file
;
   0   0   2  135.58    5.47
   0   0  -2  138.25    5.61
   0   0  -3   -2.73    3.48
   0   0   3    2.29    3.72
   0   0  -425829.80  716.08
   0   0   425146.00  716.20
   0   0   5    2.91    6.29
   0   0   6  245.67   13.25
   0   0   7    3.24    9.94
   0   0   8  394.27   19.28
   0   0   9   -5.48   12.72
   0   0  10  567.01   26.55
   0   0  11   20.30   17.32
   0   0  12  201.72   21.88
   0   1   2 1078.10   31.42
   0   1  -3 2244.29   64.74
   0   1   3 2237.18   64.64
   0  -1   3 2240.28   64.85
   0   1  -4 3818.42  107.79
   0   1   4 3705.94  107.76
   0  -1   4 3743.17  107.91
   0   1   5 1211.21   38.31
   0   1  -5 1275.40   38.22
   0  -1   5 1221.02   38.43
   0   1   6  672.04   23.83
   0  -1   6  688.51   24.28
   0   1   7   69.75   13.17
   0   1   7   68.93   10.82
   0  -1   7   55.25   10.69
   0   1   8 1022.28   35.87
   0   1   8 1050.03   37.69
   0  -1   8 1038.98   36.27
   0   1   9   33.42   13.39
   0   1   9   48.03   16.48
   0  -1   9   52.79   14.00
   0   1  10 1661.04   54.21
   0  -1  10 1595.40   54.43
   0   1  11  269.19   21.77
   0  -1  11  260.94   22.34
   0   1  12    2.44   18.75
   0  -1  12   20.17   20.47
   0  -2  -1 1113.14   31.68
   0   2   3 1505.00   43.99
   0  -2   3 1503.28   44.43
   0   2   4  385.41   15.15
   0   2  -4  419.29   14.57
   0   2   4  386.19   14.38
   0  -2   4  407.31   14.80
   0   2  -5  176.78    9.98
   0   2   5  146.81    8.86
   0   2   5  169.60   10.64
   0  -2   5  140.99    9.88
   0   2   6 6185.97  181.74
   0   2   6 6317.43  180.81
   0   2  -6 6668.35  180.96
   0  -2   6 6060.79  181.30
   0   2   7   45.60   10.36
   0   2   7   40.48   12.63
   0  -2   7   44.53   10.72
   0  -2  -7   37.17   10.98
   0   2   8   12.49   14.48
   0   2   8    2.04   11.40
   0  -2   8   19.67   11.54
   0  -2  -8   25.15   12.11
   0   2   9  252.36   19.66
   0   2   9  307.56   18.07
   0  -2   9  303.01   18.89
   0   2  10   41.46   18.79
   0   2  10   24.87   15.62
   0  -2  10   10.60   15.88
   0   2  11   72.24   17.39
   0  -2  11   32.99   18.09
   0   2  12    6.38   19.24
   0  -2  12   64.16   19.80
   0   3   0    1.02    1.04
   0   3   1 4106.63  119.04
   0   3   1 4272.57  118.50
   0   3  -1 4213.28  118.98
   0  -3  -1 4211.13  118.51
   0   3   2  760.44   23.37
   0  -3  -2  773.55   22.65
   0   3   3 6255.17  179.47
   0   3   3 6375.56  178.78
   0   3   4  816.68   27.18
   0   3   4  836.30   26.28
   0  -3   4  862.39   26.97
   0   3   5  221.78   12.18
   0   3   5  208.82   10.79
   0   3  -5  240.84   11.31
   0  -3   5  236.68   11.96
   0  -3  -5  221.93   11.84
   0   3   6 1990.45   60.74
   0   3  -6 1968.25   59.66
   0   3   6 1914.15   59.25
   0  -3   6 1935.02   60.13
   0  -3  -6 2079.32   60.16
   0   3   7   91.39   13.48
   0   3   7  106.31   10.84
   0   3  -7  127.23   11.23
   0  -3   7   97.99   12.20
   0  -3  -7  135.22   11.96
   0   3   8   50.90   14.77
   0   3   8   59.28   11.76
   0  -3   8   51.65   12.59
   0  -3  -8   78.53   12.19
   0   3   9  142.13   15.11
   0   3   9  150.82   18.51
   0  -3   9  164.05   17.04
   0   3  10  266.29   22.50
   0   3  10  258.41   19.16
   0  -3  10  292.63   21.25
   0   3  11  186.95   18.92
   0  -3  11  176.69   20.55
   0   3  12  142.37   20.70
   0  -3  12  117.81   22.15
   0   4   0 1009.11   29.05
   0   4   0 1017.77   29.47
   0   4   1 9148.46  256.68
   0   4  -1 9222.30  257.22
   0   4  -1 9081.91  257.34
   0   4   1 9125.98  257.40
   0  -4   1 9103.56  257.27
   0  -4  -1 9173.07  256.65
   0   4  -2   63.84    4.65
   0   4   2   58.60    4.52
   0  -4  -2   55.25    3.49
   0   4   3   76.31    6.44
   0   4   3   73.23    4.54
   0  -4  -3   70.64    4.77
   0  -4  -3   72.03    5.91
   0   4   4 4682.85  138.41
   0   4  -4 4786.59  138.13
   0   4   4 4855.55  137.41
   0  -4  -4 4951.56  138.16
   0   4  -5   44.59    7.47
   0   4   5   39.17    6.66
   0   4   5   46.99    9.25
   0  -4  -5   30.31    8.14
   0  -4   5   55.70    8.45
   0   4   6  750.22   27.28
   0   4   6  748.94   25.69
   0   4  -6  769.43   26.27
   0  -4  -6  758.11   26.49
   0  -4   6  734.38   26.66
   0   4   7 1454.90   47.17
   0   4   7 1432.13   45.49
   0   4  -7 1456.64   45.72
   0  -4  -7 1405.72   46.25
   0  -4   7 1467.65   46.78
   0   4   8  301.83   16.62
   0   4   8  328.82   20.03
   0  -4  -8  367.76   18.47
   0  -4   8  349.96   19.16
   0   4   9  232.77   19.49
   0   4   9  246.13   17.33
   0  -4   9  264.37   18.59
   0   4  10   25.04   18.79
   0   4  10   10.08   15.19
   0  -4  10   22.20   16.77
   0   4  11   95.14   18.15
   0   4  11  111.76   21.88
   0  -4  11  112.21   20.25
   0   4  12  203.20   21.79
   0  -4  12  222.78   23.68
   0   5   0    2.41    2.71
   0  -5   0   -0.39    2.71
   0   5  -117396.30  482.41
   0   5  -117162.90  482.63
   0   5   117049.00  482.66
   0  -5  -116955.90  482.54
   0  -5   117332.60  482.44
   0   5  -2 5093.30  142.53
   0   5   2 4994.68  141.63
   0   5  -2 5028.64  142.63
   0   5   2 5030.85  142.70
   0  -5  -2 5041.04  141.61
   0  -5  -2 4960.91  142.48
   0   5   3 2379.08   69.48
   0   5  -3 2435.18   69.45
   0  -5  -3 2435.50   69.22
   0  -5  -3 2315.24   68.13
   0   5   4 2435.79   73.12
   0   5   4 2471.83   71.93
   0   5  -4 2540.18   72.97
   0   5  -4 2528.08   73.21
   0  -5  -4 2516.33   72.87
   0  -5  -4 2452.60   71.73
   0   5  -5  284.54   13.46
   0   5  -5  270.69   13.75
   0   5   5  270.97   13.80
   0   5   5  261.75   11.63
   0  -5  -5  269.21   13.25
   0   5  -6  484.52   18.49
   0   5  -6  448.48   18.57
   0   5   6  440.63   17.72
   0   5   6  427.46   19.67
   0  -5  -6  474.88   19.10
   0  -5   6  471.48   19.37
   0   5   7   49.93   12.90
   0   5   7   63.06   10.16
   0   5  -7   47.81   10.97
   0   5  -7   68.37   10.65
   0  -5  -7   64.89   11.14
   0  -5   7   77.36   12.34
   0   5   8  308.75   19.77
   0   5   8  277.78   16.17
   0   5  -8  298.74   17.89
   0  -5   8  343.37   18.75
   0  -5  -8  321.42   17.79
   0   5   9   24.78   16.16
   0   5   9   -1.09   12.46
   0  -5  -9   26.28   11.91
   0  -5   9   15.61   14.56
   0   5  10    3.09   14.92
   0   5  10   26.93   19.11
   0  -5  10    9.06   16.50
   0   5  11  102.86   20.65
   0   5  11   79.67   17.33
   0  -5  11   48.09   19.65
   0   5  12  260.44   21.66
   0  -5  12  313.50   25.84
   0   6   014778.10  413.55
   0   6   014724.80  412.89
   0  -6   014635.50  413.50
   0   6   1 2311.10   66.92
   0   6  -1 2386.52   66.91
   0   6   1 2293.43   65.90
   0   6  -1 2357.79   66.57
   0  -6   1 2297.42   66.80
   0  -6   1 2329.18   66.63
   0  -6  -1 2311.58   66.75
   0   6   220437.70  573.59
   0   6  -220883.50  574.71
   0   6  -220605.90  574.52
   0   6   220475.80  574.77
   0  -6   220263.60  574.63
   0  -6  -220468.70  573.51
   0  -6  -220068.30  574.53
   0   6  -3  892.17   27.52
   0   6  -3  889.47   27.87
   0   6   3  831.27   27.89
   0  -6   3  869.89   27.74
   0  -6  -3  887.12   26.34
   0  -6  -3  897.02   27.68
   0   6   4   19.35    5.25
   0   6   4   17.64    7.69
   0   6  -4   20.37    7.10
   0  -6  -4   17.95    5.13
   0  -6  -4   21.69    7.12
   0   6  -5 2600.96   76.13
   0   6   5 2501.14   76.46
   0   6   5 2504.90   74.71
   0   6  -5 2507.81   76.27
   0  -6  -5 2571.90   75.89
   0  -6  -5 2671.02   74.67
   0   6  -6 1226.38   41.04
   0   6   6 1227.56   39.06
   0   6   6 1198.08   40.80
   0   6  -6 1352.36   40.65
   0  -6  -6 1251.13   38.75
   0  -6  -6 1270.67   40.12
   0  -6   6 1225.01   40.56
   0   6  -7  391.54   20.60
   0   6   7  431.15   21.28
   0   6  -7  465.65   19.60
   0   6   7  435.46   18.54
   0   6  -7  479.47   19.89
   0  -6  -7  457.54   18.08
   0  -6   7  451.26   20.68
   0  -6  -7  438.03   20.14
   0   6   8  185.69   13.85
   0   6   8  170.65   16.54
   0   6  -8  177.50   16.81
   0   6  -8  166.67   14.06
   0   6  -8  233.61   15.80
   0  -6  -8  160.08   14.84
   0  -6  -8  165.43   13.25
   0  -6   8  185.49   15.99
   0   6  -9  732.63   31.04
   0   6   9  695.57   31.40
   0   6   9  739.80   28.71
   0  -6  -9  787.53   28.01
   0  -6   9  716.29   30.78
   0   6  10   10.27   14.99
   0   6  10   -4.11   17.88
   0   6 -10  -27.67   18.75
   0  -6  10  -18.44   16.86
   0   6  11   90.42   17.25
   0   6  11   80.84   21.91
   0  -6  11   83.75   20.14
   0   6  12   68.50   22.44
   0   6  12   30.80   18.87
   0  -6  12   28.36   21.67
   0   7   0   -1.06    2.68
   0  -7   0    3.42    3.59
   0   7   1 8547.16  241.26
   0   7  -1 8664.84  241.24
   0   7  -1 8505.34  240.80
   0  -7   1 8383.98  241.07
   0  -7   1 8619.15  240.85
   0  -7  -1 8546.85  241.10
   0   7  -2  532.23   17.88
   0   7   2  542.92   18.30
   0   7   2  554.91   16.75
   0   7  -2  572.61   18.22
   0  -7  -2  540.09   17.99
   0  -7   2  547.35   17.92
   0  -7  -2  545.00   16.59
   0  -7   2  560.18   18.10
   0   7  -3 2175.16   62.68
   0   7  -3 2182.65   62.92
   0   7   3 2153.79   63.03
   0  -7   3 2144.64   62.80
   0  -7  -3 2019.75   61.22
   0  -7   3 2184.42   62.89
   0  -7  -3 2210.65   62.70
   0   7  -4 2561.97   73.18
   0   7   4 2385.61   73.12
   0   7  -4 2481.99   72.68
   0  -7  -4 2450.10   71.25
   0  -7  -4 2494.33   72.72
   0   7   5 1780.18   56.19
   0   7   5 1754.89   54.13
   0   7  -5 1831.79   56.07
   0   7  -5 1832.12   55.81
   0  -7  -5 1874.19   55.62
   0  -7  -5 1908.51   54.18
   0   7  -6 1578.80   49.39
   0   7   6 1531.79   47.87
   0   7   6 1503.44   50.14
   0   7  -6 1682.32   50.29
   0  -7  -6 1543.39   49.12
   0  -7  -6 1609.46   47.70
   0   7  -7  373.98   19.69
   0   7   7  351.92   15.81
   0   7   7  303.13   18.60
   0   7  -7  376.67   17.65
   0  -7  -7  335.64   17.34
   0  -7   7  299.81   17.66
   0  -7  -7  362.09   15.86
   0   7   8  402.82   22.24
   0   7  -8  417.76   21.72
   0   7   8  379.80   18.77
   0  -7   8  389.09   21.13
   0  -7  -8  379.47   17.73
   0  -7  -8  396.83   19.72
   0   7  -9   -9.31   15.95
   0   7   9    7.83   11.98
   0   7   9  -23.11   16.87
   0  -7   9    3.54   15.15
   0  -7  -9   -4.04   12.07
   0   7  10  374.15   21.45
   0   7 -10  413.16   25.60
   0  -7  10  406.61   24.58
   0   7  11   33.49   15.59
   0   7  11   48.67   21.85
   0   7 -11   20.06   19.56
   0  -7  11   25.79   19.98
   0   7  12   20.81   18.14
   0   7  12   15.04   21.78
   0   7 -12   30.32   22.69
   0  -7  12   71.47   21.60
   0   8   0 2415.09   69.34
   0   8   0 2422.07   70.26
   0  -8   0 2448.20   70.12
   0   8  -1 2570.18   75.80
   0   8   1 2622.30   76.39
   0   8  -1 2651.20   76.34
   0  -8   1 2659.84   76.25
   0  -8  -1 2694.08   76.20
   0  -8   1 2662.62   75.92
   0   8  -2  853.97   26.78
   0   8  -2  870.15   27.20
   0   8   2  867.60   25.60
   0   8   2  853.12   27.37
   0  -8  -2  886.84   27.04
   0  -8   2  843.23   27.08
   0  -8   2  869.74   26.94
   0   8   3  141.73    9.37
   0   8  -3  146.01    8.44
   0   8  -3  168.87    9.25
   0  -8  -3  166.20    8.95
   0  -8   3  162.96    9.11
   0  -8  -3  156.11    6.79
   0  -8   3  163.70    9.02
   0   8  -4 1325.16   39.55
   0   8  -4 1266.15   39.07
   0   8   4 1212.84   39.64
   0  -8  -4 1194.87   39.16
   0  -8   4 1246.50   39.40
   0  -8  -4 1279.48   37.44
   0   8   5 1996.66   63.30
   0   8  -5 2091.06   63.26
   0   8   5 2065.65   61.22
   0   8  -5 2173.07   62.73
   0  -8  -5 2087.24   60.99
   0  -8  -5 2081.98   62.79
   0   8  -6  996.89   33.12
   0   8   6  937.76   31.18
   0   8  -6  974.23   33.86
   0   8   6  949.08   33.93
   0  -8  -6  971.29   32.78
   0  -8  -6  990.57   30.93
   0   8   7  113.76   11.13
   0   8   7  164.98   15.30
   0   8  -7  151.24   13.78
   0   8  -7  166.36   15.62
   0  -8  -7  151.51   13.47
   0  -8  -7  152.13   11.50
   0   8   8  213.92   14.47
   0   8   8  250.91   19.51
   0   8  -8  200.66   18.05
   0  -8  -8  262.26   14.58
   0  -8   8  260.06   18.52
   0   8  -9   31.79   17.05
   0   8   9   36.73   12.38
   0   8   9   39.46   17.27
   0  -8  -9   46.37   12.63
   0  -8   9   34.08   16.54
   0   8  10    1.68   18.14
   0   8  10   16.18   14.42
   0   8 -10   -9.61   17.91
   0  -8  10  -11.21   18.23
   0  -8 -10   18.11   13.48
   0   8  11  139.99   17.74
   0   8 -11   97.25   21.64
   0   8  11  145.49   23.11
   0  -8  11  105.70   20.83
   0   8 -12    0.95   22.53
   0   8  12   27.38   18.28
   0   8  12   -1.01   23.18
   0  -8  12   12.27   21.21
   0   9   0    5.87    3.42
   0   9   0    3.65    5.11
   0  -9   0   -3.64    4.72
   0   9   1 4239.08  122.37
   0   9  -1 4260.00  122.33
   0   9  -1 4322.48  121.67
   0  -9  -1 4329.80  122.07
   0  -9   1 4255.58  121.70
   0  -9   1 4219.13  122.10
   0   9   2   22.77    3.75
   0   9   2   33.71    6.40
   0   9  -2   21.31    5.71
   0   9  -2   18.27    5.30
   0  -9   2   18.17    6.19
   0  -9   2   23.26    5.23
   0  -9  -2   12.37    5.93
   0   9  -3 4163.98  117.87
   0   9   3 4047.91  116.26
   0   9  -3 4242.15  118.25
   0   9   3 4107.25  118.34
   0  -9  -3 4034.16  116.13
   0  -9   3 4167.73  118.10
   0  -9  -3 4153.87  117.86
   0  -9   3 3994.66  117.93
   0   9  -4 1257.70   38.61
   0   9  -4 1270.51   39.19
   0   9   4 1175.52   38.98
   0  -9   4 1187.49   38.68
   0  -9   4 1236.15   38.91
   0  -9  -4 1288.79   38.75
   0  -9  -4 1213.66   36.60
   0   9   5  826.03   26.65
   0   9  -5  918.28   28.80
   0   9   5  799.19   29.48
   0   9  -5  809.50   29.11
   0  -9  -5  843.83   26.45
   0  -9   5  833.62   29.18
   0  -9  -5  831.72   28.40
   0   9   6   39.23    8.13
   0   9  -6   66.33   10.60
   0   9  -6   50.76   11.82
   0   9   6   41.92   11.74
   0   9  -6   38.64   10.92
   0  -9  -6   36.67   10.09
   0  -9  -6   40.97    8.00
   0   9   7  836.54   30.54
   0   9  -7  972.06   34.08
   0   9   7  879.84   33.59
   0   9  -7 1003.43   33.37
   0  -9  -7  940.71   32.84
   0  -9  -7  929.53   30.36
   0   9  -8  656.47   28.13
   0   9   8  644.23   24.47
   0   9   8  642.61   28.41
   0  -9  -8  604.10   23.36
   0   9   9   28.57   18.03
   0   9  -9    8.73   16.28
   0   9   9   14.94   12.03
   0  -9   9   16.29   16.69
   0  -9  -9   38.37   12.07
   0   9 -10   38.60   18.92
   0   9  10   13.64   19.63
   0   9  10   48.59   14.79
   0  -9  10   36.68   17.63
   0  -9 -10   58.54   13.67
   0   9 -11    9.67   20.77
   0   9  11   43.95   16.12
   0   9  11   35.68   21.95
   0  -9  11    7.10   19.34
   0   9  12  129.42   19.36
   0   9  12  154.00   25.57
   0   9 -12  178.90   24.47
   0  -9  12  188.57   23.45
   0  10   0  108.48    5.80
   0  10   0   92.46    7.55
   0 -10   0  109.13    7.24
   0  10  -1 1336.59   39.74
   0  10  -1 1329.44   40.64
   0  10   1 1314.28   40.73
   0 -10   1 1338.22   40.39
   0 -10  -1 1353.41   40.32
   0  10   2   25.85    7.23
   0  10  -2   16.38    6.16
   0  10  -2   29.64    5.67
   0  10   2   23.43    4.21
   0 -10   2   24.85    6.56
   0 -10   2    8.09    5.75
   0 -10  -2   21.38    6.62
   0  10  -3  238.04   11.19
   0  10   3  229.70   12.04
   0  10  -3  230.10   11.92
   0  10   3  235.21    9.22
   0 -10   3  232.63   11.65
   0 -10   3  250.75   11.79
   0 -10  -3  246.96   11.53
   0  10  -4  169.46   10.36
   0  10   4  157.87   12.23
   0  10  -4  158.25   11.10
   0 -10   4  144.96   10.81
   0 -10   4  171.32   11.39
   0 -10  -4  175.79    8.07
   0 -10  -4  172.03   10.62
   0  10   5 1560.76   49.22
   0  10   5 1476.94   46.07
   0  10  -5 1592.07   49.08
   0  10  -5 1590.90   48.16
   0 -10  -5 1561.58   48.15
   0 -10   5 1549.60   48.82
   0 -10  -5 1548.20   45.90
   0  10   6  239.17   16.72
   0  10  -6  249.99   14.53
   0  10   6  244.00   12.04
   0  10  -6  245.20   15.79
   0  10  -6  242.55   15.24
   0 -10  -6  268.72   12.32
   0 -10  -6  262.02   15.16
   0  10   7 1763.47   57.43
   0  10  -7 1787.42   57.33
   0  10  -7 1871.76   56.78
   0  10   7 1734.41   54.13
   0 -10  -7 1758.53   53.74
   0 -10  -7 1822.76   56.47
   0  10   8   62.22   11.14
   0  10  -8   41.77   15.56
   0  10   8   53.40   16.32
   0 -10  -8   75.35   10.81
   0  10  -9  472.68   24.76
   0  10   9  429.24   20.43
   0  10   9  413.97   25.48
   0 -10   9  430.51   24.67
   0 -10  -9  472.15   19.90
   0  10  10   66.09   14.64
   0  10 -10   69.77   18.80
   0  10  10   66.72   20.69
   0 -10 -10   71.97   13.79
   0 -10  10  104.44   19.16
   0  10  11  492.33   24.46
   0  10 -11  477.09   28.90
   0  10  11  483.35   30.40
   0 -10  11  476.33   28.81
   0  11   0    1.21    6.44
   0  11   0    2.91    4.09
   0 -11   0    2.48    5.99
   0  11  -1 6266.49  179.53
   0  11   1 6195.67  180.46
   0  11  -1 6460.04  180.51
   0 -11  -1 6403.20  180.15
   0 -11   1 6335.26  180.15
   0  11   2  264.19   13.05
   0  11   2  287.46   10.29
   0  11  -2  285.54   12.71
   0  11  -2  294.61   11.82
   0 -11  -2  288.90   12.26
   0 -11   2  258.58   12.52
   0 -11   2  278.83   12.13
   0  11   3 3193.94   93.41
   0  11  -3 3167.11   92.63
   0  11   3 3185.97   90.88
   0  11  -3 3118.75   92.98
   0 -11  -3 3225.78   92.77
   0 -11   3 3167.30   92.94
   0 -11   3 3212.94   92.93
   0  11  -4  253.81   12.79
   0  11  -4  256.48   13.87
   0  11   4  220.47   14.04
   0 -11  -4  256.23   12.95
   0 -11   4  263.76   13.73
   0 -11  -4  249.90   10.03
   0 -11   4  253.38   13.45
   0  11  -5 1736.05   53.40
   0  11   5 1661.07   53.62
   0  11  -5 1767.89   52.80
   0 -11   5 1751.12   53.43
   0 -11  -5 1695.02   52.61
   0 -11  -5 1664.74   50.29
   0  11  -6   93.62   13.39
   0  11   6   83.79   14.10
   0  11  -6   99.95   12.05
   0  11   6   98.95    9.01
   0 -11   6   94.23   12.80
   0 -11  -6   93.07   11.71
   0 -11  -6   93.55    8.93
   0  11   7  635.98   24.37
   0  11  -7  686.14   27.91
   0  11  -7  740.58   27.04
   0  11   7  664.39   29.00
   0  11  -7  715.01   27.34
   0 -11  -7  727.49   27.47
   0 -11  -7  706.15   24.10
   0  11  -8  423.23   23.00
   0  11   8  382.74   17.98
   0  11   8  383.08   23.27
   0 -11  -8  401.83   17.40
   0  11   9  145.72   20.34
   0  11  -9  164.34   18.61
   0  11   9  145.14   14.34
   0 -11  -9  142.27   13.19
   0  11  10   49.39   13.86
   0  11  10   76.69   21.25
   0  11 -10   76.31   20.23
   0 -11  10   53.34   19.62
   0 -11 -10   44.29   13.27
   0  11 -11   57.21   20.17
   0  11  11   44.16   15.80
   0  11  11   50.83   22.85
   0 -11  11   15.57   20.30
   0  12   0  197.67   10.87
   0  12   0  213.31    8.97
   0 -12   0  210.63   10.87
   0  12   1  688.78   24.57
   0  12  -1  731.39   23.09
   0  12  -1  757.47   24.58
   0  12   1  704.45   22.21
   0 -12  -1  726.67   24.18
   0 -12   1  721.43   24.11
   0  12  -2   32.27    8.17
   0  12  -2   30.94    6.52
   0  12   2   34.87    5.06
   0  12   2   35.74    8.53
   0 -12   2   33.68    7.65
   0 -12  -2   34.32    8.02
   0 -12   2   42.41    6.82
   0  12   3 1129.39   36.24
   0  12   3 1088.32   33.05
   0  12  -3 1065.27   34.87
   0  12  -3 1082.96   35.79
   0 -12   3 1147.26   35.71
   0 -12  -3 1180.79   35.55
   0 -12   3 1093.22   35.38
   0  12  -4   88.17   10.55
   0  12   4  111.74   11.83
   0  12  -4  120.04   10.42
   0 -12   4   90.28   10.44
   0 -12   4  118.61   10.60
   0 -12  -4  108.58   10.49
   0  12   5 3338.99  101.20
   0  12  -5 3418.50  100.81
   0  12  -5 3459.92  100.14
   0 -12  -5 3347.86   97.57
   0 -12  -5 3487.66  100.15
   0 -12   5 3402.54  100.61
   0  12   6   44.53   13.14
   0  12  -6   15.30   10.83
   0  12  -6   43.56   13.10
   0  12   6   24.27    7.69
   0 -12  -6   43.36   11.34
   0 -12   6   21.45   12.22
   0 -12  -6   24.04    7.62
   0  12  -7  923.02   34.81
   0  12   7  899.55   30.31
   0  12   7  922.25   34.93
   0 -12  -7  937.43   32.86
   0 -12  -7  899.54   29.91
   0 -12   7  969.78   34.48
   0  12   8  126.15   12.07
   0  12  -8  118.63   17.94
   0  12   8  143.27   18.82
   0 -12  -8  132.18   11.90
   0  12  -9 1005.93   37.91
   0  12   9  939.17   33.15
   0  12   9  865.45   37.80
   0 -12  -9  962.80   32.21
   0  12 -10   37.38   19.08
   0  12  10   22.38   19.99
   0  12  10   15.67   13.83
   0 -12 -10   35.90   13.29
   0  12 -11  305.82   25.53
   0  12  11  284.08   19.59
   0  12  11  262.46   26.02
   0 -12  11  237.10   25.58
   0  13   0   -1.45    7.67
   0  13   0    5.80    5.16
   0 -13   0   -0.65    7.60
   0  13  -111808.30  336.11
   0  13   111731.70  334.07
   0  13  -111878.20  334.91
   0  13   111623.80  336.13
   0 -13  -112380.30  335.75
   0 -13   111880.60  335.76
   0  13   2   48.56    9.06
   0  13  -2   27.82    8.73
   0  13  -2   42.29    7.28
   0  13   2   44.30    5.57
   0 -13  -2   42.90    8.14
   0 -13   2   19.20    8.39
   0  13  -3 1794.23   53.04
   0  13   3 1682.35   50.90
   0  13   3 1691.58   54.14
   0  13  -3 1765.52   53.74
   0 -13   3 1796.03   53.48
   0 -13   3 1765.47   53.38
   0 -13  -3 1811.50   53.34
   0  13   4  341.09   17.99
   0  13  -4  380.92   17.34
   0  13  -4  370.87   16.38
   0 -13  -4  378.24   16.37
   0 -13   4  366.60   17.15
   0 -13   4  367.12   16.70
   0  13  -5 1108.86   36.09
   0  13  -5 1089.75   36.92
   0  13   5 1063.97   37.36
   0 -13  -5 1056.13   32.75
   0 -13   5 1058.74   36.28
   0 -13   5 1084.39   36.64
   0 -13  -5 1081.96   35.80
   0  13   6  513.20   19.20
   0  13   6  517.57   23.75
   0  13  -6  562.06   23.49
   0  13  -6  547.49   22.57
   0 -13   6  547.85   23.56
   0 -13  -6  538.03   19.00
   0 -13  -6  564.62   22.44
   0  13   7  301.78   14.58
   0  13  -7  330.16   19.62
   0  13   7  286.79   19.46
   0 -13   7  310.65   19.56
   0 -13  -7  303.30   14.15
   0  13   8   61.24   10.89
   0  13   8   57.05   17.82
   0  13  -8   47.67   17.13
   0 -13   8   31.85   16.46
   0 -13  -8   44.26   10.38
   0  13   9   48.17   19.61
   0  13   9   63.34   12.42
   0  13  -9   73.89   19.42
   0 -13  -9   59.97   11.63
   0  13 -10  -10.07   20.17
   0  13  10   20.96   21.67
   0  13  10   -5.07   13.52
   0  13  11   -0.99   23.12
   0  13 -11   20.91   21.92
   0  13  11   15.74   15.58
   0  14   0   28.61    8.58
   0  14   0   38.51    6.01
   0 -14   0   23.64    8.41
   0  14  -1   64.41    9.56
   0  14   1   82.64   10.14
   0  14  -1   87.10    7.50
   0  14   1   87.09    6.29
   0 -14  -1   72.52    9.47
   0 -14   1   72.89    8.66
   0  14   2  513.51   20.51
   0  14  -2  475.35   20.12
   0  14   2  519.68   16.98
   0  14  -2  499.70   18.37
   0 -14   2  510.05   19.67
   0 -14  -2  516.09   19.45
   0  14   3   27.68    5.87
   0  14  -3   42.20    8.52
   0  14   3   38.00   11.07
   0  14  -3   52.29   10.37
   0 -14   3   36.80    8.63
   0 -14  -3   50.56    9.42
   0 -14   3   42.36    9.34
   0  14  -4  101.68   10.58
   0  14   4   93.21   12.40
   0  14  -4  107.94   12.35
   0 -14   4  106.87   11.42
   0 -14   4   98.48   11.36
   0 -14  -4   95.34   10.79
   0  14  -5 1540.33   48.66
   0  14  -5 1567.73   47.83
   0  14   5 1513.33   49.36
   0 -14  -5 1522.43   47.75
   0 -14   5 1424.54   48.24
   0 -14   5 1425.31   48.14
   0  14   6  241.89   18.13
   0  14  -6  256.72   16.19
   0  14   6  236.97   11.90
   0  14  -6  245.48   17.87
   0 -14  -6  246.21   11.58
   0 -14  -6  260.96   15.75
   0 -14   6  216.70   16.89
   0  14  -7   19.49   14.97
   0  14   7   19.74   15.43
   0  14   7   14.30    9.15
   0 -14   7   19.31   14.71
   0 -14  -7   29.13    8.68
   0  14   8  233.63   14.02
   0  14  -8  269.78   20.72
   0  14   8  233.05   20.93
   0 -14  -8  229.85   13.23
   0 -14   8  223.33   19.57
   0  14   9  307.52   17.22
   0  14  -9  371.37   23.77
   0  14   9  328.02   24.48
   0 -14   9  313.44   22.85
   0 -14  -9  316.14   16.34
   0  14  10   52.52   14.05
   0  14  10   47.31   20.57
   0  14 -10   22.17   18.81
   0  14 -11   14.73   22.29
   0  14  11    9.77   14.97
   0  14  11   -1.00   23.77
   0  15   0    0.25    6.00
   0  15   0    5.04    8.68
   0 -15   0   -4.07    8.96
   0  15  -1 1796.54   53.15
   0  15   1 1748.69   55.00
   0  15  -1 1766.18   54.78
   0  15   1 1765.08   52.17
   0 -15  -1 1809.98   54.17
   0 -15   1 1784.09   54.31
   0  15   2   12.95   10.31
   0  15  -2   18.29    7.23
   0  15   2   22.41    6.07
   0  15  -2   17.59   10.10
   0 -15   2   15.56    8.95
   0 -15  -2   23.09    8.75
   0  15  -3 1670.17   53.33
   0  15   3 1656.69   49.96
   0  15  -3 1766.48   52.27
   0  15   3 1699.16   53.65
   0 -15   3 1718.72   52.56
   0 -15  -3 1708.48   52.63
   0 -15   3 1751.58   53.02
   0  15   4 1104.79   38.27
   0  15  -4 1134.87   36.59
   0  15  -4 1121.25   37.42
   0 -15   4 1083.06   37.08
   0 -15  -4 1136.02   36.98
   0 -15   4 1092.29   36.95
   0  15  -5 1909.21   60.46
   0  15  -5 1982.54   59.60
   0  15   5 1848.45   60.85
   0 -15   5 1983.24   60.36
   0 -15   5 1844.40   60.28
   0 -15  -5 1944.85   59.65
   0  15   6   -1.98   14.92
   0  15  -6   10.90   13.89
   0  15   6    5.82    7.44
   0  15  -6    9.09   11.42
   0 -15  -6   -0.51   12.40
   0 -15   6    7.97   12.80
   0  15   7   12.38   16.78
   0  15   7   18.44    9.17
   0  15  -7   17.37   15.89
   0 -15   7   18.42   15.05
   0 -15  -7   18.52    8.44
   0  15   8   23.03   10.15
   0  15  -8    5.85   17.63
   0  15   8   44.08   18.93
   0 -15   8   29.51   16.32
   0 -15  -8   34.70   10.30
   0  15   9   34.93   12.06
   0  15   9   13.10   20.49
   0  15  -9    9.55   18.52
   0 -15   9   34.90   18.75
   0 -15  -9   27.29   11.28
   0  15  10   55.74   23.36
   0  15 -10   22.42   20.72
   0  15  10    9.48   12.85
   0  15 -11   -4.63   22.43
   0  15  11   52.99   25.13
   0  16   0 2718.39   83.16
   0  16   0 2799.70   81.07
   0 -16   0 2850.99   82.74
   0  16   1  911.51   28.73
   0  16  -1  894.17   31.74
   0  16  -1  919.09   29.70
   0  16   1  914.97   32.00
   0 -16  -1  947.30   30.91
   0 -16   1  965.21   31.17
   0  16  -2  328.32   17.06
   0  16   2  340.63   13.09
   0  16  -2  349.37   14.73
   0  16   2  332.43   12.56
   0  16   2  329.06   16.95
   0 -16  -2  358.29   15.91
   0 -16   2  344.57   16.36
   0  16   3 1592.95   47.57
   0  16  -3 1652.42   49.90
   0  16  -3 1642.61   51.23
   0  16   3 1585.00   51.55
   0 -16  -3 1631.30   50.29
   0 -16   3 1584.27   50.57
   0  16  -4  324.63   17.62
   0  16   4  344.73   19.34
   0  16  -4  340.38   16.62
   0 -16  -4  329.45   16.96
   0 -16   4  359.08   17.76
   0 -16   4  323.24   17.59
   0  16  -5   -3.48   11.07
   0  16   5   11.93   13.17
   0  16  -5   12.57   13.54
   0 -16  -5   11.71   12.36
   0 -16   5   16.76   12.77
   0 -16   5   -1.67   11.58
   0  16  -6   14.94   13.63
   0  16   6   -7.53   15.65
   0  16   6   -0.27    7.65
   0 -16   6    6.30   13.52
   0  16   7 1212.45   43.32
   0  16  -7 1237.68   42.39
   0 -16   7 1258.32   42.02
   0  16  -8    8.23   17.36
   0  16   8   17.26   18.79
   0  16   8   31.92   10.51
   0 -16   8   27.96   16.96
   0 -16  -8   33.71    9.75
   0  16  -9   14.61   19.91
   0  16   9    9.83   21.03
   0  16   9   14.96   11.70
   0 -16   9   -8.52   19.28
   0  16  10   78.17   13.78
   0  16  10   82.56   23.58
   0  16 -10   79.02   22.10
   0 -16  10   74.20   22.10
   0  17   0   -9.62   10.50
   0  17   0    0.83    6.99
   0 -17   0   11.59   10.30
   0  17   1  453.85   19.73
   0  17  -1  439.80   19.75
   0  17   1  421.19   15.91
   0  17  -1  442.26   17.22
   0 -17  -1  458.05   18.68
   0 -17   1  474.70   18.72
   0  17   2   14.59   11.39
   0  17  -2   22.12    9.17
   0  17  -2   11.50   11.42
   0  17   2   10.88    6.63
   0  17   2    6.12    5.78
   0 -17  -2   14.57    9.53
   0 -17   2   12.41   10.44
   0  17  -3 2649.90   77.80
   0  17   3 2551.80   79.48
   0  17  -3 2631.46   79.17
   0  17   3 2531.96   75.52
   0 -17  -3 2757.30   78.34
   0 -17   3 2631.03   78.63
   0  17   4   66.91   14.76
   0  17  -4   27.27   11.53
   0  17   4   34.31    7.13
   0  17  -4   35.80   10.81
   0 -17  -4   53.32   11.74
   0 -17   4   38.42   11.97
   0 -17   4   43.11   11.55
   0  17  -5  214.79   15.24
   0  17   5  195.73   17.82
   0  17  -5  182.75   17.05
   0 -17  -5  164.30   15.04
   0 -17   5  165.82   15.41
   0 -17   5  194.28   15.57
   0  17  -6  411.97   22.32
   0  17   6  376.71   23.79
   0  17   6  420.76   16.08
   0 -17   6  420.00   22.23
   0  17   7  696.05   32.10
   0  17  -7  777.16   31.01
   0  17   7  687.56   24.52
   0 -17   7  746.54   31.29
   0  17   8  229.56   14.32
   0  17  -8  294.62   22.18
   0  17   8  271.74   23.76
   0 -17   8  292.80   22.38
   0  17   9   32.87   22.22
   0  17   9   14.70   11.32
   0  17  -9   54.71   19.60
   0 -17   9   26.84   19.80
   0  17 -10  182.88   22.91
   0  17  10  195.43   25.84
   0 -17  10  209.00   23.94
   0  18   0 3410.57   99.71
   0  18   0 3480.85  102.37
   0 -18   0 3479.59  101.53
   0  18   1  769.53   29.35
   0  18  -1  828.55   30.04
   0  18  -1  800.74   27.11
   0  18   1  806.67   25.94
   0 -18   1  826.76   28.49
   0 -18  -1  817.04   28.31
   0  18   2 1169.74   35.10
   0  18  -2 1130.55   39.27
   0  18   2 1069.23   39.06
   0  18  -2 1178.34   37.10
   0  18   2 1134.81   35.37
   0 -18   2 1169.99   38.54
   0 -18  -2 1202.69   38.27
   0  18  -3  467.01   18.71
   0  18   3  425.87   21.60
   0  18   3  399.66   15.56
   0  18  -3  420.26   20.05
   0 -18   3  449.94   19.86
   0 -18  -3  438.22   19.39
   0  18  -4    9.48   10.72
   0  18   4   13.67    6.97
   0  18   4   27.12   14.65
   0  18  -4   19.13   14.13
   0 -18  -4   31.02   12.27
   0 -18   4    5.86   11.75
   0  18   5 1277.04   46.51
   0  18  -5 1362.36   44.07
   0  18  -5 1365.20   45.82
   0 -18   5 1325.51   45.06
   0  18   6  238.12   12.07
   0  18   6  239.26   20.96
   0  18  -6  277.80   19.94
   0 -18   6  250.44   18.39
   0  18   7   88.00    9.97
   0  18   7  101.18   19.65
   0  18  -7  106.82   17.76
   0 -18   7  105.42   17.78
   0  18  -8   52.04   19.02
   0  18   8   46.61   20.72
   0  18   8   42.61   10.20
   0 -18   8   27.36   18.34
   0  18   9  207.53   24.70
   0  18  -9  195.40   22.59
   0  18   9  152.44   13.38
   0 -18   9  158.96   22.30
   0  18  10   46.85   23.69
   0  18 -10   82.08   22.59
   0 -18  10   64.61   22.19
   0  19   0   12.44    8.11
   0  19   0   -8.18   11.72
   0 -19   0    7.75   11.05
   0  19  -1 3573.50  108.75
   0  19  -1 3624.39  106.51
   0  19   1 3735.43  105.66
   0  19   1 3558.25  108.90
   0 -19  -1 3699.23  107.81
   0 -19   1 3764.16  108.03
   0  19  -2  369.44   19.12
   0  19   2  369.83   20.57
   0  19  -2  392.06   17.20
   0  19   2  372.82   14.98
   0  19   2  371.32   14.38
   0 -19   2  427.16   18.78
   0 -19  -2  392.14   18.83
   0  19  -3  216.04   16.14
   0  19   3  192.91    9.75
   0  19   3  221.48   16.80
   0  19  -3  218.13   14.06
   0  19   3  186.97   10.36
   0 -19   3  206.99   14.46
   0 -19  -3  206.11   15.18
   0  19   4 1462.97   50.84
   0  19  -4 1606.57   50.23
   0  19   4 1451.25   45.06
   0  19  -4 1569.24   48.58
   0 -19  -4 1572.79   48.75
   0  19   5  224.68   20.35
   0  19  -5  263.33   19.26
   0  19   6  206.47   11.08
   0  19   6  187.29   20.25
   0  19  -6  227.92   19.98
   0 -19   6  214.04   18.58
   0  19   7  135.85   19.70
   0  19   7  147.85   10.96
   0  19  -7  182.51   20.27
   0 -19   7  172.41   18.93
   0  19   8  497.25   19.94
   0  19   8  494.96   29.37
   0  19  -8  577.01   28.53
   0 -19   8  595.68   29.22
   0  19  -9  158.02   22.72
   0  19   9  165.56   23.99
   0 -19   9  122.90   22.39
   0  20   0 4150.74  120.33
   0  20   0 4199.00  123.42
   0 -20   0 4193.54  122.31
   0  20  -1  299.12   18.53
   0  20  -1  320.72   15.02
   0  20   1  311.41   13.68
   0  20   1  322.34   19.48
   0 -20  -1  320.51   17.51
   0 -20   1  332.98   17.57
   0  20   2   62.47   14.58
   0  20  -2   87.89   11.10
   0  20  -2   79.56   14.39
   0  20   2   70.16    7.85
   0  20   2   78.93    8.99
   0 -20  -2   88.22   12.50
   0 -20   2   71.22   13.34
   0  20  -3  900.32   30.42
   0  20   3  874.45   27.04
   0  20   3  798.04   27.29
   0  20  -3  862.31   32.25
   0  20   3  866.88   33.52
   0 -20   3  864.32   31.65
   0 -20  -3  877.27   31.40
   0  20  -4 2300.81   66.39
   0  20  -4 2359.84   68.47
   0  20   4 2187.76   68.73
   0  20   5  135.60   19.46
   0  20  -5  130.44   17.94
   0  20   6  215.85   11.54
   0  20   6  216.46   20.81
   0  20  -6  255.33   20.45
   0  20  -7   89.74   18.93
   0  20   7   84.90    9.50
   0  20   7  109.69   21.38
   0 -20   7   68.52   18.66
   0  20   8   47.24   22.55
   0  20  -8   44.92   20.56
   0 -20   8   37.82   19.20
   0  20  -9   44.56   20.67
   0  20   9   50.86   24.16
   0 -20   9   56.60   21.63
   0  21   0   30.40   13.35
   0  21   0   20.82    8.67
   0 -21   0   28.36   12.39
   0  21  -1   30.70   14.27
   0  21   1    9.92    7.95
   0  21  -1   27.71    9.74
   0  21   1   24.05   15.09
   0 -21  -1   21.00   12.60
   0 -21   1   14.84   12.66
   0  21  -2  405.97   18.18
   0  21   2  387.74   15.28
   0  21  -2  399.70   21.59
   0  21   2  374.85   22.12
   0  21   2  380.81   16.00
   0 -21   2  434.69   19.87
   0 -21  -2  402.99   19.82
   0  21   3  102.72    9.58
   0  21  -3  101.88   13.09
   0  21   3  104.65    8.45
   0  21   3  111.33   17.11
   0  21  -3   94.08   16.37
   0  21  -4 1215.90   37.17
   0  21  -4 1145.64   39.90
   0  21   4 1055.92   40.00
   0  21   4 1068.90   32.57
   0  21   4  986.07   32.75
   0  21   5  332.11   23.63
   0  21  -5  400.47   23.75
   0  21   6  802.41   33.68
   0  21   6  725.12   24.51
   0  21  -6  845.72   33.47
   0  21   7  569.73   20.61
   0  21   7  595.20   31.68
   0  21  -8   84.10   21.98
   0  21   8   84.79   22.91
   0 -21   8   86.67   20.16
   0  21  -9  129.09   22.73
   0  21   9  136.75   26.09
   0  22   0  374.48   16.35
   0  22   0  410.34   21.55
   0  22  -1  613.76   22.98
   0  22   1  656.68   27.45
   0  22  -1  610.56   27.51
   0  22   1  603.75   21.60
   0  22   2 4313.60  128.20
   0  22   2 4438.31  132.80
   0  22  -2 4605.30  130.07
   0  22   2 4504.38  128.09
   0  22  -2 4596.01  132.42
   0  22   3   13.27    7.47
   0  22  -3    3.85   11.25
   0  22   3   10.63   15.91
   0  22   3    3.49    8.50
   0  22  -3    9.26   15.79
   0  22  -4  167.58   19.30
   0  22   4  190.31    9.51
   0  22   4  152.41   10.21
   0  22   4  162.76   20.30
   0  22   5   27.76   18.93
   0  22  -5    4.36   17.66
   0  22   5   28.03    7.29
   0  22   6  548.35   29.31
   0  22   6  487.29   17.83
   0  22  -6  558.11   28.09
   0  22   7   75.54   22.96
   0  22  -7   67.78   20.89
   0  22  -8    5.18   20.83
   0  22   8   15.30   22.66
   0  23   0    9.25    9.73
   0  23   0   25.41   15.17
   0  23   1   32.61    8.98
   0  23  -1   19.56   10.49
   0  23   1   22.20   16.70
   0  23  -1    7.29   15.19
   0  23   2   45.07   10.07
   0  23   2   48.05    8.73
   0  23  -2   55.85   15.68
   0  23  -2   37.90   11.76
   0  23   2   57.74   16.42
   0  23   3   26.58    9.02
   0  23  -3   41.16   15.81
   0  23   3   28.12   17.76
   0  23   3   30.72    7.91
   0  23  -3   29.24   12.67
   0  23  -4   89.26   18.37
   0  23   4  110.94   20.14
   0  23   4   81.06    9.03
   0  23   4   96.45    8.12
   0  23  -5   34.80   18.96
   0  23   5   67.43   19.82
   0  23  -6 1080.82   41.61
   0  23   6 1028.56   42.48
   0  23   7   60.87   23.14
   0  23  -7   58.51   21.21
   0  23   8  166.50   25.97
   0  23  -8  248.14   23.91
   0  24   0 1308.61   41.54
   0  24   0 1342.72   46.56
   0  24   1  865.70   29.70
   0  24  -1  958.40   31.19
   0  24  -1  985.34   36.23
   0  24   1  957.54   35.80
   0  24   1  838.39   30.16
   0  24  -2  128.00   18.12
   0  24   2  127.56   10.05
   0  24   2  135.93   11.40
   0  24  -2  144.26   13.84
   0  24   2  132.28   18.29
   0  24  -3   55.91   13.55
   0  24   3   46.68    8.14
   0  24   3   48.15    9.56
   0  24   3   60.81   18.27
   0  24  -3   43.98   17.44
   0  24   4  771.08   35.09
   0  24  -4  816.60   34.02
   0  24  -5  192.21   22.40
   0  24   5  231.28   24.06
   0  24   6   69.79   21.61
   0  24  -6   77.97   21.09
   0  24  -7  -10.28   21.28
   0  24   7   20.80   22.12
   0  25   0    3.64   17.46
   0  25   0   17.27   10.78
   0  25  -1  140.85   19.32
   0  25  -1  151.60   13.26
   0  25   1  175.42   11.91
   0  25   1  182.11   20.99
   0  25   1  130.54   12.49
   0  25  -2  241.27   20.47
   0  25  -2  227.19   15.40
   0  25   2  208.29   12.25
   0  25   2  174.01   12.58
   0  25   2  222.19   20.34
   0  25   3   23.18   19.88
   0  25   3   17.10    9.30
   0  25  -3   -1.47   18.34
   0  25  -4  647.05   30.57
   0  25   4  564.28   30.80
   0  25   5   13.17   21.55
   0  25  -5   -7.31   20.70
   0  25  -6  277.39   25.20
   0  25   6  286.42   25.80
   0  25  -7  106.83   22.92
   0  25   7   96.94   24.36
   0  26   0  514.03   20.94
   0  26   0  552.42   28.05
   0  26   1   36.15   11.92
   0  26  -1   23.00   11.94
   0  26  -1   54.81   19.04
   0  26   1   24.62   19.46
   0  26  -2  109.23   18.93
   0  26   2   96.47   11.30
   0  26   2   99.15   20.30
   0  26  -2  107.76   13.83
   0  26   3  278.53   23.72
   0  26   3  214.51   12.52
   0  26  -3  267.48   21.82
   0  26  -4  468.45   27.25
   0  26   4  466.11   28.49
   0  26   5   86.01   22.62
   0  26  -5   92.41   22.16
   0  26   6  557.31   32.63
   0  26  -6  554.20   31.67
   0  27   0   21.28   19.60
   0  27   1  271.81   16.15
   0  27  -1  334.81   24.37
   0  27   1  288.54   23.79
   0  27   2   58.18   21.23
   0  27   2   41.53   10.92
   0  27  -2   48.15   19.65
   0  27   3   45.45   21.31
   0  27  -3   -5.62   20.35
   0  27   4  218.79   25.51
   0  27  -4  231.73   24.11
   0  27   5    2.80   21.49
   0  27  -5   18.86   21.44
   0  28   0 1734.04   59.86
   0  28   1   19.13   21.16
   0  28  -1   40.91   20.92
   0  28   1   49.66   12.26
   0  28   2 1190.55   45.51
   0  28  -2 1167.81   45.11
   0  28   3  152.76   23.96
   0  28  -3  226.72   24.16
   0  28  -4  285.74   24.71
   0  28   4  232.90   26.30
   0  28   5   98.53   24.53
   0  28  -5  118.17   23.68
   0  29   0   21.05   21.17
   0  29   1  115.44   23.23
   0  29  -1  102.10   22.29
   0  29   2   11.43   21.27
   0  29  -2   41.87   21.86
   0  29  -3  145.01   23.40
   0  29   3  141.97   24.10
   0  29   4   19.80   22.41
   0  29  -4   25.37   22.56
   0  30   0  168.16   23.79
   0  30   1   60.60   22.25
   0  30  -1   56.74   22.19
   0  30   2  510.96   31.24
   0  30  -2  528.31   31.26
  -1   0  12  451.17   26.54
  -1   0  11   32.51   16.40
  -1   0  10  633.97   27.37
  -1   0   9    3.46   13.49
   1   0  -8 2604.94   76.41
  -1   0   8 2421.96   75.83
   1   0  -7    9.44    9.56
  -1   0   7   -5.14    9.06
   1   0  -7   -9.15    8.33
   1   0  -6 1463.04   44.61
  -1   0   6 1408.67   44.92
  -1   0   6 1451.44   44.16
   1   0  -6 1394.61   43.83
  -1   0   5    1.38    7.02
  -1   0   5   -0.87    6.28
   1   0  -5   -1.61    5.78
   1   0  -5    0.32    6.61
   1   0  -4 6774.16  191.90
  -1   0   4 6751.62  192.44
  -1   0   4 6669.61  192.04
   1   0  -4 6921.88  192.33
  -1   0   3   11.86    3.64
   1   0  -3   -2.93    4.07
   1   0  -3    3.23    3.21
  -1   0   3    4.42    3.45
  -1   0   2  500.64   15.12
   1   0  -2  513.62   15.12
   1   0  -2  476.50   15.19
   1   0  -1    1.61    1.15
  -1   0   1   -0.99    1.09
  -1   0  -1    3.29    2.25
  -1   0  -2  231.21    8.73
  -1   0  -3    0.94    5.11
   1   0   3   -0.47    4.64
   1   0   4  104.98    7.78
  -1   0  -4  110.91    8.50
   1   0   5   -1.85    7.56
  -1   0  -5    4.41    8.13
  -1   0  -6  171.92   12.42
   1   0   6  171.16   12.07
  -1   0  -7   -6.47   11.31
   1   0   7   -4.56   10.36
   1   0   8 1220.95   41.78
  -1   0  -8 1226.39   41.62
   1   0   9   -8.43   14.23
   1   0  10  241.99   20.87
   1   0  11   11.93   18.59
   1   0  12   26.70   21.25
   1   1 -12   19.19   22.07
  -1   1  12   11.63   18.07
  -1  -1  12   70.85   20.24
  -1   1  11   40.92   17.28
  -1  -1  11   19.16   17.19
  -1   1  10   91.90   16.46
  -1  -1  10   88.21   16.67
  -1   1   9   61.64   13.99
  -1  -1   9   47.84   13.53
   1   1  -8   14.65    9.87
  -1   1   8    5.83   10.70
   1   1  -8    4.65   11.60
  -1   1   8   17.03   13.55
  -1  -1   8    5.69   11.61
   1  -1  -8   29.52   11.72
  -1   1   7  187.71   12.50
   1   1  -7  177.39   13.07
   1   1  -7  184.08   11.84
  -1   1   7  175.58   14.35
   1  -1  -7  180.88   12.74
  -1  -1   7  191.63   12.71
   1  -1  -7  193.40   11.65
  -1   1   6   33.65    7.54
  -1   1   6   30.39    9.55
   1   1  -6   38.58    8.36
   1   1  -6   32.35    7.65
  -1  -1   6   29.86    7.85
   1  -1  -6   30.22    7.04
   1  -1  -6   30.94    9.09
   1   1  -5  832.80   26.70
   1   1  -5  851.64   27.30
  -1   1   5  832.21   26.53
  -1   1   5  837.12   27.56
  -1  -1   5  808.00   26.88
   1  -1  -5  804.62   27.14
   1  -1  -5  850.03   26.37
   1   1  -4 1406.34   41.57
  -1   1   4 1393.10   42.11
   1   1  -4 1418.40   42.02
  -1   1   4 1343.70   41.35
   1  -1  -4 1376.12   41.94
  -1  -1   4 1371.02   41.70
   1  -1  -4 1459.47   41.35
   1   1  -3 1145.59   34.04
   1   1  -3 1115.75   34.35
  -1   1   3 1145.10   34.29
  -1   1   3 1137.23   33.84
   1  -1  -3 1192.79   33.86
  -1  -1   3 1165.85   34.24
   1  -1  -3 1153.16   34.27
   1   1  -2 4670.52  132.95
  -1   1   2 4799.99  132.95
  -1   1   2 4656.03  132.65
   1  -1  -2 4837.25  132.63
  -1  -1   2 4612.89  132.99
   1  -1  -2 4632.05  132.86
  -1  -1   1 8701.30  244.24
  -1   1   0 5284.66  148.82
  -1  -1   0 5304.55  148.81
  -1   1  -1  484.14   14.27
  -1  -1  -1  450.71   14.37
   1  -1   1  471.11   14.23
  -1   1  -215897.80  441.21
   1  -1   215686.60  441.25
  -1  -1  -215994.90  441.12
  -1  -1  -215186.30  441.30
  -1   1  -3  282.94   10.88
  -1  -1  -3  277.04   10.96
   1  -1   3  256.60   11.06
   1  -1   3  284.11   10.81
  -1   1  -4 7904.95  219.21
   1   1   4 7691.08  218.92
   1  -1   4 7589.48  219.08
  -1  -1  -4 7668.28  219.02
   1  -1   4 7716.66  219.25
   1   1   5 1052.17   34.93
  -1  -1  -5 1061.65   35.30
   1  -1   5 1090.55   35.20
   1   1   6 1063.38   35.71
  -1   1  -6 1120.00   36.06
   1  -1   6 1084.00   35.92
  -1   1  -7    2.99   10.64
   1   1   7   16.41   10.42
   1  -1   7   10.83   10.47
   1   1   8  292.63   17.44
   1  -1   8  269.06   17.57
   1   1   9  281.74   19.43
   1  -1   9  275.95   19.05
   1   1  10   62.71   17.31
   1  -1  10   56.06   17.29
   1   1  11  362.30   24.03
   1  -1  11  374.56   24.60
   1   1  12    8.47   19.68
   1  -1  12   29.76   19.97
   1   2 -12   30.20   21.35
  -1   2  12   95.58   19.49
  -1  -2  12   64.83   19.73
  -1   2  11  213.01   19.58
   1   2 -11  241.94   22.62
  -1  -2  11  222.61   20.38
  -1   2  10  332.21   20.16
   1   2 -10  321.08   22.26
  -1  -2  10  309.03   21.19
  -1   2   9  311.43   20.73
  -1   2   9  284.63   17.07
  -1  -2   9  305.51   18.28
  -1   2   8 1922.11   60.67
   1   2  -8 1964.01   59.75
   1   2  -8 1919.66   59.02
  -1   2   8 1935.37   59.14
   1  -2  -8 1935.93   59.62
  -1  -2   8 1794.46   59.74
  -1   2   7  337.36   17.45
   1   2  -7  339.44   16.22
  -1   2   7  312.63   14.96
   1   2  -7  317.24   15.30
  -1  -2   7  305.66   15.90
   1  -2  -7  333.52   15.86
  -1   2   6 1808.10   55.44
   1   2  -6 1833.24   55.75
   1   2  -6 1886.69   56.33
  -1   2   6 1803.29   56.52
   1  -2  -6 1892.02   56.11
  -1  -2   6 1875.78   56.28
   1  -2  -6 1851.79   55.17
  -1   2   5   88.06    8.77
  -1   2   5   95.69    7.32
   1   2  -5   90.17    7.63
   1   2  -5  106.02    8.60
   1  -2  -5   88.94    6.92
   1  -2  -5   90.67    8.36
  -1  -2   5   95.33    8.06
  -1   2   4 5409.22  152.24
  -1   2   4 5205.37  151.53
   1   2  -4 5221.47  151.83
  -1  -2   4 5374.35  152.18
   1  -2  -4 5524.76  151.45
   1  -2  -4 5292.84  152.01
   1   2  -3  921.70   27.75
  -1   2   3  886.09   27.12
  -1   2   3  938.82   27.86
   1  -2  -3  930.67   27.71
   1  -2  -3  912.84   27.07
  -1  -2   3  924.22   27.86
  -1   2   215573.40  436.70
  -1  -2   215339.50  436.90
   1  -2  -215728.30  436.67
  -1   2   1  567.89   16.48
  -1  -2   1  537.84   16.86
   1  -2  -1  588.48   16.48
  -1   2   0 2859.53   78.67
  -1  -2   0 2693.86   78.87
  -1   2  -2   12.91    3.50
   1  -2   2   12.45    3.65
  -1  -2  -2   14.72    3.39
  -1   2  -3  118.32    7.24
   1  -2   3  116.15    7.23
  -1  -2  -3  122.09    6.60
   1   2   4  224.83   10.53
  -1   2  -4  240.51   10.85
   1  -2   4  220.70   10.95
   1  -2   4  210.22   11.03
  -1   2  -5 3338.35   93.05
   1   2   5 3002.44   92.63
   1  -2   5 3124.63   92.87
   1  -2   5 3242.10   93.27
   1   2   6  639.84   24.64
  -1   2  -6  744.38   25.23
   1  -2   6  694.61   25.62
   1  -2   6  697.00   25.71
  -1   2  -7   95.95   12.08
   1   2   7  107.68   11.70
   1  -2   7   94.07   13.00
   1   2   8 1048.07   37.30
  -1   2  -8 1115.49   37.43
   1  -2   8 1036.91   37.50
   1   2   9   31.30   14.85
   1  -2   9   -3.37   14.42
   1   2  10   90.05   16.33
   1  -2  10   65.97   17.90
   1   2  11  135.88   20.34
   1  -2  11  130.65   20.12
  -1   2 -12  570.66   32.63
   1   2  12  552.90   30.83
   1  -2  12  614.70   32.19
  -1   3  12  478.44   27.03
   1   3 -12  480.35   29.06
  -1  -3  12  533.31   28.42
   1   3 -11   -2.52   18.05
  -1   3  11   -4.71   16.34
  -1  -3  11    7.67   17.69
   1   3 -10  156.79   19.47
  -1   3  10  113.78   18.45
  -1   3  10  133.31   15.63
  -1  -3  10  134.37   17.28
  -1   3   9  588.48   24.45
   1   3  -9  565.97   26.56
  -1   3   9  608.34   27.31
   1   3  -9  535.16   23.90
  -1  -3   9  616.19   25.59
   1   3  -8  434.38   20.00
  -1   3   8  447.67   19.27
   1   3  -8  439.61   19.47
   1   3  -8  412.23   20.66
  -1   3   8  442.78   21.03
   1  -3  -8  438.60   20.28
  -1  -3   8  388.51   19.83
  -1   3   7  251.02   13.89
   1   3  -7  245.12   13.63
  -1   3   7  256.32   15.68
   1   3  -7  287.81   14.83
   1  -3  -7  253.88   14.36
  -1  -3   7  251.70   15.13
  -1   3   6  185.00   10.55
  -1   3   6  187.21   12.60
   1   3  -6  200.95   11.26
  -1  -3   6  197.00   11.99
   1  -3  -6  183.67   11.36
  -1   3   5 1132.61   36.92
  -1   3   5 1154.60   35.71
   1   3  -5 1210.76   36.41
   1  -3  -5 1181.11   36.62
  -1  -3   5 1159.84   36.68
  -1   3   4 1684.81   50.76
   1   3  -4 1730.62   50.56
  -1   3   4 1693.12   49.91
   1  -3  -4 1716.61   49.81
  -1  -3   4 1683.90   50.87
   1  -3  -4 1744.32   50.71
  -1   3   3 2939.20   84.77
  -1   3   3 2994.60   84.01
   1  -3  -3 3028.58   84.68
   1  -3  -3 2912.27   83.91
  -1  -3   3 2895.16   84.87
   1  -3  -229583.20  829.26
  -1   3   1  590.59   17.43
   1  -3  -1  600.67   17.40
  -1   3   0  866.34   25.12
   1  -3   0  889.03   25.13
   1  -3   0  872.35   25.23
   1   3   1  190.02    7.18
  -1   3  -1  192.05    7.00
   1  -3   1  194.80    7.13
   1   3   211355.00  324.10
  -1   3  -211570.50  324.28
  -1  -3  -211640.30  324.07
  -1   3  -3 1225.41   36.11
  -1  -3  -3 1159.06   35.83
  -1   3  -4  389.12   14.84
  -1  -3  -4  375.66   14.42
  -1   3  -5   40.93    8.64
   1   3   5   42.14    7.48
   1  -3   5   47.98    8.58
   1   3   6 2079.97   61.89
  -1   3  -6 2124.02   62.29
   1   3   7   77.43   11.54
  -1   3  -7  100.40   12.63
   1  -3   7   69.24   12.11
   1   3   8  890.66   32.29
  -1  -3  -8  887.49   31.50
   1  -3   8  896.81   33.30
   1   3   9  378.29   21.29
   1  -3   9  388.95   22.58
   1   3  10   28.87   16.61
   1  -3  10   32.71   17.81
  -1   3 -11  127.18   21.56
   1   3  11  110.13   19.01
   1  -3  11  123.77   20.24
   1   3  12   22.17   20.50
  -1   3 -12   21.36   22.13
   1  -3  12  -23.59   20.77
  -1   4  12    5.09   18.15
   1   4 -12   14.67   20.41
  -1  -4  12  -14.55   20.51
  -1   4  11   81.58   17.05
   1   4 -11   56.26   18.89
  -1  -4  11   64.13   18.46
  -1   4  10   56.42   14.48
  -1   4  10   71.46   18.07
   1   4 -10   92.86   18.62
  -1  -4  10   69.65   15.89
  -1   4   9   93.43   12.80
  -1   4   9   76.44   15.53
  -1  -4   9   95.65   15.14
  -1   4   8  946.22   34.69
   1   4  -8  929.94   33.72
   1   4  -8  962.06   33.18
  -1   4   8  974.55   32.88
  -1  -4   8  928.58   34.14
   1  -4  -8 1006.98   34.05
  -1   4   7  197.36   14.79
   1   4  -7  222.19   13.22
  -1   4   7  227.64   12.76
   1  -4  -7  228.15   13.85
  -1  -4   7  245.23   14.47
  -1   4   6 4403.47  127.03
   1   4  -6 4343.76  127.63
  -1   4   6 4362.36  128.40
  -1  -4   6 4417.50  128.28
   1  -4  -6 4574.35  127.99
  -1   4   5 2389.12   69.71
   1   4  -5 2386.49   70.65
  -1   4   5 2386.44   71.16
   1  -4  -5 2396.82   70.82
  -1  -4   5 2444.46   71.11
  -1   4   4 3271.04   92.02
  -1   4   4 3121.68   90.73
  -1  -4   4 3057.94   91.91
   1  -4  -4 3280.64   91.68
  -1   4   3 5045.38  142.67
  -1   4   3 5121.79  143.77
   1  -4  -3 5018.29  143.52
  -1   4   1 4151.39  119.07
   1  -4  -1 4288.88  119.05
  -1   4   0  137.22    5.05
  -1   4   0  141.41    4.93
   1  -4   0  138.32    5.05
   1  -4   0  143.97    4.93
   1   4   1   26.99    3.21
  -1   4  -1   34.77    3.41
  -1   4  -1   31.91    3.12
   1  -4   1   37.35    3.30
   1  -4   1   34.12    3.30
  -1  -4  -1   39.26    3.33
   1   4   2  225.02    8.97
  -1   4  -2  219.35    9.07
  -1   4  -2  242.50    9.24
  -1  -4  -2  250.85    8.87
  -1   4  -3 4235.15  121.72
  -1  -4  -3 4273.10  121.34
  -1   4  -4  137.12    9.14
  -1  -4  -4  135.28    8.58
   1   4   5   10.96    6.97
  -1   4  -5   25.23    8.14
  -1  -4  -5   12.81    7.41
  -1   4  -6  338.88   16.16
   1   4   6  301.89   14.79
   1  -4   6  302.14   16.04
  -1  -4  -6  314.61   14.63
   1   4   7   20.78   10.66
  -1   4  -7    9.64   11.66
   1  -4   7    2.75   11.57
  -1  -4  -7   11.45    9.63
   1   4   8  424.31   20.99
  -1  -4  -8  476.62   20.32
   1  -4   8  472.83   22.69
   1   4   9  645.11   27.52
   1  -4   9  634.80   28.24
  -1   4 -10  434.40   26.35
   1   4  10  385.80   23.03
   1  -4  10  411.74   23.88
   1   4  11   -6.73   17.79
  -1   4 -11   28.62   19.68
   1  -4  11   21.12   19.65
  -1   4 -12   54.08   23.69
   1   4  12   55.98   20.68
   1  -4  12   47.07   21.25
  -1   5  12   -0.71   17.26
   1   5 -12   10.13   21.04
  -1  -5  12   -9.55   20.07
  -1   5  11    6.87   18.77
  -1   5  11   -1.29   15.47
  -1  -5  11    8.78   18.47
  -1   5  10  205.49   20.04
  -1   5  10  217.90   17.35
  -1  -5  10  198.74   18.52
  -1   5   9  893.98   33.93
  -1  -5   9  890.80   33.26
  -1   5   8  482.65   22.41
  -1   5   8  482.47   19.87
   1   5  -8  476.91   20.69
   1  -5  -8  473.53   21.22
  -1  -5   8  449.21   21.58
   1   5  -7 1552.64   48.97
  -1   5   7 1583.27   50.51
  -1   5   7 1556.40   48.19
  -1  -5   7 1531.43   49.88
   1  -5  -7 1624.20   49.32
  -1   5   6  349.36   16.53
  -1   5   6  332.89   14.15
   1   5  -6  355.67   15.34
  -1  -5   6  360.78   16.33
   1  -5  -6  375.79   16.13
  -1   5   5 4841.66  139.13
  -1   5   5 4892.69  140.65
   1   5  -5 4815.50  140.10
  -1  -5   5 4885.75  140.66
   1  -5  -5 5000.92  140.15
  -1   5   4 4163.81  121.15
  -1   5   4 4223.61  119.82
   1  -5  -4 4261.84  120.90
  -1   5   3 1307.48   36.99
  -1   5   3 1223.35   38.24
   1  -5  -3 1286.04   38.19
  -1   5   210476.80  292.38
   1   5  -210036.80  292.56
   1  -5  -210597.40  292.26
  -1   5   1  585.78   17.74
   1  -5  -1  588.10   17.72
  -1   5   0 4780.95  134.17
  -1   5   0 4807.63  133.93
   1  -5   0 4759.44  133.93
   1  -5   0 4654.66  134.12
   1   5   1  280.86    9.81
  -1   5  -1  277.64    9.76
  -1   5  -1  290.76    9.85
   1  -5   1  282.74    9.88
  -1  -5  -1  303.67    9.64
   1  -5   1  266.38    9.67
  -1   5  -2 9143.02  259.85
  -1   5  -2 9329.08  259.88
   1   5   2 8969.80  259.47
  -1  -5  -2 9335.11  259.44
   1  -5   2 9293.59  259.99
  -1   5  -3  558.44   18.66
  -1   5  -3  556.73   18.50
  -1   5  -3  558.93   18.80
  -1  -5  -3  526.74   17.95
  -1   5  -4 5770.12  164.79
  -1   5  -4 5704.18  164.95
  -1  -5  -4 5806.40  164.08
  -1   5  -5    5.74    8.73
   1   5   5   12.37    7.12
  -1   5  -5    2.90    8.88
  -1  -5  -5   -8.52    7.14
  -1   5  -6 1565.98   48.25
   1   5   6 1486.86   47.56
  -1   5  -6 1516.21   48.84
  -1  -5  -6 1547.77   47.05
   1  -5   6 1512.08   48.36
   1   5   7   -2.79   10.21
  -1   5  -7    7.14   11.32
  -1   5  -7  -14.24   12.53
  -1  -5  -7   19.45   10.22
   1  -5   7    6.75   11.74
  -1   5  -8 1296.25   45.57
   1   5   8 1308.97   43.98
   1  -5   8 1356.50   45.45
  -1  -5  -8 1339.65   43.25
  -1   5  -9    3.67   17.36
   1   5   9   17.94   14.28
  -1  -5  -9   27.99   13.49
   1  -5   9   39.14   16.40
   1   5  10  289.18   20.75
   1   5  10  283.39   24.40
  -1   5 -10  324.78   22.91
   1  -5  10  280.25   21.97
  -1   5 -11  -17.81   19.41
   1   5  11   -0.94   20.23
   1   5  11    2.94   17.95
   1  -5  11   19.84   19.03
  -1   5 -12   -2.89   22.82
   1   5  12   24.60   24.24
   1   5  12   41.54   20.40
   1  -5  12   54.22   22.59
  -1   6  12   27.02   17.46
  -1   6  12   19.94   22.33
  -1  -6  12   19.40   21.15
  -1   6  11  -10.65   15.51
  -1   6  11   12.99   20.09
  -1  -6  11   35.94   18.93
  -1   6  10  210.61   20.79
  -1   6  10  228.71   16.79
  -1  -6  10  237.60   19.73
  -1   6   9  101.97   13.36
  -1   6   9  127.77   18.02
  -1  -6   9  106.77   16.05
  -1   6   8  982.78   35.17
   1   6  -8  948.45   33.44
  -1   6   8  939.44   32.50
  -1  -6   8  933.14   34.34
   1  -6  -8 1006.49   33.83
   1   6  -7   15.83    9.83
  -1   6   7    4.76   10.97
  -1   6   7    9.84    8.37
  -1  -6   7    8.35   11.12
   1  -6  -7    9.92    9.68
  -1   6   6  963.10   33.37
  -1   6   6  977.77   31.18
   1   6  -6 1043.19   32.83
   1  -6  -6 1005.85   32.91
  -1  -6   6  977.73   33.39
  -1   6   5   41.69    8.04
  -1   6   5   56.03    5.96
   1  -6  -5   60.68    8.56
  -1   6   4  652.60   20.17
  -1   6   4  649.26   21.96
   1  -6  -4  657.93   21.62
  -1   6   3 4040.47  115.51
  -1   6   3 4084.38  117.11
   1  -6  -3 4241.17  116.93
   1  -6  -3 4090.43  115.48
  -1   6   2  306.09   11.20
   1   6  -2  321.00   11.39
   1  -6  -2  316.55   10.98
  -1   6   1  123.94    5.64
   1  -6  -1  124.37    5.55
  -1   6   0  399.08   12.42
  -1   6   0  418.95   12.92
   1  -6   0  397.69   12.37
   1  -6   0  391.90   12.82
  -1   6  -1 4532.74  129.27
   1   6   1 4525.02  129.16
  -1   6  -1 4555.86  129.23
   1  -6   1 4605.78  129.27
   1  -6   1 4573.35  129.24
   1   6   2  111.48    6.00
  -1   6  -2   90.72    6.20
  -1   6  -2  109.38    6.61
   1  -6   2  102.08    6.44
   1  -6   2  122.69    6.87
  -1  -6  -2  111.50    5.99
  -1   6  -3  583.66   19.66
  -1   6  -3  560.87   19.63
   1  -6   3  586.27   19.85
  -1  -6  -3  587.45   18.82
  -1   6  -4  195.78   11.17
  -1   6  -4  192.91   10.85
  -1   6  -4  206.39   10.99
  -1  -6  -4  197.04    9.85
  -1   6  -5  573.20   20.79
  -1   6  -5  538.58   21.41
  -1  -6  -5  540.51   19.72
  -1   6  -6  856.15   30.64
   1   6   6  800.85   28.81
  -1   6  -6  904.40   30.11
  -1  -6  -6  859.17   28.54
  -1   6  -7    6.21   11.50
  -1   6  -7   25.87   12.66
   1   6   7   20.19   10.48
   1   6   7   19.65   13.03
   1  -6   7   20.74   12.58
  -1  -6  -7   20.52   10.18
   1   6   8  165.10   18.45
  -1   6  -8  117.80   16.00
   1   6   8  145.77   14.56
   1  -6   8  143.07   16.07
  -1  -6  -8  121.46   13.21
   1   6   9  109.50   14.62
  -1   6  -9  151.74   19.32
   1   6   9  133.07   20.09
  -1  -6  -9  110.94   14.42
   1  -6   9  102.48   16.94
  -1   6 -10   40.59   19.81
   1   6  10   25.15   19.45
   1   6  10   -1.96   14.45
   1  -6  10   18.37   17.89
  -1   6 -11   18.68   20.87
   1   6  11   21.90   22.59
   1   6  11   25.31   17.96
   1  -6  11   12.30   19.58
  -1   6 -12   75.27   23.54
   1   6  12   55.85   24.57
   1   6  12   36.16   19.94
   1  -6  12   43.65   22.48
  -1   7  12   48.73   23.15
  -1   7  12   31.06   17.61
  -1   7  11   84.27   16.25
  -1   7  11  110.71   20.80
  -1  -7  11  100.10   20.35
  -1   7  10  145.78   15.42
  -1   7  10  184.68   20.53
  -1  -7  10  140.36   18.62
   1  -7 -10  156.56   14.48
  -1   7   9  621.60   25.38
  -1   7   9  707.53   29.53
   1  -7  -9  663.01   24.91
  -1  -7   9  683.90   28.74
  -1   7   8   16.12   13.64
   1   7  -8   -6.18   11.14
  -1   7   8   14.66   10.05
  -1  -7   8    0.61   12.73
   1  -7  -8    8.40    9.32
   1  -7  -8   23.74   12.06
   1   7  -7  442.51   18.50
  -1   7   7  394.67   19.37
  -1   7   7  410.47   16.65
  -1  -7   7  404.06   19.47
   1  -7  -7  386.83   18.14
  -1   7   6  509.33   20.23
  -1   7   6  502.81   17.43
   1  -7  -6  483.83   19.64
  -1   7   5 1025.83   31.00
  -1   7   5 1015.78   33.21
   1  -7  -5  993.62   30.77
   1  -7  -5 1047.57   32.79
  -1   7   4 1471.43   45.03
  -1   7   4 1465.46   43.06
   1  -7  -4 1462.10   42.99
   1  -7  -4 1563.62   44.86
  -1   7   3 4593.78  129.80
   1   7  -3 4631.61  129.87
  -1   7   3 4566.54  127.96
   1  -7  -3 4474.27  127.90
   1  -7  -3 4535.41  129.45
  -1   7   2 2353.37   68.73
   1   7  -2 2334.65   68.86
   1  -7  -2 2439.50   68.56
  -1   7   1 2577.13   73.76
  -1   7   1 2526.62   72.54
   1   7  -1 2588.14   73.89
   1  -7  -1 2677.72   73.64
  -1   7   0 2517.90   72.30
  -1   7   0 2546.15   72.90
   1  -7   0 2546.28   72.79
   1  -7   0 2558.68   72.31
  -1   7  -1 2175.50   63.53
  -1   7  -1 2224.74   63.38
   1   7   1 2210.46   63.35
   1  -7   1 2178.42   63.41
   1  -7   1 2205.86   63.50
   1   7   2 5231.13  145.75
  -1   7  -2 5267.97  146.22
  -1   7  -2 5135.79  146.26
  -1  -7  -2 5049.99  145.50
   1  -7   2 5194.35  146.32
   1  -7   2 4966.42  146.11
   1   7   3   80.93    6.59
  -1   7  -3   74.41    7.50
  -1   7  -3   94.48    7.42
   1  -7   3   77.41    7.33
  -1  -7  -3   78.22    6.27
  -1   7  -4 1618.58   47.27
  -1   7  -4 1525.03   47.15
  -1   7  -4 1546.99   47.41
   1  -7   4 1504.85   47.49
  -1  -7  -4 1532.72   46.10
  -1   7  -5  545.31   21.04
   1   7   5  495.09   21.00
  -1   7  -5  506.13   19.91
  -1   7  -5  564.38   20.33
  -1  -7  -5  525.04   18.92
  -1   7  -6   35.00   10.54
   1   7   6   34.65    9.60
   1   7   6   32.02   11.49
  -1   7  -6    7.54   11.41
  -1  -7  -6   33.31    9.40
   1   7   7  835.54   32.48
  -1   7  -7  860.06   31.29
  -1   7  -7  922.88   32.45
   1   7   7  833.11   30.14
  -1  -7  -7  875.99   29.88
  -1  -7  -7  830.32   30.90
  -1   7  -8  739.13   30.01
   1   7   8  675.90   30.19
   1   7   8  693.55   27.24
  -1  -7  -8  713.53   26.47
   1  -7   8  651.13   28.62
   1   7   9    4.64   13.95
  -1   7  -9    2.21   17.47
   1   7   9    0.79   18.09
   1  -7   9   13.98   15.87
  -1  -7  -9   22.24   12.77
  -1   7 -10   35.04   19.22
   1   7  10    7.01   20.16
   1   7  10   19.27   15.99
   1  -7  10    4.90   17.89
  -1   7 -11  162.27   23.17
   1   7  11  138.39   19.68
   1   7  11  123.03   23.88
   1  -7  11  133.84   21.39
  -1   8  12    7.88   16.77
  -1   8  12  -14.46   22.91
  -1  -8  12  -20.13   20.48
  -1   8  11   48.40   20.73
  -1   8  11   39.16   15.44
  -1  -8  11   64.91   18.99
  -1   8  10  125.60   19.86
  -1   8  10  154.02   15.35
  -1  -8  10  160.62   19.20
   1  -8 -10  140.36   14.39
  -1   8   9  126.73   13.04
  -1   8   9  116.47   18.00
   1  -8  -9  111.58   12.24
  -1  -8   9  119.13   16.98
  -1   8   8  202.78   17.03
  -1   8   8  188.29   12.82
   1   8  -8  209.42   14.93
   1  -8  -8  199.67   12.74
   1  -8  -8  231.95   16.07
  -1  -8   8  216.11   17.00
  -1   8   7   88.50    9.18
  -1   8   7   84.55   12.80
  -1  -8   7   68.69   12.35
   1  -8  -7   76.58    9.08
   1  -8  -7   82.40   11.58
  -1   8   6 1543.34   48.73
  -1   8   6 1498.09   45.83
   1  -8  -6 1573.57   47.88
   1  -8  -6 1527.31   45.65
  -1   8   5  416.67   14.62
  -1   8   5  403.92   17.45
   1  -8  -5  432.80   17.19
   1  -8  -5  433.95   14.64
  -1   8   4  563.08   17.95
   1   8  -4  596.06   20.40
  -1   8   4  581.64   20.54
   1  -8  -4  587.84   20.32
   1  -8  -4  583.66   17.86
   1   8  -3  526.30   18.04
  -1   8   3  515.24   15.49
  -1   8   3  500.79   18.04
   1  -8  -3  518.27   15.46
   1  -8  -3  537.95   17.76
  -1  -8   3  522.29   18.22
  -1   8   2  572.49   18.80
   1   8  -2  557.60   18.71
   1  -8  -2  581.28   18.49
  -1   8   1 2555.75   72.28
   1   8  -1 2516.35   73.60
  -1   8   1 2558.92   73.65
   1  -8  -1 2588.85   73.45
  -1   8   0 1496.98   44.23
  -1   8   0 1533.60   45.04
   1  -8   0 1527.07   44.89
   1  -8   0 1572.19   44.28
   1   8   1 2382.86   68.43
  -1   8  -1 2362.13   68.48
  -1   8  -1 2360.01   68.73
   1  -8   1 2393.62   68.52
   1  -8   1 2383.33   68.71
  -1   8  -2   88.08    6.54
  -1   8  -2   85.88    6.63
   1   8   2   80.67    7.59
   1   8   2   73.17    5.80
   1  -8   2   98.83    6.70
   1  -8   2   83.70    6.80
   1   8   3 9289.11  277.59
  -1   8  -3 9667.22  277.23
   1   8   3 9893.18  276.34
  -1   8  -310039.90  277.17
  -1  -8  -3 9817.41  276.10
   1  -8   3 9913.84  277.34
  -1   8  -4   36.91    7.63
  -1   8  -4   22.80    8.41
   1   8   4    8.90    9.19
   1  -8   4   25.87    8.12
  -1   8  -5 2399.84   70.08
   1   8   5 2143.11   70.41
  -1   8  -5 2383.57   69.86
  -1   8  -5 2244.35   70.06
  -1  -8  -5 2369.65   69.89
   1  -8   5 2339.19   70.33
  -1  -8  -5 2377.41   68.55
  -1   8  -6  452.93   19.68
   1   8   6  472.87   22.00
  -1   8  -6  460.69   20.86
   1   8   6  435.08   18.90
  -1   8  -6  493.98   20.29
  -1  -8  -6  502.62   19.97
  -1  -8  -6  467.60   18.38
   1   8   7 3079.61   92.73
   1   8   7 2924.29   94.53
  -1   8  -7 3134.68   94.40
  -1   8  -7 3338.38   94.14
  -1  -8  -7 3079.92   92.04
  -1  -8  -7 3244.54   93.65
   1   8   8   13.73   16.73
  -1   8  -8   22.53   14.32
   1   8   8   14.22   11.95
  -1  -8  -8   20.71   11.33
  -1   8  -9   24.41   17.46
   1   8   9   15.41   13.70
   1   8   9   18.53   17.70
  -1  -8  -9   22.97   12.91
   1  -8   9   -3.01   16.37
  -1   8 -10   33.51   19.22
   1   8  10   69.58   16.87
   1  -8  10   57.41   19.09
  -1   8 -11  117.94   22.22
   1   8  11  123.50   23.98
   1   8  11  131.53   18.74
   1  -8  11  114.98   21.54
  -1   9  12   57.23   23.16
  -1   9  12   31.87   16.91
  -1  -9  12   30.73   20.75
  -1   9  11  118.66   16.46
  -1   9  11  142.08   22.98
  -1  -9  11  115.33   20.45
  -1   9  10  139.62   14.79
  -1   9  10  131.88   20.57
   1  -9 -10  162.82   14.13
  -1  -9  10  124.22   18.64
  -1   9   9  419.82   24.15
  -1   9   9  402.77   18.97
   1  -9  -9  434.01   18.57
  -1  -9   9  384.12   23.05
  -1   9   8  698.57   25.36
  -1   9   8  739.59   29.45
  -1  -9   8  759.99   29.33
   1  -9  -8  692.53   24.90
   1  -9  -8  732.79   28.08
  -1   9   7 1999.56   62.53
  -1   9   7 1939.31   59.23
   1  -9  -7 2055.61   61.40
   1  -9  -7 1984.47   58.96
  -1   9   6  106.79   12.80
  -1   9   6  104.18    8.00
   1  -9  -6  114.09    8.19
   1  -9  -6  103.12   11.11
  -1   9   5 3484.86  105.09
   1   9  -5 3759.87  104.93
  -1   9   5 3583.77  102.62
   1  -9  -5 3744.40  104.65
   1  -9  -5 3508.55  102.42
  -1   9   4 7058.59  202.77
  -1   9   4 7082.85  200.35
   1   9  -4 7176.11  202.65
   1  -9  -4 7516.67  202.38
   1  -9  -4 6965.25  200.22
  -1  -9   4 7167.99  203.00
   1   9  -326998.20  773.92
  -1   9   327317.80  773.97
   1  -9  -328308.40  773.60
  -1  -9   327447.60  774.14
  -1   9   2 2415.23   68.57
  -1   9   2 2385.11   70.66
  -1   9   2 2441.73   68.54
   1   9  -2 2422.07   70.68
   1  -9  -2 2475.58   70.47
   1   9  -1  830.26   26.32
  -1   9   1  862.59   24.91
   1   9  -1  826.39   27.20
  -1   9   1  859.80   26.64
   1  -9  -1  871.41   26.36
   1   9   0 1545.73   47.69
  -1   9   0 1577.43   46.23
  -1   9   0 1619.60   47.16
   1  -9   0 1589.59   46.98
   1  -9   0 1635.41   46.27
   1   9   1   23.54    6.47
  -1   9  -1   16.30    5.46
   1   9   1   18.00    4.63
  -1   9  -1   17.32    4.69
   1  -9   1   24.90    4.50
   1  -9   1   12.25    5.02
   1   9   2    7.80    6.55
  -1   9  -2    3.49    5.48
  -1   9  -2    8.80    5.75
   1   9   2    7.16    4.76
  -1  -9  -2    4.69    6.53
   1  -9   2   14.25    5.55
   1  -9   2   12.81    5.63
   1   9   3  838.98   26.42
  -1   9  -3  842.31   27.28
  -1   9  -3  852.23   27.54
   1   9   3  820.10   28.27
  -1  -9  -3  836.65   26.09
   1  -9   3  842.66   27.54
   1  -9   3  849.16   27.44
  -1  -9  -3  830.08   27.57
  -1   9  -4  671.95   23.23
  -1   9  -4  633.79   22.52
   1   9   4  630.80   23.68
  -1  -9  -4  601.73   20.94
   1  -9   4  640.16   23.08
  -1  -9  -4  650.33   22.69
   1   9   5   55.20   11.64
  -1   9  -5   44.34   10.70
  -1   9  -5   36.19    9.27
  -1   9  -5   50.27   10.14
  -1  -9  -5   57.20    7.78
   1  -9   5   52.28   10.27
  -1  -9  -5   54.24   10.26
  -1   9  -6    0.96   11.04
   1   9   6    2.34   11.94
  -1   9  -6    9.06    9.87
  -1   9  -6   35.79   11.71
   1   9   6   -1.51    8.79
  -1  -9  -6    4.33    8.83
  -1  -9  -6   11.57   10.54
   1   9   7 1916.49   61.10
  -1   9  -7 1846.40   60.34
  -1   9  -7 1935.23   59.70
   1   9   7 1868.39   58.19
  -1  -9  -7 1987.56   59.65
  -1  -9  -7 1839.27   57.57
   1   9   8  333.95   18.32
  -1   9  -8  400.33   22.33
   1   9   8  353.74   22.05
  -1  -9  -8  339.94   17.74
   1   9   9  381.13   20.83
  -1   9  -9  426.16   24.89
   1   9   9  429.12   25.95
   1  -9   9  399.77   24.05
  -1  -9  -9  457.02   20.70
   1   9  10   66.62   20.08
   1   9  10   70.28   15.64
  -1   9 -10   74.73   20.13
   1  -9  10   76.09   19.53
   1   9  11   82.63   23.56
  -1   9 -11   38.56   19.82
   1   9  11   47.88   16.83
   1  -9  11   85.78   21.80
  -1  10  12    4.94   15.72
  -1  10  12    0.98   22.31
  -1 -10  12   25.70   22.28
  -1  10  11   20.63   14.74
  -1  10  11    4.49   20.19
  -1 -10  11   14.03   19.21
  -1  10  10   13.03   19.34
  -1  10  10    5.40   12.45
   1 -10 -10   28.82   11.97
  -1 -10  10   40.19   18.16
  -1  10   9   16.76   11.37
  -1  10   9   37.48   16.13
   1 -10  -9   39.52   10.90
  -1 -10   9   28.42   16.52
  -1  10   8   17.92    9.38
  -1  10   8   36.07   14.64
   1 -10  -8   22.87   12.95
   1 -10  -8   30.61    9.38
   1  10  -7   54.14   12.45
  -1  10   7   43.61   13.40
  -1  10   7   13.83    7.60
   1 -10  -7   14.51    7.91
   1 -10  -7   14.83   11.28
  -1  10   6   12.15   10.90
  -1  10   6   36.25    6.61
   1  10  -6   19.41    9.86
   1 -10  -6   29.58    9.75
   1 -10  -6   27.55    6.49
   1  10  -5  134.21   10.64
  -1  10   5  136.56   11.46
  -1  10   5  127.50    7.13
   1  10  -5  130.34   11.63
   1 -10  -5  128.93    7.11
  -1 -10   5  114.21   11.31
   1 -10  -5  146.43   10.98
   1  10  -4 3577.28  101.90
  -1  10   4 3502.51  102.10
  -1  10   4 3431.96   99.25
   1  10  -4 3647.37  102.46
  -1 -10   4 3562.01  102.33
   1 -10  -4 3450.44   99.14
   1 -10  -4 3594.74  101.45
   1  10  -3 3752.63  111.18
  -1  10   3 3854.73  110.91
   1  10  -3 3829.90  110.80
   1 -10  -3 3896.48  110.41
  -1 -10   3 3836.01  111.07
  -1  10   2 1917.01   54.30
  -1  10   2 1920.15   56.69
   1  10  -2 1901.71   57.09
  -1  10   2 1894.70   54.34
   1  10  -2 1909.43   56.50
   1 -10  -2 1981.73   56.33
  -1  10   1 3464.68   96.75
   1  10  -1 3470.33   96.44
  -1  10   1 3237.59   95.03
   1  10  -1 3501.54   97.37
   1 -10  -1 3576.25   96.53
  -1  10   0   11.30    3.77
  -1  10   0   13.37    5.63
   1  10   0    9.85    6.11
  -1 -10   0   10.99    6.13
   1 -10   0   11.80    5.37
   1 -10   0   13.61    3.79
  -1  10  -1 4832.48  136.03
   1  10   1 4705.91  135.38
   1  10   1 4618.87  136.63
  -1  10  -1 4919.38  135.54
   1 -10   1 4700.98  135.51
   1 -10   1 4769.56  135.85
  -1 -10  -1 4744.38  136.24
  -1  10  -2   26.32    6.25
   1  10   2   32.24    7.89
   1  10   2   27.82    5.43
  -1  10  -2   24.65    6.06
   1 -10   2   19.63    6.64
  -1 -10  -2   18.24    7.08
   1 -10   2   28.63    5.71
   1  10   3 5245.21  146.12
   1  10   3 4900.89  147.76
  -1  10  -3 5086.18  147.18
  -1  10  -3 5233.28  146.97
   1 -10   3 5019.28  147.10
  -1 -10  -3 5145.18  145.74
   1 -10   3 5240.70  147.08
  -1 -10  -3 5044.01  147.04
  -1  10  -4   26.61    9.14
   1  10   4    9.85    9.51
  -1  10  -4   19.48    7.77
  -1 -10  -4   14.03    8.49
  -1 -10  -4   24.12    6.66
   1 -10   4   19.73    8.89
  -1  10  -5 2312.54   72.20
  -1  10  -5 2438.24   71.95
  -1  10  -5 2479.24   72.02
   1  10   5 2315.65   72.91
   1 -10   5 2464.52   72.52
  -1 -10  -5 2333.39   70.17
  -1 -10  -5 2418.36   71.80
  -1  10  -6   13.78   11.63
   1  10   6   10.45    9.03
  -1  10  -6    0.53   11.76
  -1  10  -6    3.91   10.45
   1  10   6   19.86   12.77
  -1 -10  -6   17.62    8.91
   1 -10   6    6.65   11.72
  -1 -10  -6   18.09   11.46
  -1  10  -7 1660.27   54.91
   1  10   7 1668.81   56.13
   1  10   7 1624.25   52.56
  -1  10  -7 1792.48   54.62
  -1 -10  -7 1714.68   52.21
  -1 -10  -7 1715.29   54.20
  -1  10  -8  413.00   22.69
   1  10   8  362.98   23.83
   1  10   8  370.29   19.29
  -1 -10  -8  408.58   18.78
   1  10   9  219.69   16.99
  -1  10  -9  236.08   21.01
   1  10   9  260.23   23.15
  -1 -10  -9  219.80   15.95
  -1  10 -10    8.25   17.83
   1  10  10  -20.18   19.74
   1  10  10   11.62   14.59
   1 -10  10    1.72   18.82
  -1  10 -11   31.42   21.48
   1  10  11    6.04   16.92
   1  10  11    3.98   21.55
   1 -10  11    6.55   21.37
  -1  11  12  166.05   26.20
  -1  11  12  177.54   18.40
  -1  11  11  195.25   23.17
  -1  11  11  214.22   17.53
  -1 -11  11  186.66   22.80
  -1  11  10  278.34   23.43
  -1  11  10  288.68   17.06
  -1 -11  10  309.23   23.18
   1 -11 -10  270.29   16.28
   1  11  -9  343.00   23.73
  -1  11   9  329.38   22.49
  -1  11   9  346.41   17.06
  -1 -11   9  335.93   22.59
   1 -11  -9  356.35   16.33
  -1  11   8  316.71   21.22
  -1  11   8  330.71   15.57
   1  11  -8  350.44   21.56
   1 -11  -8  351.65   15.14
   1  11  -7 3496.16  104.90
  -1  11   7 3407.58  104.94
   1  11  -7 3762.52  104.63
  -1  11   7 3429.74  101.31
   1 -11  -7 3773.06  104.11
   1 -11  -7 3388.62  100.97
   1  11  -6  544.52   23.72
  -1  11   6  533.94   23.41
  -1  11   6  541.12   18.78
   1  11  -6  583.39   22.35
   1 -11  -6  567.09   21.81
  -1 -11   6  623.60   23.38
   1 -11  -6  547.67   18.55
  -1  11   5  821.15   25.04
  -1  11   5  808.25   29.13
   1  11  -5  851.92   29.37
   1  11  -5  853.16   28.44
   1 -11  -5  837.39   27.80
  -1 -11   5  747.83   28.20
   1 -11  -5  802.53   24.87
  -1 -11   5  854.60   29.22
   1  11  -4  229.14   13.06
   1  11  -4  217.69   12.08
  -1  11   4  220.82   12.63
  -1  11   4  214.26    8.19
   1 -11  -4  260.07   12.17
  -1 -11   4  243.85   13.03
  -1 -11   4  217.38   12.46
   1  11  -3 5510.43  156.59
  -1  11   3 5461.38  156.83
   1  11  -3 5521.93  157.20
  -1 -11   3 5111.25  156.84
   1 -11  -3 5709.43  156.36
  -1  11   2  375.29   12.09
  -1  11   2  388.47   15.30
   1  11  -2  410.31   15.82
   1  11  -2  406.50   14.75
  -1  11   2  383.27   11.93
   1 -11  -2  416.24   14.89
  -1 -11   2  401.05   15.67
   1  11  -1  657.96   21.43
   1  11  -1  686.68   22.68
  -1  11   1  681.54   22.19
  -1  11   1  644.91   19.90
   1 -11  -1  710.13   21.88
  -1  11   0  154.98    7.00
  -1  11   0  159.66    8.85
   1  11   0  176.13   10.05
  -1 -11   0  138.21    9.37
   1 -11   0  157.76    8.73
  -1  11  -1  894.58   27.63
   1  11   1  885.82   29.29
   1  11   1  868.55   27.60
  -1  11  -1  901.31   28.45
  -1 -11  -1  909.68   28.63
   1 -11   1  892.65   27.63
   1 -11   1  900.56   28.24
  -1  11  -2  798.84   26.36
   1  11   2  824.81   25.80
  -1  11  -2  811.77   26.78
   1  11   2  813.99   27.82
   1 -11   2  811.11   26.78
   1 -11   2  816.80   26.57
  -1 -11  -2  867.37   27.34
  -1  11  -3   64.50    8.26
   1  11   3   46.00    6.76
   1  11   3   43.32    9.63
  -1  11  -3   42.45    7.99
   1 -11   3   40.91    7.76
   1 -11   3   57.72    8.16
  -1 -11  -3   44.08    8.90
  -1  11  -4   30.93    9.44
  -1  11  -4   34.16    8.42
   1  11   4   27.61   11.32
  -1 -11  -4   14.87    9.07
   1 -11   4   41.55    9.80
  -1 -11  -4   35.67    7.04
   1  11   5   60.24   12.79
  -1  11  -5   48.96   11.65
  -1  11  -5   57.11   10.55
   1 -11   5   53.91   11.25
  -1 -11  -5   42.34   11.00
  -1 -11  -5   53.85    7.96
  -1  11  -6 1550.15   48.66
  -1  11  -6 1520.43   48.19
  -1  11  -6 1542.28   49.16
   1  11   6 1418.06   49.70
  -1 -11  -6 1507.33   48.15
  -1 -11  -6 1501.16   46.23
   1 -11   6 1477.71   49.28
  -1  11  -7  613.90   25.43
   1  11   7  543.36   26.54
   1  11   7  538.55   22.25
  -1 -11  -7  610.88   21.94
   1 -11   7  551.05   25.50
   1  11   8   11.68   12.16
   1  11   8   -6.97   17.29
  -1  11  -8   23.97   15.89
  -1 -11  -8   27.04   11.49
  -1  11  -9  310.29   22.79
   1  11   9  294.58   24.61
   1  11   9  265.20   18.30
  -1 -11  -9  331.50   17.62
   1  11  10   31.68   21.14
  -1  11 -10   70.80   20.68
   1  11  10   33.63   15.83
   1  11  11  117.98   25.04
  -1  11 -11  122.14   23.61
   1  11  11   97.26   17.94
   1 -11  11  122.43   22.43
   1  12 -11   70.34   21.85
  -1  12  11   54.36   14.53
  -1  12  11   19.29   22.29
  -1 -12  11   18.33   20.84
  -1  12  10   41.02   12.79
  -1  12  10   32.85   20.21
   1  12 -10   27.85   18.59
  -1 -12  10   -0.84   18.77
   1 -12 -10   17.59   11.68
  -1  12   9   -1.99   10.51
  -1  12   9   -7.63   17.88
   1  12  -9    8.23   17.28
   1 -12  -9    6.74    9.98
  -1  12   8    2.75   15.78
  -1  12   8   18.51    9.38
   1  12  -8   17.00   16.05
   1 -12  -8   25.36    9.22
  -1  12   7   15.92    7.66
   1  12  -7    1.22   13.67
  -1  12   7    8.61   13.80
   1  12  -7    1.60   11.48
   1 -12  -7    5.27    7.43
   1 -12  -7    2.94   11.52
  -1  12   6 2988.70   87.53
   1  12  -6 3098.33   91.59
   1  12  -6 3181.96   90.75
  -1  12   6 3055.74   91.54
  -1 -12   6 2973.48   91.30
   1 -12  -6 3202.18   90.37
   1 -12  -6 2972.51   87.28
   1  12  -5 1201.95   38.73
  -1  12   5 1127.77   38.49
   1  12  -5 1193.18   37.81
  -1  12   5 1127.47   34.26
  -1 -12   5 1185.58   38.43
   1 -12  -5 1204.47   37.42
  -1 -12   5 1175.58   38.01
   1 -12  -5 1130.30   34.08
  -1  12   4   26.06    9.30
   1  12  -4   44.37   10.46
   1  12  -4   53.40    8.89
  -1  12   4   38.89    4.25
   1 -12  -4   52.81    8.41
  -1 -12   4   36.39    9.03
  -1 -12   4   45.61    9.67
   1  12  -3 2156.03   63.05
  -1  12   3 2028.83   63.11
   1  12  -3 2148.17   63.73
   1 -12  -3 2187.16   62.70
  -1 -12   3 2022.57   63.24
   1  12  -2 1866.04   55.95
  -1  12   2 1837.30   52.61
  -1  12   2 1844.54   55.28
   1  12  -2 1843.81   54.86
  -1  12   2 1848.27   52.53
  -1 -12   2 1765.44   55.38
   1 -12  -2 1858.16   54.69
   1  12  -1 6464.16  186.92
  -1  12   1 6594.67  186.44
   1  12  -1 6523.66  185.83
  -1  12   1 6371.46  184.46
  -1 -12   1 6635.71  186.58
   1 -12  -1 6874.15  186.13
  -1  12   0  371.26   14.91
  -1  12   0  413.98   13.51
   1  12   0  367.42   15.66
  -1 -12   0  396.62   15.39
   1 -12   0  384.42   14.68
   1  12   1 4970.59  146.87
  -1  12  -1 5102.12  146.17
  -1  12  -1 5083.16  145.30
   1 -12   1 5153.88  145.97
   1 -12   1 5149.30  145.42
  -1 -12  -1 5119.97  146.31
  -1  12  -2 1126.88   34.63
  -1  12  -2 1080.44   35.15
   1  12   2 1058.72   35.98
   1  12   2 1113.59   34.00
   1 -12   2 1087.35   34.96
  -1 -12  -2 1129.59   35.27
   1 -12   2 1154.76   34.79
   1  12   3 4504.91  129.00
  -1  12  -3 4661.20  130.14
  -1  12  -3 4484.72  130.33
   1  12   3 4214.77  131.17
  -1 -12  -3 4615.72  130.51
   1 -12   3 4566.05  130.42
   1 -12   3 4482.74  130.24
  -1  12  -4  622.34   23.72
   1  12   4  602.76   21.19
   1  12   4  618.03   24.48
  -1  12  -4  669.55   23.11
  -1 -12  -4  626.05   23.35
   1 -12   4  620.32   23.35
  -1 -12  -4  608.67   20.67
   1 -12   4  614.03   23.00
  -1  12  -5  934.36   31.52
  -1  12  -5  872.49   31.66
   1  12   5  882.15   32.94
  -1 -12  -5  861.59   28.98
  -1 -12  -5  942.53   31.79
   1 -12   5  970.47   32.43
  -1  12  -6  301.30   18.49
  -1  12  -6  309.99   16.96
   1  12   6  318.07   19.93
  -1  12  -6  343.85   17.46
   1 -12   6  310.53   17.94
  -1 -12  -6  310.48   14.25
  -1 -12  -6  280.12   17.31
   1  12   7  427.07   24.38
  -1  12  -7  501.68   23.56
   1  12   7  422.14   19.21
  -1 -12  -7  471.58   19.13
   1 -12   7  507.46   23.54
   1  12   8   99.19   19.04
  -1  12  -8   97.53   18.06
   1  12   8  103.10   13.43
  -1 -12  -8   97.62   12.29
   1 -12   8  112.19   17.97
  -1  12  -9  146.78   19.95
   1  12   9  129.03   15.11
   1  12   9  130.69   20.76
  -1 -12  -9  120.36   14.23
   1  12  10   54.81   15.47
   1  12  10   66.29   22.46
  -1  12 -10   31.09   19.67
  -1  12 -11   33.76   22.21
   1  12  11   -3.07   22.79
   1  12  11   43.11   17.10
  -1  13  11   43.06   13.80
  -1  13  11   -9.30   20.99
   1  13 -11  -26.20   21.40
  -1 -13  11    2.79   20.98
  -1  13  10   15.28   12.21
   1  13 -10   12.50   20.03
  -1  13  10    5.99   20.30
  -1  13   9 1125.08   44.71
  -1  13   9 1148.52   38.91
   1 -13  -9 1239.26   38.36
  -1  13   8   31.78    9.48
   1  13  -8   36.67   16.32
  -1  13   8    3.53   15.40
   1 -13  -8   49.83    9.00
   1  13  -7   70.55   15.86
  -1  13   7   63.14    8.02
  -1  13   7   71.46   15.58
   1 -13  -7   64.71   12.39
   1 -13  -7   60.62    8.09
  -1 -13   7   83.00   14.59
  -1  13   6  425.85   15.20
   1  13  -6  437.31   19.71
   1  13  -6  416.95   21.35
  -1  13   6  427.50   20.76
  -1 -13   6  429.88   20.68
   1 -13  -6  408.81   14.90
   1 -13  -6  493.63   19.55
   1  13  -5 2923.77   85.33
  -1  13   5 2805.29   85.75
   1  13  -5 2979.57   86.35
  -1  13   5 2791.81   81.86
  -1 -13   5 2924.06   86.02
  -1 -13   5 2848.31   85.52
   1 -13  -5 2948.16   84.84
  -1  13   4    5.35   10.22
   1  13  -4    5.99    8.52
   1  13  -4   20.39   10.27
   1 -13  -4   10.20    9.25
  -1 -13   4   19.29    9.88
  -1 -13   4   18.59    9.70
   1  13  -3  142.37   10.04
  -1  13   3  129.07   11.11
  -1  13   3  140.54    5.91
   1  13  -3  175.51   12.12
  -1 -13   3  152.12   11.24
   1 -13  -3  144.70   10.24
   1  13  -2    8.53    8.89
  -1  13   2   14.49    3.88
  -1  13   2    3.87    3.25
  -1  13   2   -7.21    7.93
   1  13  -2    8.45    7.11
  -1 -13   2   11.55    7.60
   1 -13  -2    9.38    6.93
  -1  13   1 1736.67   54.47
   1  13  -1 1777.49   55.04
  -1  13   1 1795.91   52.33
   1  13  -1 1842.57   53.77
   1 -13  -1 1859.36   54.22
  -1 -13   1 1858.09   54.81
  -1  13   0  152.41    9.84
  -1  13   0  158.65    7.77
   1  13   0  151.22   11.22
  -1 -13   0  161.97   10.53
   1 -13   0  151.79    9.46
   1  13   1  258.05   13.59
  -1  13  -1  260.83   12.66
  -1  13  -1  271.40   11.21
   1 -13   1  257.83   11.19
   1 -13   1  265.61   12.61
  -1 -13  -1  273.17   12.96
   1  13   2  276.95   15.19
  -1  13  -2  309.59   12.92
  -1  13  -2  285.47   13.97
   1  13   2  291.69   12.10
  -1 -13  -2  288.29   13.94
   1 -13   2  279.60   12.86
   1 -13   2  285.45   13.40
  -1  13  -3  260.62   13.99
   1  13   3  256.25   15.71
   1  13   3  245.49   11.62
  -1  13  -3  286.06   13.50
  -1 -13  -3  249.56   13.54
   1 -13   3  235.40   13.52
   1 -13   3  275.10   13.39
  -1  13  -4  182.90   12.39
  -1  13  -4  159.61   12.46
   1  13   4  179.25   14.92
   1  13   4  161.22    9.99
   1 -13   4  158.10   12.41
   1 -13   4  171.75   12.95
  -1 -13  -4  195.73   12.77
   1  13   5  321.59   19.14
  -1  13  -5  344.12   16.96
  -1  13  -5  351.67   17.63
  -1 -13  -5  340.93   16.76
  -1 -13  -5  307.46   14.20
   1 -13   5  346.75   17.92
  -1  13  -6   18.85   13.48
  -1  13  -6   21.56   11.85
  -1  13  -6   17.51   12.03
   1  13   6   24.67   15.47
   1 -13   6   24.71   12.90
  -1 -13  -6   25.56   12.43
  -1 -13  -6   24.17    8.73
   1  13   7  157.64   17.96
  -1  13  -7  141.08   17.11
   1  13   7  126.93   12.53
  -1 -13  -7  156.60   11.80
   1 -13   7  139.68   16.80
   1  13   8   28.51   18.43
  -1  13  -8   29.65   16.94
   1  13   8   31.65   12.39
  -1 -13  -8   34.83   11.82
   1 -13   8   16.56   16.69
   1  13   9   34.46   19.89
  -1  13  -9   50.47   17.98
   1  13   9   45.19   14.17
   1 -13   9   19.89   18.64
  -1 -13  -9   54.55   13.63
   1  13  10  -16.39   21.76
  -1  13 -10  -23.72   20.89
   1  13  10   14.43   15.29
   1  13  11   13.53   24.55
  -1  13 -11   22.91   20.97
   1  13  11   -0.63   16.44
  -1  14  11   94.75   14.35
   1  14 -11   91.08   21.19
  -1  14  11  104.00   23.52
   1  14 -10   -8.42   19.46
  -1  14  10    6.10   20.30
  -1  14  10   17.89   12.07
   1  14  -9   92.46   20.11
  -1  14   9   85.59   19.48
  -1  14   9  102.06   11.57
   1 -14  -9   90.43   10.57
  -1  14   8  478.17   18.62
   1  14  -8  518.39   25.77
  -1  14   8  491.57   25.78
   1 -14  -8  468.50   18.15
   1  14  -7   33.11   15.11
  -1  14   7   29.29   15.19
  -1  14   7   32.26    7.21
  -1 -14   7   54.79   14.76
   1 -14  -7   28.65   12.55
   1 -14  -7   25.64    7.34
   1  14  -6  103.76   14.78
  -1  14   6   93.38    7.29
   1  14  -6   87.03   12.60
  -1  14   6   91.81   13.45
  -1 -14   6  105.31   14.03
   1 -14  -6   81.51   12.47
  -1  14   5 2522.59   79.93
   1  14  -5 2724.90   79.55
  -1  14   5 2583.48   75.76
   1  14  -5 2777.27   80.56
   1 -14  -5 2761.16   79.17
  -1 -14   5 2704.00   80.22
  -1 -14   5 2641.78   79.83
   1  14  -4 2476.84   72.54
   1  14  -4 2389.70   73.47
  -1  14   4 2374.18   73.19
   1 -14  -4 2461.38   72.11
  -1 -14   4 2373.75   72.89
  -1  14   3  191.63   12.74
  -1  14   3  194.75    7.45
   1  14  -3  214.02   11.84
  -1  14   3  185.31    7.18
   1  14  -3  216.49   13.73
   1 -14  -3  201.89   11.93
  -1 -14   3  212.42   12.93
  -1  14   2  165.83   11.64
   1  14  -2  188.08   10.69
   1  14  -2  170.08   12.67
  -1  14   2  180.40    7.56
  -1  14   2  197.75    7.25
   1 -14  -2  175.27   10.62
  -1 -14   2  169.78   11.91
   1  14  -1 2317.29   70.02
   1  14  -1 2397.73   68.55
  -1  14   1 2275.19   67.03
  -1  14   1 2315.18   69.47
   1 -14  -1 2458.12   69.04
  -1 -14   1 2275.49   69.41
   1  14   0 1570.80   47.54
   1  14   0 1516.01   49.50
  -1  14   0 1613.76   47.08
  -1  14   0 1586.06   48.81
   1 -14   0 1616.22   48.38
  -1 -14   0 1641.84   49.07
  -1  14  -1 5013.49  145.49
  -1  14  -1 5024.79  144.29
   1  14   1 4854.99  146.15
   1 -14   1 5142.00  145.17
  -1 -14  -1 5128.73  145.71
   1 -14   1 5125.36  144.53
  -1  14  -2 1042.29   32.41
  -1  14  -2  990.13   33.16
   1  14   2  980.71   34.51
   1  14   2 1017.04   31.69
   1 -14   2 1038.38   32.64
  -1 -14  -2 1048.31   33.40
   1 -14   2  973.30   32.94
  -1  14  -3 4723.43  133.01
   1  14   3 4378.68  134.61
   1  14   3 4565.38  131.83
  -1  14  -3 4602.65  133.63
   1 -14   3 4623.04  133.31
   1 -14   3 4582.13  133.23
  -1 -14  -3 4737.82  133.65
   1  14   4   55.35   12.80
  -1  14  -4   75.09   11.66
   1  14   4   76.29    8.54
  -1  14  -4   73.97   10.35
   1 -14   4   60.13   11.03
  -1 -14  -4   73.16   11.50
   1 -14   4   82.87   10.91
   1  14   5 2038.17   66.10
  -1  14  -5 2136.65   64.99
  -1  14  -5 2129.85   64.28
  -1 -14  -5 2098.92   64.54
   1 -14   5 2050.67   64.87
  -1  14  -6  330.67   19.81
   1  14   6  291.59   21.20
  -1  14  -6  357.88   18.35
   1 -14   6  334.60   19.22
  -1 -14  -6  320.94   14.80
  -1  14  -7  178.23   17.91
   1  14   7  196.05   13.65
   1  14   7  212.43   20.23
  -1 -14  -7  193.51   13.10
   1 -14   7  188.00   18.08
   1  14   8  121.15   13.80
  -1  14  -8  133.29   18.62
   1  14   8  115.46   19.31
  -1 -14  -8  132.43   12.84
   1 -14   8  137.98   18.68
  -1  14  -9  701.02   31.96
   1  14   9  640.90   26.67
   1  14   9  617.46   32.90
   1 -14   9  681.21   31.99
  -1 -14  -9  680.80   25.62
  -1  14 -10  231.54   22.90
   1  14  10  180.00   17.43
   1  14  10  205.27   24.76
   1 -14  10  192.01   23.15
   1  15 -11   71.27   21.66
  -1  15  11  108.61   24.27
  -1  15  10  104.57   12.68
  -1  15  10  112.62   22.50
  -1  15   9  230.63   14.07
  -1  15   9  291.04   23.59
   1  15  -9  314.44   22.40
  -1 -15   9  259.73   21.78
   1 -15  -9  262.35   13.46
   1  15  -8   64.27   17.22
  -1  15   8   82.12    9.31
  -1  15   8  109.53   18.78
   1 -15  -8  106.28    9.36
  -1 -15   8   98.70   17.87
  -1  15   7  679.26   29.73
  -1  15   7  702.64   22.47
   1  15  -7  717.34   29.75
   1 -15  -7  656.71   22.10
  -1 -15   7  689.58   28.88
  -1  15   6  975.32   30.02
   1  15  -6 1019.05   36.34
   1  15  -6 1010.83   34.88
  -1  15   6  951.80   35.95
  -1 -15   6  992.57   35.68
  -1 -15   6 1013.05   35.39
   1 -15  -6 1004.14   34.26
  -1  15   5  464.16   21.56
   1  15  -5  494.00   20.30
   1  15  -5  488.21   21.95
  -1  15   5  455.11   15.22
  -1 -15   5  444.94   20.84
  -1 -15   5  498.01   21.44
   1 -15  -5  511.41   20.24
  -1  15   4   -7.46   11.58
   1  15  -4   -0.86    9.43
   1  15  -4   14.48   11.11
   1 -15  -4   -1.99    9.50
  -1 -15   4    5.74    9.84
  -1  15   3 2980.37   87.04
  -1  15   3 2890.30   82.93
   1  15  -3 2958.08   86.18
  -1  15   3 2849.20   82.87
   1  15  -3 3175.25   87.52
   1 -15  -3 2995.62   85.97
  -1 -15   3 2961.26   86.80
  -1  15   2  134.03    6.36
   1  15  -2  138.18    9.94
   1  15  -2  116.64   11.76
  -1  15   2  122.63    6.64
  -1  15   2  113.88   11.36
   1 -15  -2  132.90   10.29
  -1 -15   2  135.68   11.82
  -1  15   1 1520.45   48.91
  -1  15   1 1552.31   46.11
   1  15  -1 1546.53   49.48
   1  15  -1 1590.56   47.64
  -1 -15   1 1643.47   48.90
   1 -15  -1 1614.76   48.30
  -1  15   0 1917.70   56.52
  -1  15   0 1862.37   58.34
   1  15   0 1963.65   59.37
   1  15   0 1860.47   57.02
   1 -15   0 2061.74   58.18
  -1 -15   0 1938.90   58.58
   1  15   1  712.54   26.33
  -1  15  -1  682.10   25.16
  -1  15  -1  714.22   23.54
  -1 -15  -1  744.15   25.59
   1 -15   1  697.49   24.67
  -1  15  -2 1420.38   43.44
   1  15   2 1401.76   45.74
   1  15   2 1436.76   42.83
  -1  15  -2 1397.64   44.46
  -1 -15  -2 1381.38   44.21
   1 -15   2 1389.36   44.04
   1 -15   2 1417.70   43.65
   1  15   3   16.17    7.52
  -1  15  -3   29.09    9.45
   1  15   3    7.72   11.18
  -1  15  -3   27.49   10.47
   1 -15   3   11.67    8.84
   1 -15   3   14.39    9.64
  -1 -15  -3   32.79   10.26
   1  15   4  311.47   18.54
  -1  15  -4  336.24   16.48
  -1  15  -4  348.89   17.42
   1  15   4  301.18   14.14
   1 -15   4  330.50   17.05
  -1 -15  -4  343.43   16.94
   1 -15   4  303.27   16.81
  -1  15  -5   -1.63   12.63
  -1  15  -5   -8.88   11.07
   1  15   5   -5.88   14.05
  -1 -15  -5    5.56   11.99
   1 -15   5  -11.18   12.22
   1  15   6 1086.50   40.19
  -1  15  -6 1104.72   38.66
   1 -15   6 1073.27   38.61
   1  15   7    7.76   10.54
  -1  15  -7   30.09   15.05
   1  15   7   -5.49   16.39
   1 -15   7    3.52   15.44
  -1 -15  -7    8.12    9.97
  -1  15  -8   71.77   18.17
   1  15   8   76.22   20.72
   1  15   8   41.03   12.34
  -1 -15  -8   50.35   11.56
   1 -15   8  101.45   18.09
   1  15   9  182.37   23.78
  -1  15  -9  226.69   22.78
   1  15   9  222.43   17.11
   1 -15   9  228.51   22.94
  -1  15 -10   12.15   21.18
   1  15  10   -6.05   14.83
   1  15  10  -22.01   23.45
   1 -15  10   35.26   21.46
   1  16 -11   61.92   22.04
  -1  16  11   75.11   24.60
   1  16 -10   66.55   21.09
  -1  16  10   75.08   12.28
  -1  16  10   65.00   22.09
  -1 -16  10   78.05   21.51
  -1  16   9   54.66   10.32
   1  16  -9   51.94   20.20
  -1  16   9   58.36   20.76
  -1 -16   9   55.10   19.74
  -1  16   8   12.22   17.77
  -1  16   8   31.41    8.73
   1  16  -8    8.95   17.71
   1 -16  -8   22.20    8.28
  -1 -16   8   32.71   16.46
  -1  16   7    8.96    7.00
  -1  16   7   25.00   16.31
   1  16  -7   38.87   16.20
  -1 -16   7   18.62   14.86
  -1  16   6  418.82   23.02
  -1  16   6  468.11   15.83
  -1 -16   6  477.71   22.74
   1 -16  -6  479.58   21.28
   1  16  -5  610.63   25.84
   1  16  -5  653.07   23.97
  -1  16   5  532.45   24.71
  -1  16   5  572.22   18.36
   1 -16  -5  637.25   23.74
  -1 -16   5  609.25   24.46
  -1  16   4   67.14   12.92
   1  16  -4   52.93   10.61
   1  16  -4   42.99   12.61
  -1 -16   4   31.48   11.48
   1 -16  -4   30.99   10.68
  -1  16   3 2315.41   71.11
  -1  16   3 2323.25   66.72
   1  16  -3 2453.67   70.21
   1  16  -3 2472.61   71.67
  -1  16   3 2278.94   66.78
  -1 -16   3 2328.79   70.84
   1 -16  -3 2450.50   70.17
  -1  16   2  980.26   29.52
   1  16  -2  984.32   34.26
   1  16  -2 1003.99   32.17
  -1  16   2  982.80   29.34
  -1  16   2  958.29   33.19
   1 -16  -2  996.47   32.45
  -1 -16   2  998.33   33.22
   1  16  -1 3448.98   97.30
  -1  16   1 3291.96   98.47
  -1  16   1 3232.71   95.73
   1  16  -1 3343.95   99.00
  -1 -16   1 3446.00   98.51
   1 -16  -1 3433.12   97.75
  -1  16   0   42.57   10.12
  -1  16   0   37.54    6.78
   1  16   0   39.28    7.28
   1  16   0   52.03   11.23
   1 -16   0   52.03    9.20
  -1 -16   0   49.80   10.28
   1  16   1 2451.09   75.46
  -1  16  -1 2433.61   74.25
  -1  16  -1 2529.20   72.90
   1 -16   1 2480.38   73.95
  -1 -16  -1 2506.08   74.63
  -1  16  -2 1238.92   37.90
   1  16   2 1200.85   37.11
   1  16   2 1135.20   40.06
  -1  16  -2 1184.41   39.20
   1 -16   2 1198.79   38.01
   1 -16   2 1219.38   38.66
  -1 -16  -2 1170.57   38.88
  -1  16  -3 1482.63   46.74
   1  16   3 1400.81   47.93
   1  16   3 1430.59   44.26
  -1  16  -3 1455.51   45.72
   1 -16   3 1476.10   46.23
  -1 -16  -3 1482.24   46.27
   1 -16   3 1458.26   46.02
   1  16   4   14.61    8.66
   1  16   4    9.41   13.74
  -1  16  -4    8.69   10.55
  -1  16  -4    9.80   12.63
   1 -16   4   16.57   11.58
  -1 -16  -4   11.18   11.24
   1 -16   4   20.50   10.91
  -1  16  -5  537.05   22.15
   1  16   5  491.51   25.33
  -1  16  -5  528.50   23.64
   1 -16   5  505.09   23.23
  -1 -16  -5  533.83   22.80
   1  16   6   25.85   16.50
  -1  16  -6   25.47   14.89
   1 -16   6   47.59   14.80
  -1  16  -7  376.65   22.81
   1  16   7  358.93   17.60
   1  16   7  400.63   24.42
   1 -16   7  374.00   22.41
   1  16   8  109.63   21.61
  -1  16  -8  165.47   20.75
   1  16   8  137.22   14.12
   1 -16   8  119.65   19.28
  -1 -16  -8  123.00   12.30
   1  16   9  216.18   16.91
   1  16   9  203.38   25.24
  -1  16  -9  254.00   23.88
   1 -16   9  268.76   23.64
   1  16  10   18.28   23.62
   1  16  10    9.10   14.88
  -1  16 -10   21.95   19.89
   1 -16  10    7.53   20.20
  -1  17  10   30.28   22.42
   1  17 -10   24.03   21.48
  -1 -17  10   86.95   21.08
  -1  17   9  444.37   18.03
   1  17  -9  527.91   27.99
  -1  17   9  439.52   27.89
  -1 -17   9  455.92   26.95
  -1  17   8   46.97   18.49
   1  17  -8   86.67   19.07
  -1  17   8   63.15    8.79
  -1 -17   8  102.92   17.72
  -1  17   7  436.92   15.79
   1  17  -7  497.68   24.50
  -1  17   7  415.05   24.09
  -1 -17   7  484.55   24.56
  -1  17   6  179.84   17.75
  -1  17   6  150.63    7.78
   1  17  -6  149.71   17.39
   1 -17  -6  159.79   15.14
  -1  17   5  184.66   16.56
  -1  17   5  202.54    8.07
   1  17  -5  206.94   17.10
   1  17  -5  219.81   14.86
   1 -17  -5  236.43   15.06
  -1 -17   5  189.34   15.67
   1  17  -4   73.91   13.44
  -1  17   4   78.17   13.92
   1  17  -4   80.45   11.37
  -1  17   4   74.85    4.91
   1 -17  -4   86.30   11.93
  -1 -17   4  101.57   12.97
  -1  17   3  565.74   18.21
  -1  17   3  582.72   18.00
   1  17  -3  625.87   22.57
   1  17  -3  624.98   24.35
  -1  17   3  552.34   23.62
   1 -17  -3  616.68   22.48
  -1 -17   3  586.27   23.51
   1  17  -2 1126.49   38.80
  -1  17   2 1165.59   38.43
  -1  17   2 1123.54   34.26
   1  17  -2 1157.62   36.97
  -1  17   2 1149.20   34.10
  -1 -17   2 1179.33   38.21
   1 -17  -2 1202.58   37.42
  -1  17   1 1483.12   44.14
   1  17  -1 1446.29   45.53
   1  17  -1 1536.63   48.31
  -1  17   1 1449.77   47.39
  -1 -17   1 1528.97   47.40
   1 -17  -1 1530.01   46.55
  -1  17   0  341.07   13.81
   1  17   0  356.50   17.95
  -1  17   0  384.61   17.55
   1  17   0  349.55   14.63
   1 -17   0  368.28   16.36
  -1 -17   0  355.27   17.06
  -1  17  -1  351.88   14.55
  -1  17  -1  343.41   17.09
   1  17   1  308.97   17.93
  -1 -17  -1  364.79   16.85
   1 -17   1  333.59   16.12
   1  17   2 1770.21   53.00
  -1  17  -2 1772.95   55.18
   1  17   2 1669.71   55.94
  -1  17  -2 1846.52   53.77
  -1 -17  -2 1764.28   54.79
   1 -17   2 1722.70   54.51
   1  17   3  190.26   11.23
  -1  17  -3  193.64   12.63
   1  17   3  174.14   15.41
  -1  17  -3  139.28   13.84
  -1 -17  -3  170.67   13.98
   1 -17   3  176.29   13.39
   1 -17   3  161.22   13.02
   1  17   4  907.50   30.05
  -1  17  -4  905.26   33.37
  -1  17  -4  952.09   32.31
   1  17   4  880.67   34.64
  -1 -17  -4  943.27   33.00
   1 -17   4  931.15   32.93
   1 -17   4  928.93   32.91
   1  17   5  156.56   18.97
  -1  17  -5  178.78   16.87
   1 -17   5  190.90   16.12
   1  17   6   29.06   17.37
  -1  17  -6   42.83   15.91
   1 -17   6   55.28   15.82
  -1  17  -7  161.45   18.83
   1  17   7  166.30   13.13
   1  17   7  155.20   19.81
   1 -17   7  171.32   19.29
  -1  17  -8   84.95   19.34
   1  17   8   77.17   13.03
   1  17   8   66.56   21.62
   1 -17   8   86.36   18.87
   1  17   9   45.69   23.07
  -1  17  -9   29.81   19.94
   1  17   9   24.42   12.80
   1 -17   9    8.83   20.40
   1  17  10   72.41   23.80
  -1  17 -10   42.72   22.61
   1 -17  10   68.85   22.15
  -1  18  10   57.88   23.34
   1  18 -10   -2.70   21.25
  -1 -18  10    4.72   20.59
   1  18  -9  125.79   20.42
  -1  18   9   67.99   21.65
  -1 -18   9   61.87   19.69
  -1  18   8  302.17   23.65
  -1  18   8  273.24   12.57
   1  18  -8  350.90   23.69
  -1 -18   8  327.79   22.91
  -1  18   7  236.99   10.43
  -1  18   7  234.03   20.29
   1  18  -7  273.35   21.42
  -1  18   6  891.74   27.32
  -1  18   6  928.63   35.73
  -1  18   5   16.70    4.35
   1  18  -5   18.11   11.74
   1  18  -5   17.22   15.22
  -1  18   5   40.72   15.16
   1 -18  -5   33.14   12.69
  -1  18   4 2239.26   67.83
   1  18  -4 2319.81   66.35
   1  18  -4 2280.43   68.05
  -1 -18   4 2207.26   66.86
   1 -18  -4 2376.85   66.26
  -1  18   3  874.62   31.34
   1  18  -3  899.33   31.72
  -1  18   3  844.81   25.11
   1  18  -3  960.63   29.69
   1 -18  -3  971.55   30.01
  -1 -18   3  879.51   30.66
   1  18  -2  112.69   11.10
  -1  18   2  118.72    7.16
  -1  18   2  104.08   13.35
  -1  18   2  113.23    7.59
   1  18  -2  116.99   13.67
   1 -18  -2  143.09   12.27
  -1 -18   2  125.01   13.04
   1  18  -1  348.07   15.05
  -1  18   1  332.75   12.99
   1  18  -1  363.94   18.33
  -1  18   1  315.66   17.56
  -1 -18   1  366.70   17.23
   1 -18  -1  331.78   16.42
  -1  18   0  575.09   20.24
  -1  18   0  571.36   23.24
   1  18   0  595.09   24.77
   1  18   0  593.45   20.83
   1 -18   0  588.91   22.37
  -1 -18   0  596.47   23.06
  -1  18  -1 2983.11   85.88
   1  18   1 2789.94   88.42
  -1  18  -1 2881.34   87.55
   1  18   1 2902.56   85.45
  -1 -18  -1 3042.64   87.56
   1 -18   1 2993.50   87.20
   1  18   2   83.82    9.66
   1  18   2   92.14   14.71
  -1  18  -2   92.69   13.45
  -1  18  -2  102.64   10.80
   1 -18   2   86.78   11.83
  -1 -18  -2   84.82   11.80
  -1  18  -3 1091.19   37.19
   1  18   3 1056.14   34.43
   1  18   3 1056.19   39.08
  -1  18  -3 1099.25   36.06
   1 -18   3 1112.81   36.89
   1 -18   3 1126.94   36.72
  -1 -18  -3 1059.23   36.89
   1  18   4  215.53   12.96
  -1  18  -4  282.92   17.68
   1  18   4  256.25   19.51
  -1  18  -4  256.33   15.34
   1 -18   4  254.04   15.97
   1 -18   4  242.74   16.50
  -1  18  -5  357.19   20.87
   1  18   5  337.43   22.74
   1 -18   5  318.48   19.94
   1  18   6  187.74   20.82
  -1  18  -6  205.46   19.22
   1 -18   6  203.61   18.27
   1  18   7  484.00   20.82
   1  18   7  575.18   29.81
  -1  18  -7  568.87   26.89
   1 -18   7  557.74   26.90
   1  18   8  584.72   31.29
   1  18   8  582.22   24.09
   1 -18   8  638.91   30.45
   1  18   9   91.60   23.04
   1  18   9   90.99   14.08
  -1  18  -9   47.13   21.18
   1 -18   9   72.86   21.86
   1  19 -10   69.66   23.20
  -1  19  10   42.89   23.04
   1  19  -9   96.33   21.58
  -1  19   9  156.33   23.69
  -1  19   8   24.44    7.24
   1  19  -8   43.40   18.64
  -1  19   8   25.56   20.18
   1  19  -7  128.77   18.64
  -1  19   7   97.41    7.11
  -1  19   7  136.29   19.92
  -1  19   6    7.51    4.71
   1  19  -6    6.36   16.03
  -1  19   6   21.82   16.53
  -1  19   5  586.16   17.88
  -1  19   5  699.00   27.41
   1  19  -5  795.71   28.12
  -1  19   5  552.67   17.92
   1 -19  -5  757.79   25.56
  -1  19   4 1219.37   40.52
   1  19  -4 1261.92   41.23
   1  19  -4 1313.64   38.87
   1 -19  -4 1210.34   38.12
  -1  19   3  176.30    8.00
  -1  19   3  183.93    8.49
  -1  19   3  211.66   16.09
   1  19  -3  209.60   14.18
   1  19  -3  244.55   17.94
   1 -19  -3  222.89   14.34
  -1 -19   3  209.61   15.76
   1  19  -2 1506.24   45.85
  -1  19   2 1377.77   47.54
   1  19  -2 1467.33   48.31
  -1  19   2 1440.10   43.01
  -1  19   2 1406.54   43.17
   1 -19  -2 1591.70   46.66
  -1 -19   2 1553.86   47.62
   1  19  -1   32.80   13.65
  -1  19   1   24.35    6.70
  -1  19   1   12.36   12.65
   1  19  -1   24.33    9.26
   1 -19  -1   26.91   10.37
  -1 -19   1   34.24   11.90
  -1  19   0 1511.72   45.66
   1  19   0 1466.53   49.63
  -1  19   0 1494.37   48.63
   1  19   0 1486.71   46.16
   1 -19   0 1543.87   47.75
  -1 -19   0 1544.30   48.68
  -1  19  -1   59.72   11.83
   1  19   1   56.08   14.25
   1  19   1   84.82    9.88
   1  19   1   78.02    8.81
  -1  19  -1   65.02    9.24
  -1 -19  -1   53.60   11.66
   1 -19   1   59.48   10.96
  -1  19  -2  706.94   24.65
   1  19   2  676.16   23.78
  -1  19  -2  690.19   27.01
  -1 -19  -2  715.95   26.68
   1 -19   2  663.02   25.36
   1  19   3  508.75   19.34
   1  19   3  460.80   24.16
  -1  19  -3  491.59   23.09
  -1  19  -3  516.38   20.74
   1 -19   3  513.11   21.91
  -1 -19  -3  523.38   22.34
  -1  19  -4 1900.01   57.34
   1  19   4 1734.16   54.88
  -1  19  -4 1875.17   58.86
   1  19   4 1818.56   59.92
   1 -19   4 1890.79   58.07
   1 -19   4 1802.55   57.50
   1  19   5  225.32   20.25
  -1  19  -5  241.05   19.14
   1 -19   5  200.21   17.23
   1  19   6   27.00   18.71
  -1  19  -6   20.49   16.57
   1 -19   6   50.54   16.06
   1  19   7   61.68   11.29
   1  19   7   30.88   20.48
  -1  19  -7   55.94   17.90
   1 -19   7   54.53   18.54
   1  19   8    3.31   11.82
   1  19   8   24.56   22.25
  -1  19  -8   11.09   19.77
   1 -19   8    1.69   19.12
   1  19   9   37.65   24.14
  -1  19  -9   34.89   21.18
   1 -19   9   40.37   21.55
   1  20  -9  134.37   23.39
  -1  20   9  116.13   22.31
   1  20  -8  230.21   22.39
  -1  20   8  214.92   23.04
  -1  20   7  121.99   20.04
  -1  20   7   67.25    5.62
   1  20  -7  108.20   18.63
  -1  20   6  357.31   21.34
   1  20  -6  358.78   21.93
   1  20  -5  253.10   19.14
  -1  20   5  231.86   18.91
  -1  20   4  279.79   18.73
   1  20  -4  273.55   15.97
   1  20  -4  320.48   20.08
   1 -20  -4  300.02   17.13
   1  20  -3  720.08   27.68
   1  20  -3  713.95   24.95
  -1  20   3  670.96   26.95
  -1  20   3  645.05   19.65
   1 -20  -3  695.77   25.23
  -1  20   2 1912.50   56.84
   1  20  -2 2027.75   62.18
  -1  20   2 1873.73   56.58
   1  20  -2 2010.28   59.63
  -1  20   2 1884.40   61.27
   1 -20  -2 2030.71   60.28
  -1 -20   2 2089.73   61.33
   1  20  -1   22.36   14.35
   1  20  -1   46.34   10.33
  -1  20   1   41.40   13.20
  -1  20   1   48.23    7.53
  -1 -20   1   42.91   12.04
   1 -20  -1   46.14   12.11
   1  20   0  552.92   24.12
   1  20   0  521.46   19.81
  -1  20   0  515.69   23.17
  -1  20   0  510.74   19.11
  -1 -20   0  526.41   22.91
   1 -20   0  514.20   21.46
   1  20   1  504.85   24.91
  -1  20  -1  519.70   23.43
  -1  20  -1  564.57   20.52
   1  20   1  545.00   19.94
   1  20   1  518.30   20.67
   1 -20   1  551.95   22.63
  -1 -20  -1  571.62   23.06
   1  20   2   69.30   16.10
   1  20   2   78.40    9.16
  -1  20  -2   76.10   13.72
  -1  20  -2   86.73   11.35
   1  20   2   97.65   10.59
  -1 -20  -2   69.64   12.67
   1 -20   2   82.08   12.60
  -1  20  -3  269.34   18.73
  -1  20  -3  320.49   16.41
   1  20   3  264.11   14.35
   1  20   3  310.09   21.37
   1 -20   3  289.33   17.68
   1  20   4  140.39   11.48
  -1  20  -4  130.33   13.47
   1  20   4  109.74   18.40
  -1  20  -4  136.56   16.28
   1 -20   4  124.42   15.51
   1  20   5  887.82   37.71
  -1  20  -5  952.87   35.94
   1 -20   5  955.90   35.07
   1  20   6  373.21   26.81
  -1  20  -6  454.29   24.70
   1 -20   6  436.63   23.53
  -1  20  -7  108.86   20.03
   1  20   7   85.49   22.21
   1  20   7   79.86   11.65
   1 -20   7   89.32   18.52
  -1  20  -8  223.10   23.10
   1  20   8  221.81   25.32
   1  20   8  200.96   14.84
   1 -20   8  234.22   22.99
  -1  20  -9  247.13   25.00
   1  20   9  242.91   26.95
   1 -20   9  291.26   25.35
  -1  21   9    8.42   22.47
   1  21  -9   50.50   22.61
   1  21  -8   35.79   21.28
  -1  21   8   28.66   21.19
  -1  21   7   16.26   19.62
   1  21  -7   -2.42   19.41
  -1  21   6   28.67   17.86
   1  21  -6   -3.02   18.03
  -1  21   5  103.28   18.14
   1  21  -5  144.32   17.79
   1  21  -4  504.23   23.83
  -1  21   4  491.20   24.31
   1  21  -4  505.70   20.92
  -1  21   3  109.84    7.59
   1  21  -3  150.40   13.80
  -1  21   3  123.50    7.04
  -1  21   3  146.59   16.87
   1  21  -3  154.20   17.61
   1 -21  -3  147.14   14.56
  -1  21   2 2048.70   60.92
  -1  21   2 2119.55   65.85
  -1  21   2 2008.23   60.69
   1  21  -2 2186.72   63.78
   1  21  -2 2139.09   66.33
   1 -21  -2 2219.58   64.44
  -1  21   1  124.14    9.33
  -1  21   1  161.42   16.29
   1  21  -1  164.63   12.39
   1  21  -1  143.22   16.39
   1 -21  -1  170.12   13.44
  -1  21   0 1662.38   50.29
   1  21   0 1664.54   50.99
   1  21   0 1626.36   54.85
  -1  21   0 1624.75   53.68
   1 -21   0 1721.38   52.63
   1  21   1   57.70    9.12
   1  21   1   43.24   10.82
  -1  21  -1   45.96    9.86
   1  21   1   33.40   14.93
  -1  21  -1   27.85   14.07
   1 -21   1   44.11   12.38
  -1  21  -2 3299.57   95.98
   1  21   2 3218.80   94.69
   1  21   2 3208.20   95.14
   1  21   2 3196.96   99.10
  -1  21  -2 3361.70   98.09
   1 -21   2 3316.35   97.35
  -1  21  -3   49.82   12.03
  -1  21  -3   51.79   15.66
   1  21   3   17.54   16.80
   1  21   3   33.66    9.97
  -1  21  -4  886.91   31.42
   1  21   4  831.24   28.68
   1  21   4  834.07   35.16
  -1  21  -4  875.25   33.89
   1  21   5   -5.75   19.48
  -1  21  -5    9.55   16.67
   1 -21   5   -3.90   14.06
  -1  21  -6  491.88   27.10
   1  21   6  505.08   29.29
   1 -21   6  529.60   26.50
   1  21   7  111.04   12.45
   1  21   7  101.18   23.10
  -1  21  -7  157.07   20.58
   1 -21   7  109.47   19.64
  -1  21  -8  109.49   22.04
   1  21   8  134.22   24.20
   1 -21   8   93.36   20.69
  -1  22   9   12.40   23.62
   1  22  -9   20.33   22.31
  -1  22   8  529.94   31.20
   1  22  -8  538.16   30.72
   1  22  -7  133.77   21.56
  -1  22   7   87.29   21.31
  -1  22   6  823.28   35.04
   1  22  -6  822.96   35.48
   1  22  -5  274.62   21.00
  -1  22   5  222.04   21.43
   1  22  -4  150.50   18.73
  -1  22   4  121.74   17.92
  -1  22   3  453.68   15.18
   1  22  -3  545.02   21.49
  -1  22   3  572.05   24.91
   1  22  -3  555.32   25.05
   1  22  -2 1537.65   45.87
  -1  22   2 1535.71   48.49
  -1  22   2 1361.04   42.43
  -1  22   2 1356.12   42.22
   1  22  -2 1465.07   48.56
   1 -22  -2 1498.55   46.44
   1  22  -1  340.70   22.07
   1  22  -1  382.84   17.22
  -1  22   1  342.36   14.44
  -1  22   1  366.72   21.02
   1 -22  -1  357.75   18.94
  -1  22   0    7.66    8.66
   1  22   0   10.16    9.73
   1  22   0   -2.71   16.09
  -1  22   0    8.40   14.51
   1 -22   0   17.22   12.49
  -1  22  -1  600.80   23.02
   1  22   1  603.53   23.27
   1  22   1  652.96   22.55
  -1  22  -1  632.30   26.88
   1  22   1  596.76   27.53
   1 -22   1  637.91   25.61
   1  22   2    0.72   16.93
   1  22   2   -0.35   10.49
  -1  22  -2   11.47   15.19
  -1  22  -2   17.14   11.18
   1  22   2   17.59    8.83
   1  22   3   45.87    9.06
   1  22   3   54.04   18.10
  -1  22  -3   65.05   16.28
  -1  22  -3   72.00   12.50
   1  22   3   45.05   10.99
   1  22   4   16.01   18.78
  -1  22  -4    2.02   16.24
   1  22   4    9.72   10.52
  -1  22  -5   19.79   17.14
   1  22   5   15.31   19.09
  -1  22  -6   12.07   18.03
   1  22   6    2.70   20.92
   1 -22   6    9.59   17.49
  -1  22  -7  105.97   21.84
   1  22   7  119.03   24.39
   1 -22   7  106.69   20.61
   1  22   8  205.67   26.06
  -1  22  -8  170.70   23.27
   1 -22   8  187.35   23.91
   1  23  -8   43.95   22.31
  -1  23   8   38.40   23.32
  -1  23   7    0.86   20.76
   1  23  -7   10.18   20.64
  -1  23   6   75.72   19.95
   1  23  -6   93.52   21.10
   1  23  -5   35.95   18.93
  -1  23   5   49.65   18.33
  -1  23   4   -1.44   17.04
   1  23  -4    0.75   17.57
  -1  23   4    7.87    2.94
  -1  23   3   16.48   16.59
   1  23  -3    5.54   12.37
  -1  23   3   17.46    6.58
   1  23  -3   30.43   15.78
  -1  23   3   14.96    5.92
   1  23  -2  617.11   27.34
  -1  23   2  527.68   19.52
  -1  23   2  581.91   20.11
   1  23  -2  669.37   23.67
  -1  23   2  690.89   27.99
   1  23  -1  147.99   18.28
  -1  23   1  163.32   18.03
   1  23  -1  168.10   13.15
  -1  23   1  124.06    9.96
   1  23   0  387.78   17.54
  -1  23   0  392.94   22.66
   1  23   0  380.73   23.06
  -1  23   0  379.83   16.20
   1  23   1  233.47   19.97
   1  23   1  207.43   12.66
  -1  23  -1  199.85   13.55
   1  23   1  214.77   14.31
  -1  23  -1  214.76   18.35
   1  23   2 2774.52   84.12
  -1  23  -2 2909.64   87.60
   1  23   2 2820.50   88.87
   1  23   2 2819.25   83.63
  -1  23  -2 2981.06   85.13
   1  23   3  218.29   12.51
  -1  23  -3  238.31   16.04
   1  23   3  196.37   20.94
   1  23   3  205.37   13.77
   1  23   4  583.52   22.40
   1  23   4  609.48   31.01
  -1  23  -4  657.62   29.01
   1  23   5   33.39   20.62
  -1  23  -5   39.79   19.05
   1  23   6  182.47   23.84
  -1  23  -6  249.90   23.02
  -1  23  -7  123.90   21.81
   1  23   7  119.91   24.00
   1 -23   7  106.28   20.06
  -1  24   8  724.54   36.84
   1  24  -8  755.54   36.53
  -1  24   7  204.88   23.97
   1  24  -7  240.97   24.66
  -1  24   6  930.86   39.37
   1  24  -6  966.56   39.81
   1  24  -5    9.69   19.69
  -1  24   5   21.37   18.38
  -1  24   4  690.59   31.21
   1  24  -4  631.43   31.14
  -1  24   3  156.17    8.03
   1  24  -3  196.47   20.37
  -1  24   3  204.45   19.82
   1  24  -2  948.16   31.20
  -1  24   2  868.61   27.23
  -1  24   2  898.33   34.36
   1  24  -2  953.08   35.63
   1  24  -1  467.74   24.92
  -1  24   1  419.56   23.75
   1  24  -1  413.14   19.00
  -1  24   1  418.76   16.67
   1  24   0  475.01   25.16
  -1  24   0  444.80   18.48
  -1  24   0  454.63   24.43
   1  24   0  459.58   19.47
   1  24   1  127.17   13.17
   1  24   1  140.98   19.94
   1  24   1  138.98   12.09
  -1  24  -1  142.24   12.58
  -1  24  -1  136.09   18.02
   1  24   2   51.67   17.91
   1  24   2   29.67   11.36
  -1  24  -2   23.99   11.69
  -1  24  -2   17.91   15.66
   1  24   2   12.12    9.38
  -1  24  -3  173.79   19.36
   1  24   3  231.76   12.59
  -1  24  -3  231.69   15.87
   1  24   3  173.75   13.67
   1  24   3  198.11   22.26
  -1  24  -4  -11.68   18.07
   1  24   4    4.86   10.68
   1  24   4   27.50   20.40
  -1  24  -5   35.81   20.00
   1  24   5   24.48   22.13
  -1  24  -6   61.47   20.27
   1  24   6   29.54   22.71
   1  24   7    1.01   23.58
  -1  24  -7   14.33   20.34
  -1  25   7   38.11   22.75
   1  25  -7   30.77   20.99
  -1  25   6  -12.86   21.02
   1  25  -6   27.04   20.56
  -1  25   5  302.09   24.69
   1  25  -5  347.51   24.55
  -1  25   4  764.57   34.23
   1  25  -4  774.36   33.80
   1  25  -3   31.57   18.86
  -1  25   3   -9.70   17.78
  -1  25   3    1.77    6.78
  -1  25   2  306.42   13.66
   1  25  -2  299.95   23.23
  -1  25   2  284.51   13.04
   1  25  -2  360.33   18.26
  -1  25   2  363.67   22.55
   1  25  -1  767.97   27.23
  -1  25   1  678.31   24.54
   1  25  -1  749.75   33.15
  -1  25   1  802.88   31.60
  -1  25   0  662.06   23.71
  -1  25   0  639.62   29.22
   1  25   0  604.18   29.66
   1  25   0  642.45   24.28
   1  25   1  192.55   14.99
   1  25   1  229.98   14.07
  -1  25  -1  238.64   14.59
  -1  25  -1  238.65   20.13
   1  25   1  195.18   21.07
   1  25   2  415.78   17.72
  -1  25  -2  445.24   24.88
   1  25   2  414.85   25.59
   1  25   2  419.13   18.92
  -1  25  -2  437.10   20.02
   1  25   3   23.01   18.99
   1  25   3    1.73   10.85
  -1  25  -3    8.52   16.70
   1  25   4  576.53   30.78
  -1  25  -4  650.24   29.29
  -1  25  -5  221.26   23.37
   1  25   5  207.55   25.14
  -1  25  -6  139.85   21.88
   1  25   6  142.00   25.21
   1  26  -6  155.06   24.23
  -1  26   6  205.60   24.68
   1  26  -5   49.59   21.58
  -1  26   5   75.27   21.66
   1  26  -4  452.63   27.61
  -1  26   4  469.26   27.41
   1  26  -3  202.85   22.70
  -1  26   3  221.74   22.51
   1  26  -2  506.99   27.49
  -1  26   2  546.16   27.28
   1  26  -1   72.43   20.13
  -1  26   1   69.34   19.35
   1  26  -1  111.56   13.54
  -1  26   0  881.37   34.73
   1  26   0  829.88   35.27
   1  26   0  774.20   29.02
  -1  26  -1   77.60   12.85
  -1  26  -1   88.91   18.93
   1  26   1   49.08   20.44
   1  26   1   76.66   13.59
  -1  26  -2  114.99   19.77
   1  26   2  136.87   20.79
  -1  26  -2   90.15   13.65
   1  26   2   93.74   13.17
   1  26   3   40.65   21.62
  -1  26  -3    7.35   18.50
   1  26   3   -1.74   11.47
   1  26   4   38.51   21.70
  -1  26  -4   63.24   20.43
   1  26   5   68.32   23.63
  -1  26  -5   88.29   21.92
   1  26   6   97.61   24.25
  -1  26  -6   84.34   21.88
   1  27  -6  197.41   25.30
  -1  27   6  236.79   25.54
   1  27  -5  104.29   21.09
  -1  27   5  101.10   23.03
   1  27  -4  212.21   23.78
  -1  27   4  159.83   23.59
   1  27  -3  641.17   32.72
  -1  27   3  714.49   33.12
  -1  27   2  519.34   28.25
   1  27  -2  461.60   27.92
  -1  27   1   43.47   10.98
  -1  27   1   40.07   19.26
   1  27  -1   45.54   19.93
   1  27   0  279.82   24.48
  -1  27   0  312.88   23.47
   1  27   1    9.33   19.61
  -1  27  -1    7.52   18.71
   1  27   1   12.43   12.95
   1  27   2  658.61   32.67
  -1  27  -2  680.51   30.90
   1  27   2  600.54   24.41
   1  27   3   37.44   22.48
  -1  27  -3    8.43   19.43
  -1  27  -4  679.42   32.77
   1  27   4  699.63   35.92
  -1  27  -5   -4.19   22.33
   1  27   5  -35.59   25.01
  -1  28   5   16.12   23.12
   1  28  -5   41.19   22.49
   1  28  -4  368.17   26.85
  -1  28   4  395.39   27.77
  -1  28   3  120.87   22.71
   1  28  -3  186.45   24.23
  -1  28   2    9.58   20.02
   1  28  -2   -6.04   21.49
  -1  28   1  191.42   22.82
   1  28  -1  205.13   23.95
   1  28   0   36.80   22.02
  -1  28   0   33.32   19.90
   1  28   0   44.11   14.53
   1  28   1  176.94   15.77
   1  28   1  181.08   24.19
  -1  28  -1  155.58   21.74
  -1  28  -2  111.20   21.07
   1  28   2   96.36   22.91
  -1  28  -3   93.65   21.72
   1  28   3   97.93   24.37
  -1  28  -4   95.17   21.93
   1  28   4   39.93   23.87
   1  29  -4  115.33   22.56
  -1  29   4  100.96   22.72
  -1  29   3   49.10   21.87
   1  29  -3   88.48   23.32
   1  29  -2  272.16   25.89
  -1  29   2  221.27   24.51
  -1  29   1  231.71   24.50
   1  29  -1  274.36   25.65
   1  29   0  534.79   30.33
  -1  29   0  504.79   28.87
   1  29   0  478.72   23.07
   1  29   1  109.25   23.09
  -1  29  -1  117.84   21.64
  -1  29  -2  101.73   21.71
   1  29   2  102.15   23.66
   1  29   3   13.58   24.70
  -1  29  -3   48.02   21.72
   1  30  -2   35.76   23.34
  -1  30   2   19.66   21.17
   1  30  -1  431.27   29.61
  -1  30   1  459.71   28.74
   1  30   0   41.24   23.57
  -1  30   0   64.31   22.18
   1  30   1  317.44   27.11
  -1  30  -1  272.67   25.46
   2   0 -13    9.54   22.76
  -2   0  13   21.37   20.13
  -2   0  12   38.56   19.12
   2   0 -12   44.86   20.78
  -2   0  11   -9.62   16.44
   2   0 -11    1.60   18.07
  -2   0  10  505.48   24.32
   2   0  -9    4.43   12.35
   2   0  -9   19.23   10.86
  -2   0   9   -7.66   12.04
   2   0  -8  358.88   16.84
   2   0  -8  372.08   18.22
  -2   0   8  370.91   17.61
   2   0  -7    8.06    9.30
  -2   0   7    1.22    8.28
   2   0  -7    0.36    7.89
  -2   0   6  326.85   13.82
   2   0  -6  337.54   13.72
   2   0  -6  308.73   14.80
   2   0  -5    3.01    5.45
   2   0  -5   -1.47    5.93
  -2   0   5   -0.28    5.58
   2   0  -4  150.03    8.01
  -2   0   4  145.49    7.66
   2   0  -3    3.28    3.73
   2   0  -3    3.65    3.45
   2   0  -2 1358.01   39.11
   2   0  -1    5.45    1.66
  -2   0   1    2.60    1.49
   2   0   0 5623.58  157.89
  -2   0   0 5625.41  157.88
  -2   0   0 5573.17  158.46
  -2   0  -1    1.46    2.99
   2   0   1    1.65    3.06
   2   0   2 5785.61  165.85
  -2   0  -2 5909.37  165.79
   2   0   3   -3.64    5.63
  -2   0  -3    0.53    5.25
  -2   0  -4 7351.09  207.47
   2   0   4 7189.41  207.56
   2   0   4 7311.00  207.68
   2   0   5    5.90    8.71
  -2   0  -5   -3.54    8.16
   2   0   5    3.03    8.93
   2   0   6 4013.09  116.88
  -2   0  -6 4081.60  116.35
   2   0   6 3805.46  116.41
  -2   0  -7    2.62   11.60
   2   0   7    4.79   13.57
   2   0   7    5.05   12.08
   2   0   8  842.35   32.12
   2   0   8  825.67   33.21
   2   0   9   21.54   16.67
   2   0   9    8.40   14.93
   2   0  10  421.85   25.11
   2   0  11  -16.90   19.90
  -2   1  13  104.53   21.81
   2   1 -13   67.68   23.91
   2  -1 -13   67.63   23.81
  -2  -1  13  102.82   20.31
   2   1 -12   -6.18   20.78
  -2   1  12   26.55   17.74
  -2  -1  12   19.36   18.71
   2  -1 -12   34.10   20.64
  -2   1  11   38.29   16.43
   2   1 -11   30.59   18.74
  -2  -1  11   38.00   17.06
   2   1 -10  296.00   21.14
  -2   1  10  282.40   19.09
  -2  -1  10  321.86   19.61
  -2   1   9  115.20   14.22
   2   1  -9  122.16   13.55
   2   1  -9  145.43   15.65
   2  -1  -9  161.84   12.88
  -2  -1   9  150.34   14.83
   2  -1  -9  128.65   14.53
   2   1  -8  343.13   16.79
   2   1  -8  344.88   16.09
  -2   1   8  301.21   16.41
   2  -1  -8  304.22   15.31
  -2  -1   8  308.62   16.98
   2  -1  -8  310.66   17.16
   2   1  -7   89.37    9.54
   2   1  -7   85.69   10.81
  -2   1   7   89.04   10.16
   2  -1  -7   78.62    9.02
   2  -1  -7   94.96   11.12
  -2  -1   7   94.08   10.18
   2   1  -6 3336.26   97.11
  -2   1   6 3363.81   96.57
   2   1  -6 3273.49   96.49
   2  -1  -6 3248.38   96.17
  -2  -1   6 3323.21   96.93
   2  -1  -6 3425.16   97.04
   2   1  -5   56.34    6.61
  -2   1   5   51.43    6.18
   2   1  -5   50.90    6.88
  -2   1   5   44.97    7.20
  -2  -1   5   40.67    6.43
   2  -1  -5   48.14    7.30
   2  -1  -5   54.33    6.19
   2   1  -4 5238.67  149.15
   2   1  -4 5245.60  148.96
  -2   1   4 5211.04  148.80
   2   1  -4 5335.00  149.39
  -2   1   4 5271.61  149.20
  -2  -1   4 5153.19  149.08
   2  -1  -4 5270.77  148.68
   2  -1  -4 5207.24  149.00
   2   1  -3   87.66    5.32
   2   1  -3   81.23    5.34
   2  -1  -3   89.16    5.13
   2  -1  -3   88.66    4.80
   2   1  -2 2262.01   65.07
   2  -1  -2 2323.70   64.79
  -2  -1   2 2243.17   65.07
   2   1  -1  225.37    7.32
  -2  -1   1  224.67    7.30
   2  -1  -1  224.57    7.56
  -2   1   013021.70  361.08
   2   1   012591.40  360.76
   2  -1   012978.90  361.13
  -2  -1   012900.30  360.76
   2   1   1  146.28    6.19
  -2   1  -1  147.30    5.81
  -2   1  -1  128.44    6.45
   2  -1   1  137.60    5.76
  -2  -1  -1  152.65    6.13
  -2   1  -2 3059.78   86.90
   2   1   2 2982.72   87.13
  -2  -1  -2 3087.54   87.07
   2  -1   2 2990.23   86.92
   2   1   3   13.89    6.28
  -2   1  -3   22.39    5.53
  -2  -1  -3   20.06    6.12
   2  -1   3   16.45    6.14
  -2  -1  -3    3.98    5.94
  -2   1  -4 1988.75   58.37
   2   1   4 1905.57   58.45
   2  -1   4 1831.95   58.49
   2  -1   4 1917.22   58.54
  -2  -1  -4 2006.22   58.31
  -2  -1  -4 2021.61   58.17
   2   1   5   82.21    9.78
   2   1   5   82.95   11.25
  -2   1  -5   87.09   10.09
  -2  -1  -5   86.81    9.60
   2  -1   5   91.37   10.36
  -2  -1  -5   87.24    9.99
   2  -1   5   92.92   10.26
  -2   1  -6    7.33   10.45
   2   1   6   10.59   10.30
   2   1   6    4.16   10.63
   2  -1   6    3.99   10.50
  -2  -1  -6    6.70    9.67
  -2  -1  -6   11.97   10.50
   2  -1   6   -7.16   10.45
   2   1   7  191.82   16.50
   2   1   7  148.74   14.84
  -2   1  -7  204.24   15.23
   2  -1   7  148.06   14.57
  -2  -1  -7  167.18   14.63
   2  -1   7  184.46   14.53
  -2  -1  -7  171.68   14.28
   2   1   8    9.66   14.88
   2   1   8    6.23   13.89
   2  -1   8   14.25   14.68
   2  -1   8    1.28   13.55
   2   1   9   34.92   18.32
   2   1   9   42.86   15.81
   2  -1   9   40.39   16.39
   2   1  10  451.78   27.55
   2   1  10  435.26   25.07
   2  -1  10  473.81   25.72
   2   1  11   -9.99   18.87
   2  -1  11   19.71   19.67
  -2   2  13   44.78   18.80
   2   2 -13   66.92   24.06
  -2  -2  13   79.30   20.79
   2  -2 -13   61.54   23.17
  -2   2  12  104.40   17.78
   2   2 -12   75.02   21.84
  -2  -2  12  111.62   20.46
   2   2 -11  291.09   23.26
  -2   2  11  279.30   20.52
  -2  -2  11  266.59   21.18
   2   2 -10  250.40   20.13
  -2  -2  10  271.06   19.23
  -2   2   9  250.88   16.21
   2   2  -9  256.29   15.96
   2   2  -9  196.02   18.39
  -2  -2   9  257.34   16.79
   2  -2  -9  236.68   16.18
  -2   2   8  262.07   16.55
   2   2  -8  211.60   13.87
   2   2  -8  205.51   14.84
   2   2  -8  197.98   16.46
  -2   2   8  234.44   14.20
   2  -2  -8  192.25   12.89
   2  -2  -8  217.94   14.66
  -2  -2   8  225.82   14.93
   2   2  -7  286.87   16.15
  -2   2   7  324.05   14.94
   2   2  -7  331.45   15.98
   2   2  -7  313.34   14.88
  -2   2   7  303.68   16.18
  -2  -2   7  335.49   15.86
   2  -2  -7  323.39   15.69
   2  -2  -7  302.09   13.81
   2   2  -6  303.41   13.19
  -2   2   6  287.47   12.87
   2   2  -6  313.65   14.26
   2   2  -6  303.70   14.82
  -2   2   6  305.93   14.73
   2  -2  -6  296.20   12.60
   2  -2  -6  291.32   13.69
  -2  -2   6  298.74   13.73
  -2   2   5  846.38   27.23
  -2   2   5  857.68   26.34
   2   2  -5  813.76   26.69
   2   2  -5  829.71   27.21
   2   2  -5  830.95   27.56
   2  -2  -5  842.86   27.14
  -2  -2   5  797.89   27.10
   2  -2  -5  847.31   26.02
  -2   2   4  153.71    8.26
  -2   2   4  159.36    7.35
   2   2  -4  153.27    8.40
   2   2  -4  161.07    7.83
   2   2  -4  173.52    8.62
  -2  -2   4  157.35    8.15
   2  -2  -4  158.77    7.94
   2  -2  -4  161.47    7.08
   2   2  -3  106.91    6.04
   2   2  -3  112.67    6.17
  -2   2   3  120.99    5.82
   2  -2  -3  114.59    5.16
   2  -2  -3  118.96    5.71
   2   2  -2 2098.21   61.18
  -2   2   2 2136.06   60.62
   2  -2  -2 2147.89   60.60
  -2  -2   2 2135.68   61.13
   2   2  -1 9392.80  267.89
  -2  -2   1 9436.80  267.83
   2  -2  -1 9727.32  267.70
  -2  -2   020321.80  570.02
   2   2   1 2452.10   70.70
  -2   2  -1 2480.25   70.20
  -2   2  -1 2495.39   70.71
   2  -2   1 2438.40   70.19
  -2  -2  -1 2445.23   70.59
   2   2   2 2685.21   77.96
  -2   2  -2 2736.06   77.62
   2   2   2 2647.44   77.93
   2  -2   2 2676.25   77.63
  -2  -2  -2 2706.54   77.81
  -2  -2  -2 2733.72   77.89
  -2   2  -3 1882.64   55.04
   2   2   3 1795.97   55.34
  -2  -2  -3 1876.52   55.22
  -2  -2  -3 1906.81   55.23
   2  -2   3 1844.28   55.18
   2   2   4 8762.70  257.47
  -2   2  -4 9350.54  257.11
   2  -2   4 8984.12  257.21
  -2  -2  -4 9035.73  257.12
  -2  -2  -4 9121.30  256.86
  -2   2  -5   59.92    9.62
   2   2   5   58.85   10.79
   2   2   5   46.41    9.18
  -2  -2  -5   47.23    9.35
   2  -2   5   61.74    9.97
  -2  -2  -5   50.35    9.42
   2  -2   5   41.48    9.48
  -2   2  -6  864.72   29.57
   2   2   6  852.56   29.68
   2   2   6  756.78   30.01
  -2  -2  -6  887.28   29.52
  -2  -2  -6  818.87   28.72
   2  -2   6  823.90   30.06
   2  -2   6  828.47   30.14
  -2   2  -7   39.72   11.71
   2   2   7   31.12   13.23
   2   2   7   43.78   12.47
  -2  -2  -7   58.83   12.12
   2  -2   7   37.85   12.89
  -2  -2  -7   65.81   11.66
   2  -2   7   41.55   12.84
   2   2   8  411.89   21.27
   2   2   8  448.99   23.45
   2  -2   8  411.69   22.56
  -2  -2  -8  445.25   20.80
   2   2   9    6.84   15.41
   2   2   9   13.30   17.87
   2  -2   9    5.03   15.30
   2   2  10  172.87   22.78
   2   2  10  156.03   18.68
   2  -2  10  172.07   20.11
   2   2  11   22.97   19.01
   2  -2  11   57.38   20.60
  -2   3  13   49.04   20.15
   2   3 -13   55.72   22.37
  -2  -3  13   58.14   20.83
   2   3 -12  239.38   23.04
  -2   3  12  236.53   20.90
  -2  -3  12  206.33   22.04
  -2   3  11   69.00   16.05
   2   3 -11   69.54   19.71
  -2  -3  11   85.59   17.58
  -2   3  10   41.48   13.78
   2   3 -10   16.78   16.60
  -2  -3  10   18.64   14.62
   2   3  -9  239.90   16.33
  -2   3   9  267.07   16.40
   2   3  -9  266.21   19.09
  -2  -3   9  261.80   17.84
   2  -3  -9  275.33   17.46
  -2   3   8  952.33   33.36
   2   3  -8  987.98   34.36
   2   3  -8  980.77   33.71
  -2   3   8 1043.31   35.82
   2   3  -8  975.63   35.44
   2  -3  -8 1017.48   34.31
  -2  -3   8 1013.94   34.54
   2   3  -7   -3.09    9.69
  -2   3   7   14.21   10.72
   2   3  -7   10.37    8.98
  -2   3   7   -3.25    8.16
   2   3  -7   -1.48   10.77
   2  -3  -7    0.83    9.52
  -2  -3   7   -7.28    9.32
   2  -3  -7   11.95    7.63
   2   3  -6 4070.04  115.37
  -2   3   6 3989.85  115.41
   2   3  -6 4016.56  114.89
  -2   3   6 3824.13  114.30
   2   3  -6 3869.66  115.67
   2  -3  -6 4080.82  115.02
   2  -3  -6 4028.08  114.11
  -2  -3   6 3887.83  115.33
  -2   3   5  759.72   25.22
  -2   3   5  757.76   24.23
   2   3  -5  784.52   25.77
   2   3  -5  751.34   25.02
   2   3  -5  816.37   25.50
  -2  -3   5  741.07   25.35
   2  -3  -5  735.80   25.08
   2  -3  -5  770.99   24.02
  -2   3   4 8147.35  230.81
   2   3  -4 8083.31  231.16
   2   3  -4 8084.17  230.91
  -2   3   4 8122.12  230.04
   2  -3  -4 8222.69  229.97
   2  -3  -4 8365.94  230.70
  -2  -3   4 8024.16  231.11
   2   3  -3 2278.37   67.50
   2   3  -3 2323.63   67.55
  -2   3   3 2361.07   67.11
   2  -3  -3 2393.37   66.48
  -2  -3   3 2343.60   67.53
   2  -3  -3 2264.36   66.91
   2   3  -2 3099.50   87.81
  -2   3   2 3068.35   87.11
  -2  -3   2 3126.17   87.81
   2  -3  -2 3047.84   87.07
  -2   3   1 8403.64  230.54
   2   3  -1 8004.76  231.10
   2  -3  -1 8203.70  230.54
  -2  -3   1 8089.90  231.03
  -2  -3   020400.10  572.45
  -2   3  -1 1160.05   34.20
  -2   3  -1 1175.15   34.67
   2   3   1 1112.22   34.85
   2   3   1 1183.87   34.90
  -2  -3  -1 1187.60   34.84
  -2  -3  -1 1216.80   34.81
  -2   3  -2 1673.62   48.09
   2   3   2 1664.19   48.57
   2   3   2 1580.52   48.58
  -2  -3  -2 1654.93   48.47
   2  -3   2 1606.89   48.09
  -2  -3  -2 1655.40   48.31
  -2   3  -3  932.02   28.36
   2   3   3  856.89   28.77
  -2  -3  -3  902.92   28.51
  -2  -3  -3  881.22   28.18
   2  -3   3  908.38   28.33
   2   3   4   50.95    9.27
  -2   3  -4   41.71    7.89
  -2  -3  -4   43.74    7.97
   2  -3   4   40.50    7.68
  -2  -3  -4   52.08    7.69
  -2   3  -5  401.68   16.82
   2   3   5  344.07   16.20
   2   3   5  364.69   17.67
  -2  -3  -5  391.49   16.57
   2  -3   5  377.12   16.94
  -2  -3  -5  405.25   17.10
   2   3   6   63.57   12.81
   2   3   6   34.06   10.45
  -2   3  -6   64.73   11.26
  -2  -3  -6   80.50   11.46
   2  -3   6   68.54   11.32
  -2  -3  -6   56.72   10.93
  -2   3  -7   67.28   12.52
   2   3   7   21.69   12.95
   2   3   7   18.33   11.15
  -2  -3  -7   41.79   11.62
  -2  -3  -7   37.62   12.25
   2  -3   7   36.30   12.61
   2   3   8   40.81   15.92
   2   3   8   51.06   14.03
  -2  -3  -8   53.17   13.75
   2  -3   8   44.63   14.65
   2   3   9   83.01   16.38
   2   3   9   56.88   17.78
   2  -3   9   80.29   17.04
   2   3  10   28.92   20.90
   2   3  10   -2.96   16.98
   2  -3  10    8.87   17.65
  -2   3 -11   75.65   22.29
   2   3  11   98.11   23.56
   2   3  11   88.20   20.07
   2  -3  11   79.24   20.07
   2   4 -13  111.66   24.61
  -2   4  13   42.55   19.22
  -2  -4  13   56.71   21.36
   2   4 -12   62.36   19.67
  -2   4  12   47.19   16.71
  -2  -4  12   33.99   19.41
   2   4 -11    7.33   18.95
  -2   4  11   -0.62   15.45
  -2  -4  11   19.66   17.76
  -2   4  10  631.33   25.66
   2   4 -10  612.75   28.53
  -2   4  10  641.29   29.24
  -2  -4  10  587.08   27.76
  -2   4   9   25.11   11.73
   2   4  -9   32.45   11.58
   2   4  -9   31.45   14.51
  -2   4   9   10.93   14.69
   2  -4  -9   49.87   13.76
  -2  -4   9   55.59   14.22
   2   4  -8  595.19   23.03
  -2   4   8  587.22   22.52
  -2   4   8  567.01   24.32
   2   4  -8  534.47   24.67
   2   4  -8  606.73   24.06
  -2  -4   8  604.27   24.30
   2  -4  -8  604.78   23.50
   2   4  -7   44.46   10.09
  -2   4   7   44.91    8.24
   2   4  -7   48.91   10.70
  -2   4   7   48.06   11.38
   2   4  -7   51.54    9.61
  -2  -4   7   51.33    9.99
   2  -4  -7   50.90    8.30
   2  -4  -7   28.28    9.34
  -2   4   6  149.48    8.98
   2   4  -6  141.27   10.28
  -2   4   6  127.73   10.90
   2   4  -6  128.44   10.95
   2   4  -6  129.88   10.89
  -2  -4   6  125.63   10.44
   2  -4  -6  138.55    9.88
   2  -4  -6  143.89    8.66
   2   4  -5  542.97   19.48
  -2   4   5  536.81   19.44
   2   4  -5  513.46   18.97
   2   4  -5  523.50   19.74
  -2   4   5  537.11   17.90
  -2  -4   5  570.39   19.62
   2  -4  -5  548.76   19.11
   2  -4  -5  555.82   17.75
  -2   4   4   69.20    4.63
  -2   4   4   65.19    6.14
   2   4  -4   64.84    7.08
   2   4  -4   70.57    6.55
   2  -4  -4   66.46    4.49
   2  -4  -4   66.80    6.13
  -2  -4   4   60.01    6.69
   2   4  -310821.10  306.08
  -2   4   310918.20  305.53
   2  -4  -310791.10  304.71
  -2  -4   310848.90  306.06
   2  -4  -310921.80  305.41
   2   4  -210702.80  297.48
  -2   4   210595.30  296.61
   2  -4  -210414.20  296.52
  -2  -4   210635.20  297.40
  -2   4   1 8279.19  234.19
   2   4  -1 8202.71  235.34
  -2   4   1 8311.86  234.43
   2  -4  -1 8447.02  234.44
   2  -4  -1 8422.84  234.17
  -2  -4   1 8332.69  235.29
  -2   4   0  132.63    5.59
   2   4   0  120.53    6.07
   2   4   0  135.54    6.32
  -2   4   0  132.01    4.77
  -2  -4   0  122.26    6.06
   2  -4   0  143.01    4.85
  -2   4  -1 6171.89  174.65
  -2   4  -1 6183.95  174.64
   2   4   1 6121.64  175.38
   2   4   1 6162.00  175.47
  -2  -4  -1 6393.49  175.24
  -2  -4  -1 6108.97  175.23
  -2   4  -2 7211.79  200.79
   2   4   2 7028.33  201.24
   2   4   2 6938.85  201.40
  -2  -4  -2 6965.58  201.19
   2  -4   2 7328.73  201.36
  -2  -4  -2 7094.23  200.93
   2   4   3   91.64    7.76
  -2   4  -3   79.88    7.25
  -2  -4  -3   90.50    7.86
  -2  -4  -3   86.11    7.54
   2   4   4  904.83   30.49
  -2   4  -4  935.86   29.82
  -2  -4  -4  894.07   29.34
  -2  -4  -4  913.13   29.80
   2   4   5 1118.66   37.25
  -2   4  -5 1127.02   36.40
  -2  -4  -5 1146.84   36.68
  -2  -4  -5 1105.35   35.83
   2   4   6 1547.91   51.23
  -2   4  -6 1683.10   51.70
  -2  -4  -6 1732.26   51.85
  -2  -4  -6 1669.61   50.85
   2  -4   6 1567.51   51.87
   2   4   7   52.49   11.38
  -2   4  -7   48.74   12.14
  -2  -4  -7   32.61   11.63
  -2  -4  -7   43.91   11.79
   2  -4   7   45.15   13.22
   2   4   8   26.38   13.60
  -2  -4  -8   24.11   12.39
   2  -4   8   23.29   14.24
   2   4   9  521.59   25.22
   2  -4   9  491.44   25.49
   2   4  10  199.42   20.62
  -2   4 -10  228.86   22.90
   2  -4  10  199.81   21.50
  -2   4 -11   21.93   21.55
   2   4  11   23.15   19.27
   2  -4  11   28.51   19.96
  -2   5  13    8.71   18.14
  -2  -5  13   28.39   21.25
   2   5 -12   13.43   20.56
  -2   5  12   13.29   16.78
  -2  -5  12    1.70   19.13
   2   5 -11  355.95   24.15
  -2   5  11  331.97   20.02
  -2  -5  11  350.85   23.17
  -2   5  10  427.67   24.90
  -2   5  10  422.00   21.64
   2   5 -10  491.45   25.93
  -2  -5  10  471.67   23.85
  -2   5   9   14.22   14.30
  -2   5   9   27.98   11.58
   2   5  -9   17.88   14.23
  -2  -5   9  -13.19   13.96
   2  -5  -9   22.74   13.15
  -2   5   8  786.24   29.98
   2   5  -8  797.74   29.60
  -2   5   8  788.47   27.90
   2   5  -8  773.21   30.64
   2   5  -8  782.13   28.80
  -2  -5   8  812.62   29.83
   2  -5  -8  860.74   29.51
   2   5  -7   86.69   12.74
  -2   5   7   95.07   12.07
  -2   5   7  113.15    9.46
   2   5  -7   96.07   10.78
   2   5  -7   99.85   11.76
   2  -5  -7   99.37   11.18
  -2  -5   7  125.97   11.72
  -2   5   6 1778.67   56.73
   2   5  -6 1874.63   57.22
   2   5  -6 1988.69   57.04
   2   5  -6 1807.57   56.39
  -2   5   6 1842.38   55.15
  -2  -5   6 1895.33   57.16
   2  -5  -6 1893.72   56.24
   2   5  -5 1169.17   37.44
  -2   5   5 1192.20   35.38
   2   5  -5 1148.95   36.70
  -2   5   5 1196.83   37.08
  -2  -5   5 1140.37   37.28
   2  -5  -5 1218.29   36.68
   2  -5  -5 1189.05   35.27
   2   5  -4 4212.32  123.91
  -2   5   4 4287.61  122.09
  -2   5   4 4402.19  123.42
  -2  -5   4 4390.81  123.91
   2  -5  -4 4327.94  123.14
  -2  -5   4 4254.20  123.94
   2  -5  -4 4315.46  122.04
   2   5  -3 1171.77   36.41
  -2   5   3 1232.22   35.79
  -2  -5   3 1189.55   36.41
   2  -5  -3 1221.34   35.64
   2  -5  -3 1201.13   34.51
   2   5  -213558.10  391.87
  -2   5   214040.60  390.99
   2  -5  -214074.40  390.90
  -2  -5   213819.70  391.87
   2   5  -111453.10  332.24
  -2   5   111765.40  331.05
  -2   5   111993.60  331.00
  -2  -5   111848.70  332.14
   2  -5  -111744.50  331.02
   2   5   0 3373.35   95.77
   2   5   0 3232.37   95.85
  -2   5   0 3388.62   94.74
  -2  -5   0 3350.25   95.73
   2  -5   0 3356.01   94.74
   2   5   1 1783.45   51.14
  -2   5  -1 1724.47   50.34
  -2  -5  -1 1716.87   51.07
  -2  -5  -1 1811.26   50.94
   2  -5   1 1835.16   50.99
  -2   5  -2 2490.98   71.27
  -2   5  -2 2423.45   71.18
   2   5   2 2379.05   71.51
  -2  -5  -2 2432.20   71.30
   2  -5   2 2554.10   71.79
  -2  -5  -2 2516.07   71.72
  -2   5  -3 3735.64  106.80
   2   5   3 3586.64  106.86
  -2   5  -3 3679.45  106.85
  -2  -5  -3 3749.73  106.66
  -2  -5  -3 3732.33  107.11
   2  -5   3 3782.38  107.41
  -2   5  -4    2.35    7.64
  -2  -5  -4   12.68    7.58
  -2  -5  -4    0.61    7.10
  -2   5  -5 1070.46   35.40
  -2  -5  -5 1112.68   35.92
  -2  -5  -5 1080.28   35.01
   2   5   6  375.06   18.54
  -2   5  -6  403.23   18.54
  -2  -5  -6  400.42   18.85
  -2  -5  -6  414.73   17.81
   2   5   7  701.26   27.31
  -2   5  -7  772.33   27.56
   2  -5   7  669.19   27.92
  -2  -5  -7  697.33   26.28
  -2  -5  -7  687.78   27.51
   2   5   8  186.54   16.59
  -2  -5  -8  222.67   16.32
   2  -5   8  209.35   17.84
  -2   5  -9  527.92   26.09
   2   5   9  483.57   24.25
   2  -5   9  492.00   26.32
   2   5  10   69.51   17.86
  -2   5 -10   69.34   19.09
   2  -5  10   82.32   19.39
   2   5  11   19.70   18.26
  -2   5 -11   10.01   21.41
   2  -5  11   12.58   20.24
  -2   6  12  439.80   24.64
   2   6 -12  524.89   30.08
  -2  -6  12  523.01   29.69
  -2   6  11   27.88   19.73
  -2   6  11   23.31   14.87
   2   6 -11    9.07   17.88
  -2  -6  11   -6.35   17.90
  -2   6  10   -4.14   12.40
   2   6 -10    6.73   16.00
  -2   6  10  -11.77   17.10
  -2  -6  10  -10.77   15.71
  -2   6   9    7.20   10.67
  -2   6   9  -14.98   15.16
   2   6  -9   16.08   14.34
  -2  -6   9    9.69   14.23
  -2   6   8   68.93   10.42
   2   6  -8   75.88   12.14
   2   6  -8   83.98   12.75
   2   6  -8  100.74   14.06
  -2   6   8   83.45   13.64
  -2  -6   8   89.57   13.29
   2  -6  -8  114.86   13.18
  -2   6   7 1512.01   48.67
   2   6  -7 1520.02   47.86
   2   6  -7 1495.60   48.98
   2   6  -7 1498.32   48.28
  -2   6   7 1501.18   46.35
   2  -6  -7 1622.69   48.18
  -2  -6   7 1527.45   48.88
   2   6  -6   47.30    9.96
   2   6  -6   37.78   10.00
  -2   6   6   40.02    9.93
  -2   6   6   56.29    6.84
   2   6  -6   46.58    8.70
   2  -6  -6   44.40    8.43
  -2  -6   6   42.49    9.70
  -2   6   5 4179.66  118.48
  -2   6   5 4212.91  120.21
   2   6  -5 4138.37  120.20
   2   6  -5 4131.20  120.61
   2  -6  -5 4270.15  119.92
  -2  -6   5 4011.93  120.58
   2   6  -4 1610.15   51.30
  -2   6   4 1682.87   48.95
  -2   6   4 1698.52   50.68
   2  -6  -4 1788.00   50.47
  -2  -6   4 1757.08   51.27
  -2   6   3 1048.20   30.61
   2   6  -3  992.57   31.32
  -2  -6   3 1038.84   31.34
   2  -6  -3  997.28   28.92
   2  -6  -3 1028.37   30.43
   2   6  -2   90.11    6.68
  -2   6   2  106.76    5.30
   2  -6  -2   90.69    4.89
  -2  -6   2   95.56    6.38
  -2   6   114215.60  393.42
  -2   6   114212.60  393.04
   2  -6  -113933.80  393.35
  -2  -6   113955.40  394.47
   2  -6  -113763.10  393.05
  -2   6   0  631.89   19.24
   2  -6   0  631.60   19.46
  -2  -6   0  623.14   20.38
   2  -6   0  664.43   19.25
  -2   6  -1  239.64    9.03
   2   6   1  251.34   10.01
   2  -6   1  248.50    9.61
   2  -6   1  259.93    9.13
   2   6   2 1731.06   52.58
  -2   6  -2 1792.60   52.27
  -2   6  -2 1815.36   52.30
  -2  -6  -2 1815.29   52.33
   2  -6   2 1780.99   52.75
  -2  -6  -2 1725.29   52.77
  -2   6  -3 5412.84  152.79
   2   6   3 5398.10  152.83
  -2   6  -3 5416.93  152.88
  -2  -6  -3 5295.11  152.49
  -2  -6  -3 5285.03  153.08
   2  -6   3 5284.17  153.30
  -2   6  -4 1552.01   46.38
  -2   6  -4 1485.60   46.39
  -2  -6  -4 1510.48   45.80
  -2  -6  -4 1520.15   46.75
   2  -6   4 1471.73   46.81
  -2   6  -5   42.25   10.32
  -2   6  -5   53.22    9.40
  -2  -6  -5   49.19    9.36
  -2  -6  -5   41.60   10.22
  -2   6  -6 3482.10   99.18
  -2   6  -6 3294.06   99.43
   2   6   6 3290.80   98.75
  -2  -6  -6 3317.10   98.01
  -2  -6  -6 3347.74   99.04
  -2   6  -7  100.11   13.63
  -2   6  -7   53.00   14.52
   2   6   7   67.23   12.36
  -2  -6  -7   94.72   12.72
  -2  -6  -7  111.36   13.59
   2   6   8  925.17   35.52
  -2   6  -8 1045.87   37.81
  -2  -6  -8 1023.82   35.20
   2  -6   8 1027.67   37.55
   2   6   9   -9.15   15.47
  -2   6  -9   19.68   17.25
   2  -6   9  -11.51   16.83
  -2   6 -10   68.33   20.60
   2   6  10   55.10   17.14
   2  -6  10   69.88   19.41
  -2   6 -11    5.45   21.56
   2   6  11  -13.97   18.41
   2  -6  11   17.30   19.93
   2   7 -12  140.17   22.84
  -2   7  12  119.90   17.66
  -2  -7  12  120.10   21.38
  -2   7  11  239.78   22.05
  -2   7  11  219.79   18.03
   2   7 -11  252.17   22.85
  -2  -7  11  258.18   21.81
  -2   7  10   12.61   16.83
   2   7 -10   28.63   17.65
  -2   7  10   15.96   12.58
  -2  -7  10   20.67   16.34
  -2   7   9  380.27   21.55
  -2   7   9  354.16   17.48
   2   7  -9  376.42   21.33
  -2  -7   9  380.92   21.31
  -2   7   8 2647.79   80.09
  -2   7   8 2607.02   82.46
   2   7  -8 2720.00   82.27
   2   7  -8 2733.05   83.15
   2   7  -8 2667.40   81.64
   2  -7  -8 2838.79   81.72
  -2  -7   8 2829.88   83.04
  -2   7   7   81.16    8.44
   2   7  -7   83.76   11.97
  -2   7   7   62.44   11.16
   2   7  -7   68.42   10.81
   2   7  -7   61.82   12.58
  -2  -7   7   67.24   11.82
   2  -7  -7   53.97   10.20
  -2   7   6  981.69   30.33
   2   7  -6  973.78   32.17
   2   7  -6  948.69   33.25
  -2   7   6  931.14   32.62
  -2  -7   6 1024.40   33.36
   2  -7  -6 1028.31   32.28
  -2   7   5 2443.60   69.98
  -2   7   5 2362.91   72.02
   2   7  -5 2432.10   72.54
   2  -7  -5 2491.57   71.69
  -2   7   4 5535.39  157.98
  -2   7   4 5483.36  159.82
  -2  -7   4 5784.94  160.59
   2  -7  -4 5788.53  159.67
  -2   7   3 1306.51   39.35
  -2  -7   3 1333.73   40.16
   2  -7  -3 1326.97   39.15
  -2   7   2  903.38   27.55
  -2  -7   2  918.69   28.56
   2  -7  -2  931.05   27.41
  -2   7   1 1871.00   52.83
  -2   7   1 1869.91   53.49
   2  -7  -1 1833.36   53.38
   2  -7  -1 1866.34   52.84
  -2  -7   1 1823.54   54.58
  -2   7   0   70.96    4.51
   2  -7   0   70.13    4.58
   2  -7   0   75.63    4.55
  -2  -7   0   75.51    6.13
  -2   7  -1 3599.48  102.62
   2   7   1 3608.58  103.20
  -2  -7  -1 3450.40  103.47
   2  -7   1 3680.67  102.98
   2  -7   1 3619.99  102.58
   2   7   2   12.77    6.02
  -2   7  -2    3.04    5.06
  -2  -7  -2    7.75    6.19
   2  -7   2    7.12    5.95
  -2  -7  -2   19.32    5.77
  -2   7  -3 1547.76   47.70
   2   7   3 1580.33   47.77
  -2   7  -3 1555.07   47.78
  -2  -7  -3 1599.86   47.48
   2  -7   3 1662.51   48.42
  -2   7  -4  565.16   20.77
  -2   7  -4  567.20   20.77
   2  -7   4  549.07   21.24
  -2  -7  -4  575.41   20.17
  -2   7  -5 2523.93   75.68
  -2   7  -5 2572.01   75.38
   2  -7   5 2483.41   76.02
  -2  -7  -5 2506.13   74.61
  -2   7  -6   15.25   11.17
  -2   7  -6   20.84   12.19
  -2  -7  -6   28.09   10.66
   2   7   7 2143.23   68.36
  -2   7  -7 2266.52   68.79
  -2   7  -7 2227.64   69.60
  -2  -7  -7 2262.61   67.81
   2   7   8   93.81   14.53
  -2   7  -8   86.52   16.71
  -2  -7  -8   86.51   13.32
   2   7   9  215.72   18.71
  -2   7  -9  189.46   19.67
   2  -7   9  236.51   20.46
   2   7  10  -15.57   17.48
  -2   7 -10   11.67   18.39
   2  -7  10   13.60   19.01
  -2   7 -11  266.48   25.47
   2   7  11  206.79   21.80
   2  -7  11  253.63   24.78
   2   8 -12   70.34   22.09
  -2   8  12   68.18   16.31
  -2   8  12   60.31   21.74
  -2  -8  12   50.20   21.64
  -2   8  11  387.27   26.06
  -2   8  11  371.36   20.41
   2   8 -11  366.40   25.57
   2  -8 -11  333.54   18.86
  -2  -8  11  384.76   24.78
   2   8 -10   48.04   17.47
  -2   8  10   17.28   12.68
  -2   8  10   25.42   16.91
  -2  -8  10   38.66   17.71
   2  -8 -10   27.60   11.44
  -2   8   9   29.23   15.08
   2   8  -9   30.25   15.54
  -2   8   9   31.08   10.75
  -2  -8   9   30.77   15.24
   2   8  -8  704.87   28.82
  -2   8   8  683.61   24.64
  -2   8   8  694.70   28.43
   2   8  -8  744.11   27.46
   2   8  -8  730.82   27.14
   2  -8  -8  731.81   27.11
  -2  -8   8  667.76   28.35
  -2   8   7 2318.11   71.00
  -2   8   7 2235.21   68.04
   2   8  -7 2235.22   70.10
   2   8  -7 2381.10   71.24
   2   8  -7 2358.59   70.57
   2  -8  -7 2428.27   70.23
  -2  -8   7 2364.99   71.37
  -2   8   6  445.70   15.57
  -2   8   6  423.00   18.79
   2  -8  -6  477.84   18.62
  -2   8   5  426.62   13.90
  -2   8   5  414.16   17.05
   2  -8  -5  434.91   16.75
  -2  -8   5  410.72   17.63
  -2   8   4 1809.00   50.40
  -2   8   4 1834.75   53.02
   2  -8  -4 1680.97   50.33
   2  -8  -4 1854.75   52.58
  -2  -8   4 1864.39   53.65
   2   8  -3 4527.12  129.97
  -2   8   3 4530.03  129.38
   2  -8  -3 4563.14  129.08
  -2  -8   3 4500.87  130.08
  -2   8   2  477.46   15.76
   2   8  -2  489.27   16.78
   2  -8  -2  503.18   15.69
  -2  -8   2  443.24   16.82
  -2   8   1 3337.03   96.95
   2  -8  -1 3425.83   96.09
   2  -8  -1 3420.26   96.84
  -2   8   0 1070.52   31.49
   2  -8   0 1050.40   31.22
   2  -8   0 1050.25   31.39
   2   8   1 5073.61  145.94
  -2   8  -1 5090.46  145.40
   2  -8   1 5155.85  145.63
   2  -8   1 5158.40  145.40
  -2   8  -2 1650.63   48.94
   2   8   2 1637.95   49.32
  -2  -8  -2 1656.14   48.84
   2  -8   2 1649.74   49.36
  -2   8  -3  334.29   13.96
  -2   8  -3  342.81   13.94
   2   8   3  342.18   14.17
  -2  -8  -3  328.49   13.42
   2  -8   3  351.39   14.49
  -2   8  -4  303.30   14.41
  -2   8  -4  303.63   14.17
  -2  -8  -4  326.86   13.88
   2  -8   4  305.89   14.72
  -2   8  -5   94.16   10.92
  -2   8  -5   99.00   10.85
  -2  -8  -5  104.94   10.03
   2  -8   5   97.92   12.00
  -2   8  -6  424.78   19.59
  -2   8  -6  415.45   20.21
  -2  -8  -6  423.18   18.10
   2   8   7   50.65   12.66
  -2   8  -7   42.16   14.68
  -2   8  -7   46.94   13.59
  -2  -8  -7   26.78   11.70
  -2   8  -8  599.90   27.12
   2   8   8  553.17   24.67
  -2  -8  -8  537.42   23.67
  -2   8  -9   18.95   16.99
   2   8   9   29.35   15.14
   2  -8   9   27.69   17.86
   2   8  10   20.24   17.35
  -2   8 -10   49.27   20.50
   2  -8  10    3.45   18.93
  -2   8 -11  139.08   22.79
   2   8  11  102.01   19.06
   2  -8  11  137.68   23.10
  -2   9  12    0.92   21.47
  -2   9  12   37.16   16.37
   2   9 -12   29.48   21.65
  -2  -9  12    4.56   21.21
  -2   9  11  430.87   21.81
  -2   9  11  431.54   27.65
  -2  -9  11  422.49   27.11
   2  -9 -11  436.12   20.26
  -2   9  10  701.36   27.12
   2   9 -10  792.75   32.71
  -2   9  10  713.31   32.43
  -2  -9  10  738.44   32.35
   2  -9 -10  706.42   26.35
  -2   9   9  191.30   13.50
  -2   9   9  190.98   17.84
   2   9  -9  233.44   19.34
  -2  -9   9  211.82   18.58
   2  -9  -9  192.97   12.74
  -2   9   8  690.51   28.84
  -2   9   8  709.02   24.88
   2  -9  -8  797.53   28.24
   2  -9  -8  724.56   24.72
  -2  -9   8  764.44   29.51
  -2   9   7 1093.70   37.71
  -2   9   7 1087.60   34.24
  -2  -9   7 1099.09   38.13
   2  -9  -7 1097.18   33.94
   2  -9  -7 1170.76   36.87
  -2   9   6 2657.92   80.42
  -2   9   6 2659.95   77.52
   2  -9  -6 2635.73   77.32
  -2   9   5 3013.52   86.64
  -2   9   5 2999.52   89.33
   2  -9  -5 2988.85   86.54
  -2  -9   5 3149.49   89.94
   2  -9  -5 3256.41   89.01
   2   9  -4 2282.65   61.82
  -2   9   4 2123.49   61.25
   2  -9  -4 2197.85   60.82
  -2  -9   4 2091.57   61.79
   2  -9  -4 1993.67   58.19
   2   9  -3 1153.82   35.67
  -2   9   3 1124.81   34.97
   2  -9  -3 1161.39   34.73
  -2   9   2 7853.60  221.77
   2   9  -2 7671.62  222.43
   2  -9  -2 7960.76  221.59
  -2   9   1 3009.68   87.18
   2  -9  -1 2954.16   86.97
   2  -9  -1 3102.44   86.10
  -2   9   0    6.18    4.57
   2  -9   0    9.57    4.43
   2  -9   0    7.10    3.67
  -2   9  -1   76.38    6.18
   2   9   1   60.62    6.58
   2  -9   1   59.30    5.40
   2  -9   1   66.20    6.05
   2   9   2  821.76   26.72
  -2   9  -2  840.30   26.54
   2  -9   2  846.52   26.55
   2  -9   2  818.08   26.88
   2   9   3 4652.89  134.06
  -2   9  -3 4631.05  134.16
  -2  -9  -3 4740.77  133.68
   2  -9   3 4635.66  134.59
  -2   9  -4   55.33    9.42
  -2   9  -4   44.39    9.59
  -2  -9  -4   64.50    8.39
   2  -9   4   63.63   10.09
  -2   9  -5 2341.94   69.68
  -2   9  -5 2290.99   69.95
  -2  -9  -5 2294.40   68.69
   2  -9   5 2308.18   70.44
  -2   9  -6  175.71   13.60
  -2   9  -6  166.33   14.83
   2  -9   6  167.43   15.28
  -2  -9  -6  186.56   12.60
   2   9   7   12.29   12.31
  -2   9  -7   23.68   14.38
  -2   9  -7   18.80   13.25
  -2  -9  -7   22.67   11.84
   2   9   8   13.03   13.53
  -2   9  -8    1.37   15.80
  -2  -9  -8    4.79   12.56
  -2   9  -9  258.55   21.28
   2   9   9  255.25   18.93
   2   9  10   81.35   18.14
  -2   9 -10   65.30   20.58
   2  -9  10   54.41   20.67
  -2   9 -11  138.48   22.36
   2   9  11   89.46   19.00
   2  -9  11   95.74   22.69
  -2  10  12   17.27   15.13
  -2  10  12   25.03   22.31
   2  10 -12   19.48   22.31
  -2 -10  12   24.18   20.97
  -2  10  11   20.09   13.80
   2  10 -11  -17.16   19.72
  -2  10  11   -5.92   20.51
  -2 -10  11    4.30   19.22
  -2  10  10   12.99   17.50
  -2  10  10   36.90   12.12
  -2 -10  10   11.81   17.49
   2 -10 -10   19.02   11.28
  -2  10   9  166.42   18.53
  -2  10   9  179.72   12.51
   2 -10  -9  187.61   12.29
  -2 -10   9  208.02   18.13
  -2  10   8  581.48   20.63
  -2 -10   8  615.07   25.72
   2 -10  -8  548.80   20.18
   2 -10  -8  599.07   24.01
  -2  10   7 1517.84   49.59
  -2  10   7 1533.54   45.99
   2 -10  -7 1520.12   45.68
   2 -10  -7 1595.14   48.57
  -2  10   6  861.42   30.29
  -2  10   6  887.66   26.44
   2 -10  -6  914.27   29.63
   2 -10  -6  818.10   26.16
  -2  10   5 9932.91  277.71
  -2  10   510058.10  280.83
   2  10  -510385.90  281.03
   2 -10  -5 9493.14  277.60
   2 -10  -510553.30  280.30
   2  10  -4 1678.27   49.70
  -2  10   4 1560.98   49.17
   2 -10  -4 1637.53   48.77
   2  10  -3 2321.43   68.47
  -2  10   3 2289.27   67.97
   2 -10  -3 2350.53   67.67
   2  10  -2 1992.32   59.99
  -2  10   2 2008.32   59.40
   2 -10  -2 2077.54   59.15
  -2  10   1 9807.08  281.19
   2 -10  -110157.90  279.98
   2 -10  -1 9733.24  280.98
  -2  10   0   -1.54    5.07
  -2  10   0    4.02    4.05
   2 -10   0    3.02    3.95
   2 -10   0   -0.20    4.86
  -2  10  -1 3059.21   86.05
   2  10   1 2913.99   86.34
  -2  10  -1 2915.83   86.04
   2 -10   1 2984.38   85.97
   2 -10   1 3025.72   86.03
  -2  10  -2  244.69   11.59
   2  10   2  264.20   12.04
  -2  10  -2  265.99   11.76
   2 -10   2  274.44   11.81
   2 -10   2  262.05   11.58
  -2  10  -3   70.09    8.79
  -2  10  -3   64.62    8.52
   2  10   3   77.85    8.45
   2 -10   3   70.65    8.60
  -2 -10  -3   72.21    7.93
   2  10   4  447.65   18.06
  -2  10  -4  480.09   18.35
  -2  10  -4  454.48   18.83
   2 -10   4  461.91   19.32
  -2 -10  -4  446.17   17.55
  -2  10  -5  151.45   12.31
  -2  10  -5  160.70   12.97
   2 -10   5  143.77   13.08
  -2 -10  -5  151.25   11.27
  -2  10  -6  812.83   30.42
  -2  10  -6  846.28   29.70
  -2 -10  -6  820.15   28.12
   2 -10   6  757.02   30.55
  -2  10  -7  125.21   16.27
   2  10   7  117.67   13.73
  -2 -10  -7  114.91   12.67
   2 -10   7  104.99   15.89
  -2  10  -8  278.58   20.35
   2  10   8  235.91   17.31
  -2 -10  -8  260.06   16.59
  -2  10  -9   27.54   18.28
   2  10   9   24.93   15.84
   2  10  10   12.25   16.82
  -2  10 -10   -2.52   19.87
   2  10  10   18.31   22.81
  -2  10 -11   54.63   22.45
   2  10  11   60.21   19.28
   2  10  11   23.93   24.11
   2 -10  11   63.98   22.16
  -2  11  12  324.74   26.99
  -2  11  12  277.75   19.33
  -2 -11  12  311.76   26.19
  -2  11  11   86.57   22.07
  -2  11  11   73.32   14.24
  -2 -11  11   51.87   20.11
  -2  11  10    6.19   17.60
  -2  11  10   12.10   11.53
  -2 -11  10    9.67   18.14
   2 -11 -10    0.70   10.47
  -2  11   9  112.63   11.17
  -2  11   9  103.07   17.10
   2 -11  -9  122.59   10.92
  -2 -11   9  122.46   18.03
  -2  11   8 1130.30   35.79
  -2  11   8 1107.37   40.18
   2 -11  -8 1118.39   35.32
  -2  11   7   52.07    7.01
  -2  11   7   78.14   13.37
   2 -11  -7   55.13   11.08
   2 -11  -7   51.55    6.86
  -2  11   6  534.50   16.63
  -2  11   6  525.76   21.33
   2  11  -6  503.39   20.83
   2 -11  -6  485.34   16.40
   2 -11  -6  501.20   20.28
   2  11  -5 2772.04   78.33
  -2  11   5 2627.48   78.14
  -2  11   5 2693.58   74.42
   2 -11  -5 2843.80   77.63
   2 -11  -5 2491.15   74.32
   2  11  -4 1250.37   39.16
  -2  11   4 1197.36   38.71
   2 -11  -4 1252.40   38.21
   2  11  -3  827.47   27.18
  -2  11   3  797.37   26.72
   2 -11  -3  831.26   26.26
  -2  11   2 3360.20   97.54
   2  11  -2 3362.63   98.02
   2 -11  -2 3422.33   97.22
  -2  11   1  877.40   28.61
   2 -11  -1  948.27   27.05
   2 -11  -1  894.73   28.30
  -2  11   0 1467.35   43.66
  -2  11   0 1450.81   42.92
   2 -11   0 1469.66   42.88
   2 -11   0 1443.92   43.44
  -2  11  -1 6595.84  186.55
   2  11   1 6484.79  186.98
  -2  11  -1 6539.97  186.82
   2 -11   1 6610.29  186.56
   2 -11   1 6618.23  186.68
   2  11   2  256.10   11.81
  -2  11  -2  254.91   11.79
  -2  11  -2  238.86   11.64
   2 -11   2  243.31   11.85
   2 -11   2  260.47   11.84
  -2  11  -3 2771.98   78.86
   2  11   3 2592.52   78.36
  -2  11  -3 2712.30   78.81
   2 -11   3 2620.12   79.14
  -2  11  -4   48.66    9.36
   2  11   4   49.53    9.36
  -2  11  -4   28.36    9.60
   2 -11   4   41.03   10.24
  -2 -11  -4   40.74    8.62
  -2  11  -5 3984.12  116.83
  -2  11  -5 4002.74  116.61
  -2 -11  -5 4005.69  115.29
   2 -11   5 3920.84  117.28
  -2  11  -6  376.38   18.34
  -2  11  -6  354.05   18.85
  -2 -11  -6  340.30   16.44
   2 -11   6  344.76   19.58
  -2  11  -7  270.13   19.18
   2  11   7  244.15   16.43
  -2 -11  -7  247.37   15.49
   2 -11   7  298.43   19.31
   2  11   8   18.96   18.37
   2  11   8   22.26   13.89
  -2  11  -8   32.68   15.36
  -2 -11  -8   16.23   12.84
   2 -11   8   36.03   16.96
   2  11   9  474.14   28.32
  -2  11  -9  465.18   26.36
   2  11   9  449.52   23.48
   2  11  10   75.92   17.66
  -2  11 -10   53.93   20.83
   2  11  10   34.28   23.27
  -2  11 -11  -32.02   22.68
   2  11  11    4.34   17.65
  -2  12  12   53.78   23.77
  -2 -12  12   -0.97   21.57
  -2  12  11    7.78   20.33
  -2  12  11    5.41   12.48
  -2 -12  11   -4.48   19.77
  -2  12  10   64.54   18.34
  -2  12  10   52.02   11.54
  -2 -12  10   66.08   19.14
   2 -12 -10   67.46   10.98
  -2  12   9  239.59   13.68
  -2  12   9  260.27   21.03
   2 -12  -9  240.56   12.89
  -2  12   8  134.50   10.00
  -2  12   8  117.31   16.54
   2 -12  -8  138.77    9.52
   2  12  -7 3425.27  100.49
  -2  12   7 3530.62  101.36
  -2  12   7 3304.48   96.78
   2 -12  -7 3264.69   96.50
   2  12  -6   17.71   10.33
  -2  12   6   10.94    4.63
  -2  12   6    5.40   10.84
   2 -12  -6    6.09   10.13
  -2 -12   6   15.96   11.76
   2 -12  -6   16.10    4.68
  -2  12   5 3661.13  105.24
  -2  12   5 3869.75  109.66
   2  12  -5 3904.35  109.73
   2 -12  -5 4032.59  108.91
  -2  12   4   -0.74    8.51
   2  12  -4   12.16    8.38
   2 -12  -4    4.34    7.77
  -2  12   3 4548.51  131.41
   2  12  -3 4587.44  131.75
   2 -12  -3 4575.43  130.85
  -2  12   2  672.84   22.45
   2  12  -2  658.80   22.65
   2 -12  -2  662.52   21.88
  -2  12   1 2124.61   61.13
  -2  12   1 2121.40   62.87
   2 -12  -1 2168.75   62.56
  -2  12   0   23.52    5.03
  -2  12   0   35.65    6.45
   2 -12   0   40.12    6.44
   2 -12   0   27.31    5.07
  -2  12  -1 2131.11   65.54
   2  12   1 2176.75   65.76
  -2  12  -1 2332.12   65.32
   2 -12   1 2213.95   65.48
   2 -12   1 2275.41   65.31
   2  12   2  435.70   16.99
  -2  12  -2  436.48   17.08
  -2  12  -2  467.40   16.91
   2 -12   2  427.44   16.90
   2 -12   2  444.31   16.88
  -2  12  -3  596.15   21.59
  -2  12  -3  597.95   21.83
   2  12   3  540.85   21.01
   2 -12   3  593.26   21.66
   2 -12   3  604.25   21.59
  -2  12  -4  205.51   13.24
  -2  12  -4  232.34   14.06
   2  12   4  196.10   12.60
   2 -12   4  226.38   13.61
  -2 -12  -4  216.90   11.65
   2  12   5  206.97   16.40
  -2  12  -5  238.38   15.77
  -2  12  -5  249.57   15.26
  -2 -12  -5  242.57   13.26
   2 -12   5  231.06   15.48
   2  12   6   59.60   16.04
  -2  12  -6   51.70   13.28
  -2  12  -6   51.66   13.70
   2 -12   6   45.23   13.69
  -2 -12  -6   30.57   10.80
   2  12   7   35.25   12.25
  -2  12  -7   74.73   15.01
   2  12   7   32.18   16.84
   2 -12   7   66.73   16.03
  -2 -12  -7   33.35   11.68
   2  12   8  -10.97   17.79
   2  12   8    7.72   13.54
  -2  12  -8   -0.71   16.70
  -2 -12  -8   21.91   12.74
   2 -12   8   22.19   16.83
   2  12   9   80.52   15.96
  -2  12  -9   66.87   19.57
   2  12   9   54.91   22.37
   2 -12   9   60.13   19.55
   2  12  10   78.18   17.48
  -2  12 -10   90.90   20.35
   2  12  10   62.73   23.28
  -2  13  11  415.80   19.88
  -2  13  11  448.87   28.08
  -2 -13  11  425.79   28.01
  -2  13  10  143.56   12.69
  -2  13  10  168.04   21.43
  -2 -13  10  170.20   20.75
  -2  13   9  203.95   20.40
  -2  13   9  180.04   11.88
   2 -13  -9  206.27   12.00
  -2  13   8    7.65    7.56
  -2  13   8   16.89   14.70
   2 -13  -8   12.78    7.25
  -2  13   7  217.79    9.65
  -2  13   7  210.12   16.87
   2 -13  -7  209.12    9.47
   2 -13  -7  245.33   15.47
  -2  13   6 2153.96   65.59
  -2  13   6 2073.12   60.72
   2  13  -6 2226.98   65.53
   2 -13  -6 2236.19   64.77
   2  13  -5  657.16   24.45
  -2  13   5  626.41   24.77
   2 -13  -5  674.51   23.72
  -2  13   4  836.58   29.40
   2  13  -4  879.60   29.43
   2 -13  -4  879.97   28.65
   2  13  -3   19.53    8.18
  -2  13   3   12.99    7.88
   2 -13  -3   14.30    7.19
  -2  13   2  109.20    9.11
   2  13  -2  118.13    8.86
   2 -13  -2  116.16    8.62
  -2  13   1  978.94   31.47
  -2  13   1  993.20   29.45
   2 -13  -1 1004.75   31.08
  -2  13   0 1907.60   57.11
  -2  13   0 1948.45   56.06
   2 -13   0 1874.54   56.80
   2 -13   0 1933.95   56.06
   2  13   1 2334.37   70.37
  -2  13  -1 2443.49   69.85
  -2  13  -1 2320.56   70.42
   2 -13   1 2440.75   69.94
   2 -13   1 2384.79   70.19
  -2  13  -2   54.13    8.98
  -2  13  -2   73.31    8.31
   2  13   2   53.29   10.85
   2  13   2   54.32    8.70
   2 -13   2   66.77    8.84
   2 -13   2   53.41    7.60
   2  13   3  918.49   33.66
  -2  13  -3 1010.40   31.72
   2  13   3  922.43   31.12
  -2  13  -3  943.12   31.75
   2 -13   3  935.27   31.88
   2 -13   3  995.34   31.94
   2  13   4  164.01   15.30
  -2  13  -4  181.27   12.68
  -2  13  -4  176.43   12.84
   2  13   4  126.17   11.51
  -2 -13  -4  171.93   13.67
   2 -13   4  170.43   12.63
   2  13   5 1971.11   64.30
  -2  13  -5 2025.53   62.71
  -2  13  -5 2041.69   62.39
  -2 -13  -5 1995.71   60.64
   2 -13   5 2044.14   63.25
  -2 -13  -5 2059.61   62.71
  -2  13  -6   39.55   12.44
  -2  13  -6   36.31   13.95
   2  13   6   33.69   16.17
  -2 -13  -6   34.60   10.68
   2 -13   6   27.56   14.44
   2  13   7 1491.26   51.48
  -2  13  -7 1481.16   49.90
  -2 -13  -7 1453.65   46.55
   2 -13   7 1477.51   50.18
  -2  13  -8  285.79   21.22
   2  13   8  255.31   18.34
   2  13   8  226.91   23.65
   2 -13   8  272.78   21.81
  -2 -13  -8  287.27   16.97
  -2  13  -9  166.54   21.38
   2  13   9  122.63   21.88
   2  13   9  145.22   17.15
   2 -13   9  129.75   20.53
   2  13  10   23.49   16.97
  -2  13 -10    0.86   20.84
   2  13  10    4.06   22.70
   2 -13  10   20.62   20.20
  -2  14  11  190.49   23.84
  -2 -14  11  161.02   23.58
  -2  14  10   22.10   10.15
  -2  14  10   31.70   19.92
  -2  14   9  988.66   31.93
  -2  14   9 1077.66   39.59
   2 -14  -9  982.99   31.41
  -2  14   8  821.53   32.90
  -2  14   8  798.54   25.88
   2 -14  -8  821.72   25.56
  -2  14   7   24.46   14.07
  -2  14   7   18.92    5.45
   2 -14  -7   15.02    5.68
   2 -14  -7   18.58   12.16
  -2  14   6  421.96   20.97
  -2  14   6  429.06   13.46
   2 -14  -6  459.53   19.14
  -2  14   5  891.97   32.27
   2  14  -5  942.94   32.19
   2 -14  -5  944.51   31.31
   2  14  -4   10.59    9.07
  -2  14   4   15.96   10.12
   2 -14  -4   13.70    8.68
   2  14  -3 2327.03   67.87
  -2  14   3 2202.57   67.73
   2 -14  -3 2270.71   66.97
  -2  14   2   27.93    8.60
   2  14  -2   32.53    8.09
   2 -14  -2   32.72    7.71
  -2  14   1 4793.63  138.22
   2  14  -1 4537.89  139.45
  -2  14   1 4812.19  136.24
   2 -14  -1 5002.37  137.89
  -2  14   0   17.42    5.65
   2  14   0    6.08   10.17
  -2  14   0   22.58    7.66
   2 -14   0    8.46    5.30
   2 -14   0   10.95    7.33
   2  14   1 2558.54   83.09
   2  14   1 2838.92   81.68
  -2  14  -1 2724.78   81.73
  -2  14  -1 2828.53   80.98
   2 -14   1 2783.02   81.46
   2 -14   1 2869.04   81.10
   2  14   2    6.75   11.46
  -2  14  -2    9.07    7.21
  -2  14  -2    6.74    8.85
   2  14   2    2.37    8.21
   2 -14   2    7.77    8.02
  -2 -14  -2    3.82    8.90
   2 -14   2   26.86    8.60
  -2  14  -3  747.48   26.73
   2  14   3  738.16   26.02
   2  14   3  746.86   29.06
  -2  14  -3  820.98   26.57
   2 -14   3  719.79   26.51
  -2 -14  -3  739.70   27.08
   2 -14   3  761.34   26.85
  -2  14  -4   81.60   11.14
   2  14   4   58.27   10.04
   2  14   4   69.42   14.21
  -2  14  -4   72.84   11.97
   2 -14   4   89.16   11.69
  -2 -14  -4   70.45   11.97
  -2  14  -5 1752.45   52.77
   2  14   5 1527.73   54.38
  -2  14  -5 1610.63   53.01
   2 -14   5 1689.74   53.36
  -2 -14  -5 1688.09   53.00
  -2  14  -6  587.51   24.40
   2  14   6  564.96   27.41
  -2  14  -6  567.06   25.27
  -2 -14  -6  570.18   22.17
   2 -14   6  586.22   26.00
  -2  14  -7   19.71   15.89
   2  14   7   40.53   19.50
   2 -14   7   28.07   15.23
  -2 -14  -7   20.39   11.70
   2  14   8   31.11   19.09
  -2  14  -8   -0.73   17.76
   2  14   8   20.60   13.51
  -2 -14  -8   23.91   12.80
   2 -14   8   23.87   17.39
   2  14   9  159.34   24.28
   2  14   9  165.21   17.46
  -2  14  -9  171.43   21.90
   2 -14   9  147.66   21.27
  -2  14 -10   -2.59   20.29
   2  14  10   41.33   24.47
   2  14  10   14.12   16.62
   2 -14  10   15.19   20.95
  -2  15  11  146.50   24.01
  -2  15  10  118.27   20.22
  -2  15  10   98.92   10.96
  -2  15   9  672.07   29.99
  -2  15   9  634.41   22.03
   2 -15  -9  650.21   21.71
  -2  15   8  104.59    7.85
  -2  15   8  111.00   17.19
   2 -15  -8   91.14    7.61
  -2  15   7   68.84   14.70
  -2  15   7   47.47    5.47
   2 -15  -7   47.36   12.43
   2  15  -6 1756.05   55.55
  -2  15   6 1678.57   56.01
   2 -15  -6 1821.88   54.94
  -2  15   5  148.62   13.92
   2  15  -5  143.29   13.18
   2 -15  -5  164.58   12.71
   2  15  -4  418.11   19.93
  -2  15   4  426.13   19.15
   2  15  -4  449.64   18.75
   2 -15  -4  436.87   17.96
   2  15  -3  317.17   16.78
  -2  15   3  283.87   15.58
   2  15  -3  333.45   14.98
   2 -15  -3  298.75   14.19
   2  15  -2  117.12   11.79
  -2  15   2   98.56   10.50
   2  15  -2  118.92   10.11
   2 -15  -2  122.93    9.87
  -2  15   1 1818.83   54.22
   2  15  -1 1920.25   58.37
   2  15  -1 1895.43   56.26
  -2  15   1 1850.24   56.65
  -2 -15   1 1863.59   57.46
   2 -15  -1 1970.72   56.23
  -2  15   0   43.55    6.38
   2  15   0   22.91   11.24
  -2  15   0   34.90    8.63
   2 -15   0   39.88    6.28
  -2 -15   0   26.76    9.51
   2 -15   0   37.91    8.17
  -2  15  -1  559.52   19.00
  -2  15  -1  517.73   20.18
   2  15   1  512.48   19.94
   2  15   1  545.15   22.79
   2 -15   1  499.48   18.76
   2 -15   1  545.24   19.97
  -2 -15  -1  550.68   21.02
   2  15   2  949.49   34.18
  -2  15  -2 1000.13   31.51
   2  15   2  929.83   31.59
  -2  15  -2  952.45   32.20
   2 -15   2  985.08   31.74
  -2 -15  -2  939.85   32.67
   2 -15   2  989.12   32.01
  -2  15  -3  800.06   27.23
   2  15   3  758.34   26.62
  -2  15  -3  791.10   27.90
   2  15   3  731.17   29.47
   2 -15   3  813.92   27.64
  -2 -15  -3  755.86   27.81
   2 -15   3  754.27   27.23
  -2  15  -4  841.70   29.32
   2  15   4  772.00   31.43
   2  15   4  768.41   28.26
  -2  15  -4  832.80   29.53
  -2 -15  -4  861.32   29.90
   2 -15   4  808.28   29.47
   2  15   5 1319.95   47.27
  -2  15  -5 1400.98   44.70
  -2  15  -5 1389.07   45.32
   2 -15   5 1294.25   45.16
   2  15   6  112.02   18.10
  -2  15  -6  108.59   15.49
   2 -15   6  124.11   16.68
  -2 -15  -6  107.30   11.57
   2  15   7   68.54   19.60
  -2  15  -7   67.60   16.87
  -2 -15  -7   94.07   12.31
   2 -15   7   67.53   17.69
   2  15   8   57.32   21.31
  -2  15  -8    6.63   18.25
   2  15   8   17.74   14.04
  -2 -15  -8   31.36   13.18
   2 -15   8   41.40   18.26
  -2  15  -9  177.01   21.86
   2  15   9  127.89   25.03
   2  15   9  175.19   17.45
   2 -15   9  178.24   22.18
   2  15  10   29.47   24.88
  -2  15 -10   35.78   21.96
   2  15  10   23.34   16.57
   2 -15  10   67.21   21.97
  -2  16  11  349.62   27.72
  -2  16  10  118.65   21.65
  -2  16   9   78.15    8.51
   2  16  -9   60.36   20.30
  -2  16   9   92.32   19.61
  -2  16   8  867.45   33.03
   2  16  -8  855.30   33.00
  -2  16   7 1819.61   53.15
   2  16  -7 1941.78   54.23
   2 -16  -7 1970.48   51.60
   2  16  -6  192.83   16.56
  -2  16   6  181.05   16.35
   2 -16  -6  169.82   14.34
   2  16  -5 1278.12   43.76
  -2  16   5 1269.31   42.55
   2  16  -5 1280.82   41.86
  -2 -16   5 1265.51   42.30
   2 -16  -5 1274.27   41.13
  -2  16   4 1024.00   35.84
   2  16  -4 1065.52   35.61
   2  16  -4 1114.59   37.36
  -2 -16   4 1062.65   36.57
   2 -16  -4 1079.70   34.94
   2  16  -3 1501.04   48.49
   2  16  -3 1558.18   46.65
  -2  16   3 1458.25   46.87
  -2 -16   3 1365.84   47.25
   2 -16  -3 1524.10   46.00
   2  16  -2   46.86    8.85
  -2  16   2   41.99    4.10
   2  16  -2   45.36   11.84
  -2  16   2   43.79   10.31
   2 -16  -2   31.10    8.59
  -2 -16   2   41.18   10.04
  -2  16   1 1831.54   53.60
  -2  16   1 1787.03   56.13
   2  16  -1 1813.13   57.76
   2  16  -1 1889.10   55.76
  -2 -16   1 1870.14   56.95
   2 -16  -1 1876.71   55.65
   2  16   0 1072.83   36.97
  -2  16   0 1086.85   32.98
  -2  16   0 1048.54   34.92
   2 -16   0 1072.45   34.50
  -2 -16   0 1072.54   35.73
  -2  16  -1 2110.50   64.11
   2  16   1 1976.20   65.50
   2  16   1 2130.86   63.62
  -2  16  -1 2180.18   62.85
  -2 -16  -1 2078.59   64.54
   2 -16   1 2177.52   62.95
   2 -16   1 2103.02   63.58
   2  16   2  965.29   35.48
   2  16   2 1003.97   32.77
  -2  16  -2 1003.19   33.67
  -2  16  -2 1010.70   32.67
  -2 -16  -2 1029.91   34.14
   2 -16   2  982.50   33.04
   2 -16   2  998.30   32.80
  -2  16  -3  177.27   12.66
   2  16   3  139.04   16.14
  -2  16  -3  141.83   13.05
   2  16   3  135.40   11.89
  -2 -16  -3  147.26   13.67
   2 -16   3  175.39   13.07
   2 -16   3  153.64   12.97
  -2  16  -4 1991.62   60.36
  -2  16  -4 1901.31   60.76
   2  16   4 1865.18   62.75
   2  16   4 1867.09   59.25
   2 -16   4 2044.85   61.16
  -2 -16  -4 2070.74   61.22
  -2  16  -5  237.48   15.50
  -2  16  -5  177.32   15.99
   2  16   5  193.26   19.22
   2 -16   5  181.66   16.03
   2  16   6  492.95   26.33
  -2  16  -6  473.96   24.30
   2 -16   6  492.56   24.50
   2  16   7  180.25   21.85
  -2  16  -7  160.41   18.11
   2 -16   7  161.40   18.29
  -2 -16  -7  155.81   13.38
   2  16   8  259.62   18.19
  -2  16  -8  295.51   22.79
   2  16   8  232.93   25.30
   2 -16   8  294.72   23.31
  -2 -16  -8  321.10   17.36
   2  16   9    4.04   15.29
   2  16   9   38.17   23.89
  -2  16  -9    8.14   18.96
   2 -16   9   11.67   20.53
  -2  17  11   45.44   23.25
  -2  17  10   12.00   20.84
   2  17 -10    7.07   20.73
  -2  17   9   13.42   18.97
   2  17  -9  -18.92   20.09
  -2  17   8    5.82    5.02
  -2  17   8   15.92   16.67
   2  17  -8    9.96   18.22
  -2  17   7   70.92   16.57
   2  17  -7   65.45   17.64
   2  17  -6 1443.32   47.66
  -2  17   6 1304.87   46.38
   2 -17  -6 1395.81   44.86
   2  17  -5    1.25   14.37
   2  17  -5   23.47   11.79
  -2  17   5   18.48   12.99
   2 -17  -5   16.25   11.13
  -2  17   4 1831.91   57.84
   2  17  -4 1875.02   57.25
   2  17  -4 1916.94   58.92
  -2 -17   4 1786.05   57.93
   2 -17  -4 1838.10   56.51
  -2  17   3    8.77   11.13
   2  17  -3    5.69   12.15
   2  17  -3   24.15    9.51
  -2 -17   3   -3.02   11.32
   2 -17  -3    7.51    9.42
   2  17  -2 1245.43   40.85
  -2  17   2 1144.75   34.90
   2  17  -2 1267.48   38.63
  -2  17   2 1247.42   39.39
  -2 -17   2 1225.27   39.55
   2 -17  -2 1277.94   38.45
  -2  17   1 1875.15   56.68
   2  17  -1 1824.17   55.90
  -2  17   1 1793.45   53.70
   2  17  -1 1854.25   58.15
  -2 -17   1 1920.37   57.14
   2 -17  -1 1875.16   55.91
  -2  17   0 2326.13   67.55
   2  17   0 2269.90   71.20
  -2  17   0 2219.61   69.37
   2 -17   0 2375.23   69.00
  -2 -17   0 2344.34   70.15
  -2  17  -1  998.04   31.88
   2  17   1  990.12   32.91
   2  17   1  990.30   35.41
  -2  17  -1  970.42   33.47
  -2 -17  -1 1029.23   34.47
   2 -17   1 1012.96   32.14
   2 -17   1  978.26   32.85
  -2  17  -2  766.67   27.75
  -2  17  -2  756.00   26.19
   2  17   2  751.26   26.37
   2  17   2  713.42   29.48
  -2 -17  -2  765.94   27.72
   2 -17   2  773.74   26.42
   2 -17   2  732.76   26.77
  -2  17  -3 2203.44   66.76
  -2  17  -3 2265.22   67.58
   2  17   3 2084.93   69.02
   2  17   3 2146.31   66.07
  -2 -17  -3 2248.74   67.71
   2 -17   3 2216.99   67.08
   2 -17   3 2222.04   67.00
  -2  17  -4   25.36   11.15
   2  17   4   35.08   11.14
  -2  17  -4   29.64   12.93
   2  17   4   40.99   15.64
   2 -17   4   21.95   12.67
   2 -17   4   23.97   12.48
   2  17   5  417.08   24.84
  -2  17  -5  461.87   22.58
   2 -17   5  432.84   22.56
  -2  17  -6   23.54   14.55
   2  17   6    8.17   18.32
   2 -17   6   15.02   15.56
   2  17   7  211.44   24.10
  -2  17  -7  238.00   20.17
   2 -17   7  259.49   21.08
   2  17   8   96.39   21.31
  -2  17  -8  113.18   20.43
   2  17   8  124.64   15.25
   2 -17   8  102.62   19.90
   2  17   9   15.29   15.54
   2  17   9   28.75   24.28
  -2  17  -9   26.50   20.88
   2 -17   9  -21.90   21.14
  -2  18  10  338.77   26.23
   2  18 -10  309.14   26.58
   2  18  -9  209.42   23.43
  -2  18   9  191.04   22.78
   2  18  -8  635.45   30.72
  -2  18   8  640.83   29.84
  -2  18   7 1893.53   64.23
   2  18  -7 2116.47   65.52
   2  18  -6  140.75   17.95
  -2  18   6  113.82   16.52
   2 -18  -6  106.51   13.79
   2  18  -5 1035.32   35.82
  -2  18   5 1025.22   36.66
   2  18  -5 1042.62   37.59
   2 -18  -5  997.30   34.57
   2  18  -4    7.46   13.99
  -2  18   4   -4.72   12.51
   2  18  -4   17.82   10.82
  -2 -18   4   27.24   12.71
   2 -18  -4    3.26   10.24
   2  18  -3 1634.03   53.77
  -2  18   3 1590.23   52.14
   2  18  -3 1693.61   51.73
   2 -18  -3 1692.48   51.26
  -2 -18   3 1631.19   52.45
  -2  18   2  154.06    7.16
   2  18  -2  190.44   12.44
   2  18  -2  155.40   15.29
  -2  18   2  161.03   13.86
   2 -18  -2  176.96   12.10
  -2 -18   2  183.11   14.30
  -2  18   1  191.72    9.31
   2  18  -1  202.80   15.76
  -2  18   1  192.78   14.21
   2  18  -1  200.29   12.02
   2 -18  -1  201.37   12.76
  -2 -18   1  194.65   14.76
   2  18   0 1547.67   48.20
   2  18   0 1584.89   51.24
  -2  18   0 1532.39   49.29
  -2  18   0 1551.15   47.01
   2 -18   0 1637.45   48.77
  -2 -18   0 1569.52   50.05
   2  18   1  676.80   24.38
  -2  18  -1  654.13   25.09
   2  18   1  600.49   27.00
  -2  18  -1  677.63   23.01
  -2 -18  -1  695.02   26.00
   2 -18   1  623.62   24.03
   2  18   2   47.36   10.57
  -2  18  -2   74.20   12.33
  -2  18  -2   44.18   10.29
   2  18   2   46.93   14.74
  -2 -18  -2   64.73   12.07
   2 -18   2   73.93   10.91
   2 -18   2   59.04   11.43
  -2  18  -3   66.70   11.81
   2  18   3   62.79   15.79
  -2  18  -3   63.52   13.10
   2  18   3   67.25   11.47
   2 -18   3   88.19   12.44
   2 -18   3   64.93   11.97
  -2  18  -4  986.91   33.49
   2  18   4  918.21   37.03
   2  18   4  916.98   32.02
  -2  18  -4 1011.56   34.62
   2 -18   4  901.96   33.84
   2 -18   4  946.12   33.93
  -2  18  -5   22.17   14.48
   2  18   5   21.32   18.19
   2 -18   5   -3.10   13.92
   2  18   6   34.71   19.22
  -2  18  -6   55.00   16.76
   2 -18   6   19.55   16.36
   2  18   7   47.29   20.60
  -2  18  -7   42.09   17.65
   2 -18   7   24.01   17.91
   2  18   8   10.84   13.44
  -2  18  -8   38.16   20.05
   2 -18   8   30.49   19.26
   2  18   9   23.13   23.18
   2  18   9   26.05   14.69
  -2  18  -9   -5.89   21.09
   2 -18   9   30.35   21.88
   2  19 -10    5.52   22.13
  -2  19  10    5.32   21.49
   2  19  -9   19.87   20.80
  -2  19   9   -6.62   20.17
   2  19  -8   44.73   19.93
  -2  19   8   43.44   18.43
  -2  19   7   26.61   16.69
   2  19  -7   29.07   17.03
  -2  19   6   60.47   16.40
   2  19  -6   63.94   17.32
   2  19  -5  372.80   21.89
   2 -19  -5  375.67   18.03
   2  19  -4 1192.26   41.71
  -2  19   4 1129.51   39.78
   2  19  -4 1190.05   39.15
   2 -19  -4 1141.10   38.01
   2  19  -3  153.65   16.71
  -2  19   3  158.60   14.84
   2  19  -3  159.47   13.48
  -2 -19   3  128.51   14.02
   2 -19  -3  151.77   12.81
   2  19  -2  796.76   29.81
  -2  19   2  681.20   22.17
  -2  19   2  746.10   27.70
   2  19  -2  821.98   26.94
   2 -19  -2  801.81   26.54
  -2 -19   2  736.13   28.19
   2  19  -1  229.81   17.02
  -2  19   1  219.33   15.10
   2  19  -1  221.44   13.44
  -2  19   1  235.59   10.31
  -2 -19   1  235.85   15.47
   2 -19  -1  210.73   13.67
  -2  19   0 2652.93   81.13
   2  19   0 2623.46   82.96
   2  19   0 2693.53   79.89
  -2  19   0 2744.18   78.88
   2 -19   0 2683.70   80.45
  -2 -19   0 2790.09   81.65
  -2  19  -1  158.77   13.84
   2  19   1  194.11   13.33
  -2  19  -1  175.59   11.30
   2  19   1  134.59   15.90
  -2 -19  -1  177.43   14.89
   2 -19   1  176.49   13.27
   2  19   2  827.11   28.57
  -2  19  -2  798.97   29.99
   2  19   2  751.71   32.20
  -2  19  -2  857.66   28.32
   2 -19   2  782.50   28.37
   2 -19   2  790.63   28.94
  -2  19  -3  829.29   28.67
   2  19   3  715.37   32.34
   2  19   3  735.19   27.48
  -2  19  -3  784.41   29.83
   2 -19   3  814.60   28.84
   2 -19   3  771.27   28.80
  -2  19  -4  219.61   14.99
   2  19   4  184.70   19.51
  -2  19  -4  186.36   16.93
   2  19   4  190.51   14.41
   2 -19   4  186.17   16.24
   2 -19   4  193.91   16.01
  -2  19  -5  126.25   16.19
   2  19   5  112.17   20.26
   2 -19   5  149.90   16.50
   2  19   6   19.23   20.08
  -2  19  -6   14.16   16.79
   2 -19   6    9.18   16.72
  -2  19  -7  238.65   21.10
   2  19   7  233.23   25.20
   2 -19   7  179.69   20.48
  -2  19  -8   18.12   19.74
   2  19   8   29.03   22.78
   2  19   8   13.19   13.76
   2 -19   8   23.12   20.18
  -2  19  -9   60.30   21.58
   2  19   9   45.09   25.48
   2 -19   9   10.24   20.75
  -2  20  10  192.36   25.02
   2  20  -9  110.16   22.38
  -2  20   9  119.44   22.33
  -2  20   8   97.11   20.60
   2  20  -8  135.81   21.08
   2  20  -7  142.62   19.39
  -2  20   7  109.17   19.01
   2  20  -6  122.52   19.23
  -2  20   6  158.52   18.11
   2  20  -5  167.09   19.03
  -2  20   5  195.79   17.68
   2 -20  -5  199.32   14.86
   2  20  -4   29.45   14.98
  -2  20   4   26.64   13.98
   2  20  -4   33.68   12.93
   2 -20  -4   17.65   11.87
   2  20  -3   46.71   11.75
  -2  20   3   33.38   13.52
   2  20  -3   41.67   15.30
   2 -20  -3   24.22   11.32
  -2  20   2  100.27    6.78
   2  20  -2   97.62   15.79
  -2  20   2   99.99   14.03
   2  20  -2  101.34   12.03
  -2  20   2  105.35    6.48
   2 -20  -2   98.58   12.13
   2  20  -1  685.40   28.66
  -2  20   1  687.17   26.99
  -2  20   1  657.29   22.30
   2  20  -1  726.17   25.33
   2 -20  -1  733.23   25.73
  -2  20   0  307.19   13.46
   2  20   0  260.55   19.64
   2  20   0  293.89   14.85
  -2  20   0  278.91   17.14
   2 -20   0  313.20   15.86
   2  20   1   60.08   11.63
   2  20   1   56.36   16.27
  -2  20  -1   58.73   12.94
  -2  20  -1   58.74    9.58
   2 -20   1   68.58   11.87
  -2  20  -2  743.36   29.41
   2  20   2  756.99   27.59
   2  20   2  782.28   32.15
  -2  20  -2  778.82   27.39
   2 -20   2  813.45   28.05
   2 -20   2  746.43   28.48
   2  20   3  531.79   28.50
   2  20   3  602.76   23.29
  -2  20  -3  586.31   25.60
  -2  20  -3  631.09   23.76
   2 -20   3  613.36   24.54
   2 -20   3  612.04   24.71
  -2  20  -4  162.39   17.23
  -2  20  -4  177.24   15.26
   2  20   4  148.17   20.79
   2  20   4  157.86   13.61
   2 -20   4  159.39   15.28
  -2  20  -5   75.12   16.78
   2  20   5   56.74   20.04
   2 -20   5   77.15   16.39
   2  20   6 1069.63   44.10
  -2  20  -6 1126.70   41.32
   2 -20   6 1126.48   41.67
  -2  20  -7  196.16   21.08
   2  20   7  177.41   24.66
   2 -20   7  195.61   21.10
   2  20   8   42.24   14.73
   2  20   8   54.36   24.15
  -2  20  -8   67.60   19.71
   2 -20   8   91.35   20.93
  -2  21   9   72.85   22.06
   2  21  -9   81.18   23.01
   2  21  -8  482.14   28.65
  -2  21   8  434.51   27.24
   2  21  -7   27.68   18.28
  -2  21   7   35.08   18.37
   2  21  -6  875.24   36.06
  -2  21   6  829.98   34.40
  -2  21   5   53.80   16.48
   2  21  -5   37.79   17.71
   2  21  -4 1107.33   42.52
  -2  21   4 1161.57   41.08
   2 -21  -4 1195.09   38.98
   2  21  -3   48.59   11.98
   2  21  -3   42.66   15.54
  -2  21   3   46.67   14.33
   2 -21  -3   45.96   11.76
   2  21  -2  373.65   22.10
  -2  21   2  353.16   19.40
   2  21  -2  388.31   17.93
  -2  21   2  337.53   12.62
   2 -21  -2  350.14   17.82
   2  21  -1   22.77   10.19
   2  21  -1   41.22   15.05
  -2  21   1   30.93   13.52
  -2  21   1   35.65    7.17
   2 -21  -1   41.57   11.61
  -2  21   0  452.51   17.91
   2  21   0  465.64   19.45
   2  21   0  479.99   24.44
  -2  21   0  503.33   22.07
   2 -21   0  489.21   20.91
  -2  21  -1    6.40   13.32
   2  21   1    6.89   11.58
  -2  21  -1   19.03    9.42
   2  21   1   -1.41   16.25
   2  21   1   16.25    9.83
   2 -21   1   -9.85   12.27
  -2  21  -2  327.06   18.94
   2  21   2  291.14   16.40
   2  21   2  312.99   20.98
  -2  21  -2  319.35   16.04
   2 -21   2  262.68   17.43
  -2  21  -3   25.41   12.18
   2  21   3   -8.62   17.45
   2  21   3   42.55   12.06
  -2  21  -3   19.62   15.29
   2 -21   3   34.66   13.09
  -2  21  -4   21.23   15.65
   2  21   4    1.25   11.67
   2  21   4   20.62   18.62
   2 -21   4    0.59   14.07
  -2  21  -5   43.57   16.28
   2  21   5   34.17   19.84
   2 -21   5   42.28   15.60
   2  21   6   31.54   21.58
  -2  21  -6   60.40   17.61
   2 -21   6   73.09   18.18
   2  21   7   22.83   22.61
   2 -21   7    4.06   19.23
  -2  21  -8   15.61   20.81
   2  21   8   11.55   24.83
   2 -21   8   39.90   21.09
   2  22  -9   33.70   23.11
  -2  22   9  -31.06   21.61
   2  22  -8  141.72   22.87
  -2  22   8  119.52   21.34
   2  22  -7   72.87   20.21
  -2  22   7   89.46   19.68
   2  22  -6   77.21   19.56
  -2  22   6   76.78   18.59
   2  22  -5   42.57   18.01
  -2  22   5   69.56   17.18
   2  22  -4   49.46   17.06
  -2  22   4   55.27   16.40
   2  22  -3   28.20   15.87
  -2  22   3    1.21   14.81
   2  22  -3   25.15   12.73
   2 -22  -3   11.22   12.21
   2  22  -2   71.99   16.12
   2  22  -2   88.05   12.93
  -2  22   2   60.42    6.77
  -2  22   2   60.78   14.59
   2 -22  -2   62.55   12.46
   2  22  -1   33.42   15.87
  -2  22   1   52.84   14.39
  -2  22   1   40.21    7.52
   2  22  -1   42.56   11.53
   2 -22  -1   21.98   11.87
  -2  22   0  362.47   20.34
   2  22   0  341.53   22.71
   2  22   0  344.58   16.80
  -2  22   0  358.23   15.17
   2 -22   0  367.53   18.81
   2  22   1  260.10   21.58
  -2  22  -1  251.58   18.37
   2  22   1  255.36   14.53
   2  22   1  275.83   16.49
  -2  22  -1  294.45   14.55
   2 -22   1  260.73   16.83
  -2  22  -2 1101.09   40.11
   2  22   2 1117.45   42.97
  -2  22  -2 1198.16   38.11
   2  22   2 1152.36   38.05
   2 -22   2 1142.58   39.27
  -2  22  -3   13.73   12.38
   2  22   3   -0.82   18.29
   2  22   3   10.49   11.80
  -2  22  -3   29.11   14.91
  -2  22  -4  827.32   31.23
   2  22   4  662.79   33.61
   2  22   4  678.17   26.98
   2 -22   4  780.80   30.11
  -2  22  -5  304.27   21.91
   2  22   5  257.91   25.20
   2 -22   5  247.53   19.94
  -2  22  -6 1545.78   53.17
   2  22   6 1450.76   56.11
   2 -22   6 1568.90   53.04
  -2  22  -7   60.08   20.45
   2  22   7   95.99   24.75
   2 -22   7  107.40   21.06
   2  23  -8  436.99   28.36
  -2  23   8  356.26   26.87
   2  23  -7   92.78   22.16
  -2  23   7   82.82   20.29
   2  23  -6 1034.61   40.40
  -2  23   6  955.18   38.91
  -2  23   5  138.38   19.39
   2  23  -5  123.57   20.61
   2  23  -4 2696.47   81.96
  -2  23   4 2511.21   80.54
   2  23  -3   68.47   17.86
  -2  23   3   38.68   16.38
   2  23  -2 1642.16   48.69
  -2  23   2 1622.79   50.56
   2  23  -2 1665.55   52.71
   2 -23  -2 1649.32   48.66
  -2  23   1   -7.69   15.05
   2  23  -1    5.95   16.86
   2  23  -1   15.35   11.08
  -2  23   1    7.58    7.37
   2 -23  -1    7.64   11.95
  -2  23   0 1340.30   46.31
   2  23   0 1326.32   48.39
   2  23   0 1431.54   43.84
  -2  23   0 1331.15   42.29
   2 -23   0 1406.82   44.78
  -2  23  -1   92.16   11.84
   2  23   1   76.42   13.47
   2  23   1   69.39   11.37
  -2  23  -1   79.12   15.82
   2  23   1   80.11   18.67
  -2  23  -2  120.00   16.37
  -2  23  -2  113.76   12.91
   2  23   2  114.01   19.54
   2  23   2   79.61   13.18
   2  23   2  105.00   11.52
  -2  23  -3  122.23   14.51
   2  23   3   87.08   20.71
   2  23   3  130.60   13.93
  -2  23  -3  120.89   17.66
   2  23   4   20.58   12.72
   2  23   4    3.54   20.48
  -2  23  -4   47.00   18.04
   2 -23   4   15.98   14.60
   2  23   5    3.74   19.98
  -2  23  -5   15.72   17.52
   2 -23   5   -5.49   17.14
  -2  23  -6   -9.89   18.97
   2  23   6    3.93   21.02
   2 -23   6   32.65   18.60
  -2  23  -7   30.03   21.54
   2  23   7    9.39   24.78
   2 -23   7   19.14   20.25
   2  24  -8    6.52   21.31
  -2  24   8   21.68   21.25
  -2  24   7   -0.82   20.15
   2  24  -7   17.05   21.17
   2  24  -6   28.55   21.05
  -2  24   6   12.30   18.95
   2  24  -5   56.50   19.79
  -2  24   5   37.92   18.65
  -2  24   4   38.03   17.91
   2  24  -4   22.81   18.25
   2  24  -3   30.88   18.56
  -2  24   3   30.55   16.96
  -2  24   2  178.31    9.51
  -2  24   2  259.53   19.52
   2  24  -2  231.45   15.91
   2  24  -2  173.57   19.55
  -2  24   1    6.18   15.51
   2  24  -1   22.38   12.24
  -2  24   1   12.93    7.91
  -2  24   0 1262.59   43.11
   2  24   0 1253.63   40.20
   2  24   0 1190.85   45.02
  -2  24   0 1195.02   38.48
  -2  24  -1   63.25   11.17
  -2  24  -1   54.12   16.32
   2  24   1   62.56   19.16
   2  24   1   86.34   13.64
   2  24   1   63.52   11.88
  -2  24  -2  282.77   20.08
   2  24   2  244.92   16.65
   2  24   2  235.93   22.34
   2  24   2  255.12   14.81
  -2  24  -2  255.49   15.86
   2  24   3   12.27   20.01
  -2  24  -3   25.25   17.10
   2  24   3   27.50   12.81
   2  24   4  418.36   20.86
   2  24   4  461.34   29.77
  -2  24  -5   68.36   19.77
   2  24   5   50.07   22.80
   2 -24   5   87.47   17.63
   2  24   6  285.64   28.11
  -2  24  -6  356.21   25.84
   2 -24   6  333.77   24.14
   2  25  -7  144.28   23.47
  -2  25   7  160.53   23.23
  -2  25   6  615.89   30.88
   2  25  -6  627.09   31.73
  -2  25   5  102.80   19.82
   2  25  -5  145.17   22.26
   2  25  -4 1230.55   45.59
  -2  25   4 1152.88   43.59
   2  25  -3  167.91   21.56
  -2  25   3  145.49   19.17
   2  25  -2  689.46   30.20
  -2  25   2  689.50   27.59
   2  25  -1    0.96   12.15
   2  25  -1    2.42   18.99
  -2  25   1   23.22   16.61
   2  25   0  888.88   34.26
  -2  25   0  962.61   36.70
  -2  25   0  941.76   31.67
   2  25   0  952.38   39.36
   2  25   1  229.26   14.86
  -2  25  -1  227.09   19.65
   2  25   1  201.37   16.74
   2  25   1  216.65   21.76
  -2  25  -1  255.96   14.58
   2  25   2  272.84   23.95
   2  25   2  224.70   16.56
   2  25   2  261.13   15.28
  -2  25  -2  258.95   16.24
  -2  25  -2  276.53   21.01
   2  25   3  152.43   14.71
   2  25   3  151.37   23.56
  -2  25  -3  155.62   19.21
  -2  25  -4  167.21   21.34
   2  25   4  142.85   15.33
   2  25   4  199.30   25.38
   2  25   5   64.43   24.58
  -2  25  -5   11.55   20.49
   2  25   6    6.21   24.69
  -2  25  -6   -8.87   19.64
  -2  26   7   96.00   22.47
   2  26  -7   66.83   23.98
   2  26  -6    5.51   22.64
  -2  26   6   19.62   20.69
   2  26  -5   57.58   21.57
  -2  26   5   33.63   19.60
   2  26  -4  -19.39   19.74
  -2  26   4   25.38   18.53
   2  26  -3  109.97   22.10
  -2  26   3  121.15   19.30
   2  26  -2   64.16   19.60
  -2  26   2   42.36   17.61
  -2  26   1  793.05   32.70
   2  26  -1  766.45   35.23
   2  26   0  396.96   21.73
   2  26   0  464.44   20.38
   2  26   0  421.05   26.83
  -2  26   0  460.68   25.12
  -2  26  -1   25.23   17.61
   2  26   1    9.24   13.85
   2  26   1   15.58   21.20
   2  26   2   59.71   21.96
   2  26   2   44.01   14.30
  -2  26  -2   72.24   18.43
  -2  26  -3  106.13   19.71
   2  26   3   76.80   22.16
   2  26   3   72.03   13.92
   2  26   4  197.86   15.71
   2  26   4  180.07   24.79
  -2  26  -4  204.64   22.34
  -2  26  -5  140.77   22.65
   2  26   5  158.87   26.56
  -2  27   6  154.85   23.83
   2  27  -6  153.51   24.16
   2  27  -5  219.21   24.89
  -2  27   5  205.21   23.74
   2  27  -4  161.68   23.40
  -2  27   4  146.32   21.43
   2  27  -3   26.00   20.91
  -2  27   3   11.23   19.18
  -2  27   2  775.90   33.56
   2  27  -2  778.03   36.36
  -2  27   1  410.32   24.31
   2  27  -1  348.28   26.66
  -2  27   0  142.37   19.12
   2  27   0  146.58   21.86
   2  27   0  114.72   16.41
  -2  27  -1   32.89   18.61
   2  27   1   74.82   15.37
   2  27   1   69.15   22.17
   2  27   2  408.40   20.86
  -2  27  -2  423.38   24.95
   2  27   2  436.26   28.91
  -2  27  -3  173.42   21.08
   2  27   3  132.59   15.67
   2  27   3  184.55   25.18
   2  27   4   25.09   24.53
  -2  27  -4   33.02   20.40
   2  28  -5  252.05   25.15
  -2  28   5  299.13   25.82
   2  28  -4  161.49   24.40
  -2  28   4  106.45   21.79
   2  28  -3  673.69   33.82
  -2  28   3  619.98   31.26
   2  28  -2   45.85   21.06
  -2  28   2   71.75   19.91
   2  28  -1   49.30   22.53
  -2  28   1   57.56   19.57
   2  28   0   95.42   16.34
  -2  28   0   88.65   19.47
   2  28   0   88.17   22.99
  -2  28  -1 1025.53   40.03
   2  28   1 1011.39   42.75
   2  28   1 1000.22   36.18
  -2  28  -2   94.29   21.03
   2  28   2   66.75   23.92
   2  28   2   77.19   14.89
  -2  28  -3  128.75   20.90
   2  28   3   84.42   24.98
  -2  28  -4  653.23   32.22
   2  28   4  639.29   36.00
   2  29  -4  279.87   27.22
  -2  29   4  190.14   24.35
   2  29  -3  549.70   32.00
  -2  29   3  469.35   29.09
  -2  29   2   62.70   20.52
   2  29  -2   49.11   23.49
   2  29  -1  393.26   28.52
  -2  29   1  346.10   25.32
   2  29   0  451.52   30.21
   2  29   0  425.48   23.07
  -2  29   0  457.96   27.07
  -2  29  -1   56.78   20.10
   2  29   1   56.07   15.97
  -2  29  -2  168.29   22.39
   2  29   2  161.52   25.11
   2  30  -2  364.42   28.92
  -2  30   2  387.68   26.79
   2  30  -1  295.76   27.50
  -2  30   1  337.90   25.76
   2  30   0  162.38   18.87
  -2  30   0  197.78   22.95
   2  30   0  172.99   26.03
  -3   0  13    1.60   19.59
   3   0 -13  -25.64   22.32
  -3   0  12  321.91   22.68
   3   0 -12  334.38   24.86
  -3   0  11   -9.31   15.58
   3   0 -11   -0.77   17.23
  -3   0  10  309.47   19.08
   3   0 -10  331.96   21.17
   3   0 -10  320.04   17.86
   3   0  -9  -18.21   13.65
   3   0  -9    3.60   10.05
   3   0  -9   12.17   12.10
  -3   0   9    2.12   11.61
  -3   0   8 2086.27   63.75
   3   0  -8 2135.20   64.02
   3   0  -8 2035.41   63.05
   3   0  -7   -6.82    9.39
  -3   0   7    9.09    8.93
   3   0  -7   10.44    8.42
   3   0  -6 4574.25  130.71
   3   0  -6 4544.44  129.89
   3   0  -6 4599.10  130.26
  -3   0   6 4385.52  130.16
   3   0  -5   -4.65    6.20
   3   0  -5   10.27    5.84
   3   0  -5    8.00    6.50
   3   0  -4 2055.94   60.14
   3   0  -4 2086.03   60.22
   3   0  -4 2057.28   60.28
   3   0  -3    1.83    3.39
  -3   0   2 4887.27  136.96
   3   0  -2 4824.21  136.94
  -3   0   1    4.93    2.21
   3   0  -1    2.20    2.22
   3   0  -1   -2.51    3.73
  -3   0   0 3004.43   87.29
  -3   0   0 3046.64   86.40
   3   0   0 3090.69   86.45
   3   0   0 3003.45   87.41
  -3   0  -1   -0.33    3.92
  -3   0  -1    5.13    4.95
   3   0   1    4.35    3.95
  -3   0  -2 5012.11  142.35
   3   0   2 4982.62  142.50
  -3   0  -3    4.67    6.72
   3   0   3   -1.57    6.98
  -3   0  -4   21.73    8.26
  -3   0  -4   23.15    7.75
   3   0   4   15.20    8.70
   3   0   5   -8.23   10.12
  -3   0  -5    8.38    9.43
  -3   0  -5  -11.44    9.35
   3   0   5    4.20   10.03
  -3   0  -6  613.07   23.55
  -3   0  -6  575.14   23.64
   3   0   6  595.88   24.84
   3   0   6  588.59   24.58
   3   0   7    5.05   14.46
   3   0   7    2.49   13.16
  -3   0  -7    6.02   12.90
  -3   0  -7   -9.97   12.60
   3   0   8   31.85   15.56
   3   0   8   14.32   16.76
   3   0   9   -4.57   17.46
   3   0   9   13.63   17.32
   3   0  10   46.44   19.47
   3   0  11   12.56   20.65
   3   1 -13   23.01   22.83
  -3   1  13   25.69   19.78
   3  -1 -13   69.48   22.25
  -3  -1  13   13.11   20.46
  -3   1  12  224.98   21.15
   3   1 -12  196.42   23.39
   3  -1 -12  212.67   23.04
  -3  -1  12  253.06   21.71
   3   1 -11   22.37   17.29
  -3   1  11    4.53   15.32
  -3  -1  11   19.15   15.31
   3  -1 -11   -6.10   17.64
  -3   1  10  577.76   25.15
   3   1 -10  548.99   26.63
  -3  -1  10  525.34   25.01
   3  -1 -10  593.62   23.32
   3   1  -9   14.43   11.99
   3   1  -9   29.44   11.52
  -3   1   9   11.76   11.76
   3   1  -9   30.70   14.19
  -3  -1   9    1.09   11.79
   3  -1  -9   13.49   10.43
   3  -1  -9   26.77   12.97
   3   1  -8 2627.64   75.58
  -3   1   8 2392.30   74.97
   3   1  -8 2491.96   74.65
   3   1  -8 2481.93   76.25
   3  -1  -8 2427.99   74.42
   3  -1  -8 2584.27   75.46
  -3  -1   8 2513.75   75.46
  -3   1   7  593.54   22.09
   3   1  -7  575.95   23.13
   3   1  -7  598.11   22.86
   3   1  -7  623.73   21.94
   3  -1  -7  670.81   22.99
   3  -1  -7  594.24   21.66
  -3  -1   7  589.13   22.66
   3   1  -6  958.46   30.79
  -3   1   6  932.05   30.24
   3   1  -6  994.41   30.51
   3   1  -6  878.57   31.04
  -3  -1   6  963.00   30.78
   3  -1  -6  926.28   29.79
   3  -1  -6  958.27   30.55
   3   1  -5  330.10   13.13
   3   1  -5  335.70   13.05
   3   1  -5  309.29   13.08
   3  -1  -5  325.12   12.98
   3  -1  -5  316.35   12.49
   3   1  -4  865.06   26.82
   3   1  -4  857.08   26.85
   3   1  -4  864.37   26.85
   3  -1  -4  896.52   26.77
   3  -1  -4  858.54   26.55
   3  -1  -4  839.60   26.47
   3   1  -3  155.39    6.73
  -3  -1   3  138.81    6.65
   3  -1  -3  141.22    6.23
   3  -1  -3  136.38    6.17
   3   1  -2  716.94   21.87
  -3  -1   2  733.77   21.85
   3  -1  -2  737.54   21.37
   3   1  -1   49.99    3.41
   3   1  -1   40.57    4.82
  -3   1   1   42.37    2.40
   3  -1  -1   50.89    2.45
  -3  -1   1   45.39    3.44
   3  -1  -1   39.86    4.34
  -3   1   0 1421.09   41.48
   3   1   0 1401.70   40.87
  -3   1   0 1409.13   40.37
  -3  -1   0 1399.67   41.58
   3  -1   0 1423.29   41.59
   3  -1   0 1418.17   40.41
  -3  -1   0 1373.53   40.78
  -3   1  -1  758.83   23.71
  -3   1  -1  763.54   22.86
   3   1   1  737.81   23.19
   3  -1   1  747.99   22.92
  -3  -1  -1  745.51   23.16
   3   1   2 1722.83   52.30
  -3   1  -2 1786.32   52.02
   3  -1   2 1809.76   52.17
  -3  -1  -2 1753.89   52.21
  -3   1  -3  724.00   23.75
   3   1   3  722.86   24.33
   3  -1   3  726.09   23.85
  -3  -1  -3  696.65   23.95
   3   1   4  681.05   24.44
  -3   1  -4  699.48   24.20
  -3  -1  -4  730.38   24.32
  -3  -1  -4  681.17   24.17
   3  -1   4  665.60   24.26
  -3   1  -5   56.54   10.44
  -3   1  -5   52.24   10.44
   3   1   5   42.88   10.77
  -3  -1  -5   48.62   10.73
   3  -1   5   52.63   10.82
   3  -1   5   45.77   10.38
  -3  -1  -5   68.25   10.25
   3   1   6  175.38   15.12
  -3   1  -6  180.66   14.36
  -3   1  -6  199.05   14.15
   3   1   6  178.65   15.32
   3  -1   6  207.42   15.63
  -3  -1  -6  204.88   14.40
  -3  -1  -6  196.51   14.25
   3  -1   6  202.51   15.71
  -3   1  -7   26.38   12.47
   3   1   7    7.03   14.15
  -3   1  -7    1.09   12.78
   3   1   7   10.42   13.19
   3  -1   7   25.66   13.92
  -3  -1  -7   19.20   13.05
   3  -1   7    3.78   13.29
  -3  -1  -7   19.93   12.90
   3   1   8  892.28   35.08
   3   1   8  919.17   35.99
   3  -1   8  902.68   35.83
   3  -1   8  915.11   35.39
   3   1   9   31.57   18.90
   3   1   9   53.54   17.24
   3  -1   9   33.86   16.58
   3   1  10  104.58   22.60
   3   1  10   56.67   19.36
   3  -1  10   79.47   19.49
   3   1  11   12.42   20.10
   3  -1  11    9.98   21.38
   3   2 -13  -15.73   21.89
  -3   2  13   19.65   18.37
   3  -2 -13  -10.98   22.22
  -3  -2  13   20.97   19.12
  -3   2  12  217.32   20.05
   3   2 -12  150.76   22.44
   3  -2 -12  169.85   22.74
  -3  -2  12  173.30   20.84
  -3   2  11   -3.77   14.78
   3   2 -11   -3.87   17.09
  -3  -2  11    7.71   15.90
  -3   2  10   53.40   13.49
   3   2 -10   28.52   15.89
  -3  -2  10   27.21   14.51
   3  -2 -10   21.21   11.05
   3   2  -9  163.97   16.39
   3   2  -9  156.10   13.57
   3   2  -9  167.00   14.55
  -3   2   9  159.04   14.41
   3  -2  -9  194.45   15.15
  -3  -2   9  192.74   15.00
   3  -2  -9  161.10   12.45
   3   2  -8  390.87   19.71
   3   2  -8  417.15   17.89
  -3   2   8  409.53   18.00
   3   2  -8  433.26   19.09
   3  -2  -8  411.52   16.87
  -3  -2   8  413.53   19.33
   3  -2  -8  410.27   18.48
  -3   2   7  907.54   29.15
   3   2  -7  864.24   29.27
   3   2  -7  877.04   30.74
   3   2  -7  859.57   30.03
  -3  -2   7  871.09   30.22
   3  -2  -7  912.33   29.96
   3  -2  -7  853.21   28.73
   3   2  -6  213.44   11.49
  -3   2   6  163.73    9.99
   3   2  -6  173.70   11.32
   3   2  -6  211.22   10.86
   3  -2  -6  194.90    9.54
   3  -2  -6  202.38   11.28
  -3  -2   6  181.64   11.12
   3   2  -5   87.46    8.34
   3   2  -5  104.52    8.02
   3   2  -5  113.91    8.57
   3  -2  -5   97.51    7.69
   3  -2  -5  105.56    7.08
   3   2  -4 6665.64  191.94
   3   2  -4 6639.24  191.97
   3  -2  -4 6885.82  191.48
   3  -2  -4 6828.30  191.35
   3   2  -3    5.02    4.09
  -3  -2   3    0.56    4.06
   3  -2  -3   -1.42    3.33
   3   2  -2 8690.82  251.17
   3  -2  -2 9057.19  250.29
   3  -2  -2 8928.98  250.29
  -3  -2   2 8802.46  251.12
   3   2  -1 1247.13   36.11
  -3   2   1 1287.98   36.37
   3  -2  -1 1228.93   36.36
  -3  -2   1 1188.60   36.02
  -3   2   022570.40  627.41
  -3  -2   022293.40  627.07
   3  -2   022184.00  627.52
   3   2   1 2723.07   79.07
  -3   2  -1 2787.45   78.48
  -3   2  -1 2688.80   79.28
  -3  -2  -1 2717.23   78.92
   3  -2   1 2782.61   78.51
   3   2   2 6405.52  188.41
  -3   2  -2 6713.57  188.32
   3   2   2 6728.40  188.21
  -3   2  -2 6717.68  187.72
   3  -2   2 6569.47  187.69
  -3  -2  -2 6580.41  188.02
  -3   2  -3   48.22    7.36
   3   2   3   43.30    7.71
   3  -2   3   50.52    7.21
  -3  -2  -3   42.79    7.73
   3   2   4 2851.37   87.66
  -3   2  -4 3008.01   87.15
  -3  -2  -4 3070.48   87.27
  -3  -2  -4 2992.25   87.42
   3  -2   4 2918.26   87.31
   3   2   5  -10.70   10.14
  -3   2  -5   12.96    9.22
   3  -2   5    5.93   10.67
  -3  -2  -5    9.04   10.03
  -3  -2  -5   -8.82    9.81
   3  -2   5   10.07   10.14
   3   2   6  216.66   15.78
   3   2   6  254.68   16.96
  -3   2  -6  232.60   15.05
  -3   2  -6  254.69   15.87
   3  -2   6  232.31   15.79
  -3  -2  -6  246.91   15.51
   3  -2   6  258.16   16.52
  -3  -2  -6  285.19   15.79
   3   2   7   47.80   14.16
   3   2   7   66.23   14.31
  -3   2  -7   44.16   13.13
  -3  -2  -7   28.83   13.36
   3  -2   7   40.40   14.16
   3  -2   7   40.60   13.99
  -3  -2  -7   49.06   13.21
   3   2   8   22.72   15.66
   3   2   8   50.35   15.88
   3   2   9    3.27   18.74
   3   2   9   16.47   16.37
   3  -2   9   -6.21   16.74
   3   2  10   10.57   18.15
   3   2  10   18.97   21.19
   3  -2  10    7.61   18.19
   3   2  11    7.01   20.64
   3  -2  11   37.69   22.55
  -3   3  13   15.43   17.74
   3   3 -13   21.38   23.04
  -3  -3  13   48.83   21.59
   3  -3 -13   25.41   22.68
  -3   3  12   56.49   16.51
   3   3 -12   83.09   20.43
  -3  -3  12   37.98   19.47
  -3   3  11  365.72   20.96
   3   3 -11  354.94   24.36
  -3  -3  11  379.49   22.84
   3   3 -10 1528.06   50.88
  -3   3  10 1444.21   48.63
  -3  -3  10 1500.22   49.94
  -3   3   9   25.65   11.40
   3   3  -9   17.47   12.83
   3   3  -9    8.88   11.05
   3   3  -9    1.25   14.25
   3  -3  -9    6.73   12.27
   3  -3  -9    6.16   10.07
  -3  -3   9   13.94   12.79
   3   3  -8  715.25   25.70
   3   3  -8  701.87   26.41
  -3   3   8  693.12   25.12
   3   3  -8  671.43   26.72
   3  -3  -8  698.25   24.31
  -3  -3   8  635.66   26.43
   3  -3  -8  728.85   25.72
   3   3  -7   33.77    9.24
  -3   3   7   35.15   10.18
   3   3  -7   18.75    9.88
   3   3  -7   22.43    9.34
  -3   3   7   32.35    7.84
   3  -3  -7   31.67    7.56
  -3  -3   7   21.13    9.57
   3  -3  -7   41.29    9.73
   3   3  -6 1584.92   49.14
   3   3  -6 1639.57   49.87
  -3   3   6 1527.03   49.15
  -3   3   6 1577.69   48.26
   3   3  -6 1633.54   49.45
  -3  -3   6 1613.48   49.76
   3  -3  -6 1712.26   49.18
   3  -3  -6 1625.89   48.08
   3   3  -5   14.40    6.74
   3   3  -5   13.57    7.01
  -3   3   5    3.38    6.27
   3  -3  -5    4.73    4.78
   3  -3  -5    9.62    6.20
   3   3  -4  973.81   30.14
  -3   3   4  959.56   29.53
   3   3  -4  968.53   30.20
   3  -3  -4  966.44   29.42
  -3  -3   4  955.38   30.19
   3  -3  -4  981.21   29.05
   3   3  -3  105.38    6.36
  -3  -3   3  103.38    6.47
   3  -3  -3  112.81    5.30
   3   3  -2  194.45    8.23
   3  -3  -2  200.01    6.65
   3  -3  -2  226.51    6.67
  -3  -3   2  207.88    8.33
   3  -3  -2  205.12    7.66
   3   3  -1  259.92    9.60
  -3   3   1  274.88    9.55
   3  -3  -1  264.17    9.49
  -3  -3   1  261.89    9.59
   3   3   0   76.54    5.29
  -3   3   0   88.31    5.45
  -3   3   0   80.62    3.69
   3  -3   0   85.71    5.57
  -3  -3   0   71.67    5.32
  -3   3  -1 1133.21   32.92
  -3   3  -1 1114.10   33.82
   3   3   1 1078.47   33.74
   3  -3   1 1138.58   32.93
  -3  -3  -1 1095.97   33.66
  -3   3  -2  974.23   30.52
   3   3   2  955.65   30.59
  -3   3  -2  974.58   29.79
   3   3   2  921.37   30.77
   3  -3   2  965.87   29.77
  -3  -3  -2  999.11   30.34
  -3  -3  -2 1002.70   30.48
  -3   3  -3  367.04   15.17
  -3   3  -3  387.67   14.67
   3   3   3  364.11   15.49
  -3  -3  -3  380.56   15.09
  -3  -3  -3  386.49   15.20
   3  -3   3  366.47   14.64
   3   3   4 1789.21   56.21
  -3   3  -4 1819.61   55.41
  -3  -3  -4 1890.71   55.69
   3  -3   4 1798.36   55.63
  -3  -3  -4 1871.71   55.81
  -3   3  -5  843.99   28.67
   3   3   5  753.28   29.46
  -3  -3  -5  838.23   28.83
  -3  -3  -5  829.95   28.54
   3  -3   5  831.31   29.16
   3   3   6  892.15   34.65
   3   3   6  931.14   34.18
  -3   3  -6 1028.96   33.88
   3  -3   6 1011.43   34.99
  -3  -3  -6  961.60   33.37
  -3  -3  -6 1026.16   33.91
   3  -3   6  996.27   34.28
   3   3   7   32.57   13.44
  -3   3  -7    7.12   13.18
   3   3   7   39.47   14.27
   3  -3   7   28.91   14.23
  -3  -3  -7   15.45   12.56
   3   3   8  275.41   21.62
   3   3   8  301.06   20.29
   3  -3   8  299.61   20.86
   3   3   9  103.22   20.09
   3   3   9  102.35   17.70
   3  -3   9   58.81   18.10
   3   3  10  108.38   20.81
   3   3  10  137.87   20.31
   3  -3  10   81.33   19.61
   3   3  11   52.92   20.07
   3   3  11   99.41   24.13
   3  -3  11   50.26   21.97
  -3   4  13  133.99   19.56
   3   4 -13  123.47   23.88
  -3  -4  13  152.42   23.28
   3   4 -12   -6.04   18.71
  -3   4  12   27.36   15.95
  -3  -4  12   25.94   19.20
  -3   4  11    5.89   14.19
   3   4 -11   25.93   18.86
  -3  -4  11   12.56   16.28
  -3   4  10  734.72   29.52
   3   4 -10  825.69   33.03
  -3  -4  10  817.19   31.86
   3   4  -9  378.14   20.90
  -3   4   9  380.56   17.95
   3   4  -9  387.82   18.68
   3  -4  -9  352.84   18.66
   3  -4  -9  353.80   16.48
  -3  -4   9  352.40   20.12
  -3   4   8   32.82   12.35
   3   4  -8   37.46   10.54
   3   4  -8   43.32   11.29
   3   4  -8   40.36   12.97
  -3   4   8   36.54    9.97
   3  -4  -8   29.45    8.75
  -3  -4   8   28.24   11.79
   3  -4  -8   50.52   11.14
   3   4  -7  622.00   22.56
   3   4  -7  609.25   23.00
   3   4  -7  576.14   23.33
  -3   4   7  608.49   21.21
  -3   4   7  599.05   23.11
   3  -4  -7  574.48   20.74
  -3  -4   7  585.45   23.18
   3  -4  -7  614.89   22.35
  -3   4   6 1726.55   53.32
  -3   4   6 1808.99   54.54
   3   4  -6 1824.03   54.84
   3   4  -6 1725.53   54.36
   3   4  -6 1834.00   55.14
   3  -4  -6 1815.41   53.07
   3  -4  -6 1881.41   54.30
   3   4  -5 1243.81   38.94
   3   4  -5 1204.48   38.51
  -3   4   5 1246.54   38.14
   3  -4  -5 1263.78   37.04
   3  -4  -5 1249.09   37.93
  -3   4   4 1632.91   47.09
   3   4  -4 1579.88   47.88
   3   4  -4 1543.19   47.85
   3  -4  -4 1600.15   46.97
   3  -4  -4 1645.95   46.44
  -3  -4   4 1540.73   47.70
  -3   4   3  247.18    8.62
   3   4  -3  234.72    9.92
  -3  -4   3  228.75    9.94
   3  -4  -3  239.84    8.59
   3   4  -216738.20  477.31
  -3   4   216975.30  475.84
  -3  -4   217085.00  477.25
   3  -4  -216962.00  475.82
   3  -4  -217104.90  476.45
  -3   4   1  779.88   23.65
   3   4  -1  770.36   24.18
  -3  -4   1  781.09   24.16
   3  -4  -1  804.52   23.67
  -3   4   0 8009.38  220.44
   3   4   0 7511.87  220.64
  -3   4   0 7806.96  219.33
  -3   4   0 7835.21  219.32
  -3  -4   0 7804.23  220.59
  -3   4  -1  801.04   25.36
   3   4   1  799.16   26.00
   3   4   1  794.11   25.57
  -3   4  -1  815.16   24.33
  -3  -4  -1  816.34   25.58
  -3  -4  -1  807.02   25.23
  -3   4  -2 5994.40  169.42
   3   4   2 5853.87  170.30
   3   4   2 5825.80  170.45
  -3   4  -2 6029.54  170.10
  -3  -4  -2 5999.43  170.03
  -3  -4  -2 6084.94  170.15
  -3   4  -3  494.59   17.76
   3   4   3  482.89   18.80
   3   4   3  473.01   18.31
  -3  -4  -3  498.52   18.21
   3  -4   3  487.09   18.62
  -3  -4  -3  494.55   18.32
   3   4   4 3242.11   98.94
  -3   4  -4 3395.58   98.19
  -3  -4  -4 3419.79   98.51
  -3  -4  -4 3391.37   98.25
  -3   4  -5 1782.48   54.37
   3   4   5 1714.75   55.39
  -3  -4  -5 1791.09   54.59
  -3  -4  -5 1749.32   54.30
   3   4   6  596.66   24.78
  -3   4  -6  653.06   25.06
   3   4   6  611.46   26.16
  -3  -4  -6  618.30   24.89
  -3  -4  -6  639.33   24.04
   3   4   7   34.17   15.07
  -3   4  -7   23.49   13.27
   3   4   7   54.81   13.48
   3  -4   7   49.38   14.67
  -3  -4  -7   39.25   12.75
   3   4   8   35.28   16.84
   3   4   8   68.75   15.89
   3  -4   8   75.00   16.63
   3   4   9   -5.86   19.51
   3   4   9   11.02   16.43
   3  -4   9   41.16   17.63
   3   4  10   35.98   21.83
   3   4  10   -0.80   19.18
   3  -4  10   26.01   19.33
   3   4  11   64.45   21.81
  -3   4 -11   63.39   23.34
   3   4  11   21.12   21.92
   3  -4  11   47.11   22.17
   3   5 -13  100.48   23.52
  -3   5  13  107.85   19.37
  -3  -5  13  114.69   23.07
   3   5 -12  305.39   25.48
  -3   5  12  295.54   20.89
  -3  -5  12  341.82   24.97
   3   5 -11  354.31   24.72
  -3   5  11  344.58   20.07
  -3  -5  11  370.40   23.28
  -3   5  10   50.85   13.18
   3   5 -10   78.03   16.45
  -3  -5  10   24.80   15.97
   3   5  -9  567.71   24.02
  -3   5   9  583.27   25.86
   3   5  -9  574.26   26.34
  -3   5   9  574.98   22.84
   3  -5  -9  602.97   24.46
  -3  -5   9  588.57   25.34
   3   5  -8 1624.83   50.29
  -3   5   8 1470.09   48.23
   3   5  -8 1579.31   49.75
   3   5  -8 1594.47   50.77
  -3   5   8 1563.78   50.50
   3  -5  -8 1655.85   49.82
   3  -5  -8 1579.01   47.98
  -3  -5   8 1527.76   50.62
  -3   5   7   74.35   11.10
   3   5  -7   82.34   10.74
   3   5  -7   71.90   10.22
   3   5  -7   56.51   11.81
  -3   5   7   64.85    8.17
  -3  -5   7   60.51   11.08
   3  -5  -7   78.45   10.29
   3  -5  -7   80.89    8.13
  -3   5   6 1217.70   37.90
  -3   5   6 1231.11   39.47
   3   5  -6 1301.88   40.39
   3   5  -6 1225.91   39.46
   3  -5  -6 1297.01   39.16
   3  -5  -6 1259.29   37.74
   3   5  -5 5573.44  169.36
  -3   5   5 5931.35  169.02
   3   5  -5 5903.26  169.75
   3  -5  -5 6122.42  168.81
   3  -5  -5 6009.94  167.82
  -3   5   4 1498.33   44.07
   3   5  -4 1524.00   45.09
   3   5  -4 1474.46   44.92
   3  -5  -4 1459.36   43.78
  -3  -5   4 1437.46   44.82
   3  -5  -4 1507.69   43.06
   3   5  -3   52.96    6.21
  -3   5   3   47.07    4.44
  -3  -5   3   57.61    6.24
   3  -5  -3   52.63    4.30
   3   5  -2  114.04    7.15
  -3   5   2  109.10    4.47
   3  -5  -2  116.72    5.07
  -3  -5   2  115.70    6.77
   3  -5  -2  118.46    4.45
   3   5  -1 6939.33  201.69
  -3   5   1 7167.74  200.87
  -3  -5   1 6935.72  201.58
   3  -5  -1 7336.69  200.93
  -3   5   0  165.90    7.41
  -3   5   0  158.40    5.97
   3   5   0  157.65    8.28
   3   5   0  173.43    8.49
  -3   5   0  174.24    6.10
  -3  -5   0  161.17    7.99
  -3   5  -1 4675.95  133.42
  -3   5  -1 4749.64  132.60
   3   5   1 4640.07  133.84
   3   5   1 4539.93  133.93
  -3   5  -1 4679.28  132.57
  -3  -5  -1 4659.19  133.60
  -3  -5  -1 4737.11  133.64
   3   5   2   20.51    7.10
  -3   5  -2   11.31    5.49
   3   5   2   15.37    7.09
  -3  -5  -2   26.30    6.86
   3  -5   2   10.20    6.38
  -3  -5  -2   23.54    7.03
   3   5   3 2820.31   84.73
   3   5   3 2826.37   84.54
  -3   5  -3 2929.01   83.80
  -3  -5  -3 2798.66   84.38
   3  -5   3 2977.54   84.79
  -3  -5  -3 2908.85   84.22
  -3   5  -4 1097.06   34.47
   3   5   4 1048.17   35.63
  -3  -5  -4 1108.29   35.17
   3  -5   4 1054.10   35.33
  -3  -5  -4 1060.94   34.75
   3   5   5   27.55   11.68
  -3   5  -5   36.66    9.91
  -3  -5  -5   42.49   10.87
  -3  -5  -5   27.87    9.61
  -3   5  -6 1210.61   39.70
   3   5   6 1169.62   41.31
  -3  -5  -6 1203.96   40.08
  -3  -5  -6 1177.05   39.04
   3   5   7   -8.42   13.22
   3   5   7    7.51   15.08
  -3   5  -7  -14.84   12.75
  -3  -5  -7    6.02   11.80
   3   5   8  805.84   33.16
   3   5   8  921.53   35.30
   3  -5   8  892.30   34.69
  -3   5  -9   13.92   18.54
   3   5   9    3.63   16.89
   3   5   9   17.79   19.44
   3  -5   9   22.47   17.57
   3   5  10   28.89   21.06
  -3   5 -10   20.52   20.01
   3   5  10   12.66   17.90
   3  -5  10   31.63   20.08
   3   5  11   17.25   23.95
  -3   5 -11   13.94   22.35
   3   5  11   -4.26   20.18
   3  -5  11    9.53   21.80
   3   6 -13  191.18   25.18
  -3   6  13  118.83   19.19
  -3  -6  13  195.29   24.18
   3   6 -12   42.80   21.05
  -3   6  12   15.77   15.61
  -3  -6  12    5.93   20.05
  -3   6  11  551.66   24.89
   3   6 -11  594.57   29.61
  -3  -6  11  595.96   29.13
  -3   6  10   25.61   16.65
   3   6 -10   39.02   17.47
  -3   6  10   20.26   11.75
  -3  -6  10   11.32   15.52
  -3   6   9  799.33   32.14
  -3   6   9  835.92   29.65
   3   6  -9  881.01   33.41
  -3  -6   9  862.88   32.77
   3  -6  -9  888.98   31.42
   3   6  -8 1944.90   58.85
  -3   6   8 1766.29   56.91
   3   6  -8 1883.22   59.94
  -3   6   8 1869.14   59.50
   3   6  -8 1938.38   59.17
  -3  -6   8 1904.73   59.83
   3  -6  -8 2014.90   58.81
  -3   6   7 1108.11   34.46
   3   6  -7 1144.31   37.45
   3   6  -7 1042.65   36.44
   3   6  -7 1060.48   36.36
  -3   6   7 1113.85   36.85
  -3  -6   7 1124.69   37.52
   3  -6  -7 1169.34   36.21
   3  -6  -7 1112.44   34.27
  -3   6   6 2059.31   61.47
  -3   6   6 2011.85   59.69
   3   6  -6 1950.41   61.50
   3   6  -6 2006.74   62.18
   3  -6  -6 2091.10   59.56
   3  -6  -6 2111.58   61.08
  -3   6   5  116.03    8.51
   3   6  -5  102.20    9.88
   3   6  -5  118.02    9.23
   3  -6  -5  100.81    8.09
   3  -6  -5  110.61    5.92
  -3  -6   5  100.92    9.46
  -3   6   4 8677.47  250.80
   3   6  -4 8810.88  251.90
   3  -6  -4 8987.03  249.68
  -3  -6   4 8804.36  251.77
   3  -6  -4 8964.07  250.69
   3   6  -3  974.15   30.61
  -3   6   3  966.13   29.04
   3  -6  -3  934.87   28.16
   3  -6  -3  985.24   28.90
  -3  -6   3  958.53   30.41
   3  -6  -3 1017.49   28.22
   3   6  -2 3005.61   86.66
  -3   6   2 2982.98   84.85
   3  -6  -2 3063.06   84.80
   3  -6  -2 2960.80   84.86
  -3  -6   2 2935.35   86.40
  -3   6   1 1530.42   44.04
  -3   6   1 1560.92   44.75
   3   6  -1 1481.20   45.94
   3  -6  -1 1574.07   43.99
  -3  -6   1 1532.36   45.83
   3   6   0  486.85   16.58
  -3   6   0  464.70   14.48
   3   6   0  466.41   16.70
  -3   6   0  479.01   15.62
  -3  -6   0  473.37   16.48
  -3   6  -1 4841.46  139.09
   3   6   1 4814.14  139.69
   3   6   1 4611.09  139.72
  -3   6  -1 4957.72  138.39
  -3   6  -1 4893.74  138.37
  -3  -6  -1 5118.79  139.51
  -3  -6  -1 4855.68  139.53
   3   6   2 1203.60   37.69
  -3   6  -2 1172.56   36.43
  -3   6  -2 1186.92   36.41
   3   6   2 1181.04   37.72
  -3  -6  -2 1269.35   37.38
  -3  -6  -2 1235.52   37.41
   3  -6   2 1205.81   37.48
  -3   6  -3  427.17   16.22
  -3   6  -3  425.75   16.09
   3   6   3  436.84   17.43
   3   6   3  379.32   17.10
  -3  -6  -3  426.45   17.20
  -3  -6  -3  445.67   16.88
   3  -6   3  427.23   17.12
  -3   6  -4  254.31   13.75
  -3   6  -4  245.73   12.84
   3   6   4  248.02   14.74
  -3  -6  -4  258.25   14.11
   3  -6   4  297.47   15.01
  -3  -6  -4  287.32   13.91
  -3   6  -5  227.06   13.85
   3   6   5  233.51   15.30
  -3  -6  -5  228.56   13.78
  -3  -6  -5  247.97   14.81
  -3   6  -6   39.16   11.25
   3   6   6   55.95   14.45
  -3  -6  -6   37.82   12.39
  -3  -6  -6   45.41   11.86
   3   6   7  260.21   20.35
  -3   6  -7  298.29   18.18
   3   6   7  282.87   18.09
  -3   6  -7  258.96   18.44
  -3  -6  -7  257.96   16.76
   3   6   8  175.81   17.10
  -3   6  -8  139.16   17.69
   3   6   8  112.88   18.15
   3  -6   8  125.30   18.18
  -3   6  -9  542.29   27.76
   3   6   9  488.84   26.28
   3   6   9  472.05   27.44
   3  -6   9  491.91   27.11
  -3   6 -10  142.29   22.45
   3   6  10  148.49   24.14
   3   6  10  185.86   21.70
   3  -6  10  152.21   21.83
   3   6  11  136.43   21.26
   3   6  11  200.43   26.29
  -3   6 -11  151.62   24.18
   3  -6  11  166.50   24.06
  -3   7  12   15.17   15.20
   3   7 -12   45.96   21.40
  -3  -7  12   12.13   19.84
  -3   7  11   -3.90   18.46
  -3   7  11   -8.38   13.22
   3   7 -11   -8.10   18.82
  -3  -7  11   -5.57   17.86
   3   7 -10  350.40   22.30
  -3   7  10  353.36   22.58
  -3   7  10  308.42   17.45
  -3  -7  10  347.28   22.12
  -3   7   9   42.37   14.86
  -3   7   9   31.18   10.32
   3   7  -9   54.70   14.83
   3  -7  -9   33.01   12.54
  -3  -7   9   37.34   14.33
  -3   7   8  341.12   15.78
   3   7  -8  375.93   20.47
   3   7  -8  355.22   18.90
   3   7  -8  407.12   18.68
  -3   7   8  386.74   19.65
  -3  -7   8  378.48   19.62
   3  -7  -8  390.18   18.08
  -3   7   7 2282.26   66.02
  -3   7   7 2006.57   63.21
   3   7  -7 2170.26   65.82
   3   7  -7 2183.96   65.69
   3   7  -7 2163.17   66.56
  -3  -7   7 2192.75   66.58
   3  -7  -7 2240.11   65.11
  -3   7   6  429.38   17.86
   3   7  -6  441.59   18.98
   3   7  -6  417.74   17.82
   3  -7  -6  439.59   15.02
   3  -7  -6  456.14   17.44
   3   7  -5 1175.64   37.76
   3   7  -5 1171.41   38.10
  -3   7   5 1155.51   37.06
   3  -7  -5 1184.59   35.04
   3  -7  -5 1295.40   36.99
  -3  -7   5 1205.15   37.97
   3   7  -4 2086.52   62.67
  -3   7   4 2125.18   61.54
   3  -7  -4 2074.30   59.77
   3  -7  -4 2143.94   61.25
  -3  -7   4 2143.00   62.62
   3   7  -318020.80  497.97
  -3   7   317945.90  496.44
   3  -7  -317169.50  495.27
  -3  -7   318261.40  497.80
   3  -7  -318371.30  496.32
  -3   7   2 2886.39   81.75
   3   7  -2 2811.47   83.57
   3  -7  -2 2885.03   81.63
  -3  -7   2 2895.33   83.39
   3   7  -1 5351.48  152.87
  -3   7   1 5346.48  150.98
  -3   7   1 5396.07  151.31
   3  -7  -1 5358.64  150.90
  -3  -7   1 5304.88  152.68
  -3   7   0   17.51    3.59
   3   7   0   34.46    6.41
  -3   7   0   20.72    4.79
   3   7   0   23.74    6.48
   3  -7   0   26.11    4.83
   3  -7   0   24.72    3.63
  -3  -7   0   24.20    6.41
   3   7   1 3256.75   95.48
  -3   7  -1 3231.97   94.05
   3   7   1 3169.40   95.54
  -3   7  -1 3322.79   94.09
  -3  -7  -1 3310.80   95.40
   3  -7   1 3461.03   95.06
  -3   7  -2   95.49    7.34
   3   7   2  110.17    9.07
  -3   7  -2   91.28    7.15
   3   7   2   88.89    9.18
   3  -7   2   83.84    7.97
  -3  -7  -2  110.96    8.63
  -3  -7  -2  111.87    9.13
   3   7   3 4871.70  139.55
  -3   7  -3 4861.74  138.71
   3   7   3 4671.17  140.02
  -3   7  -3 4785.61  138.82
  -3  -7  -3 4963.98  139.04
  -3  -7  -3 4834.88  139.38
   3  -7   3 4850.66  139.73
  -3   7  -4   16.38    8.66
  -3   7  -4   18.99    9.06
   3   7   4   10.38   10.01
   3  -7   4   17.43    9.62
  -3  -7  -4   22.32    9.17
  -3  -7  -4   37.81    9.86
  -3   7  -5   12.42   10.19
  -3   7  -5   19.51   10.15
   3   7   5   19.64   12.08
  -3  -7  -5    1.22    9.95
   3  -7   5   13.25   10.92
  -3  -7  -5   15.61   10.87
   3   7   6  204.49   17.48
  -3   7  -6  180.79   15.54
  -3   7  -6  207.97   14.95
  -3  -7  -6  191.37   14.88
  -3  -7  -6  187.34   13.80
  -3   7  -7   81.81   15.11
   3   7   7   68.40   14.70
   3   7   7   62.59   16.73
  -3  -7  -7   78.42   12.94
   3   7   8  207.45   18.44
  -3   7  -8  250.02   19.76
   3   7   8  232.66   21.50
   3   7   9   41.60   16.57
  -3   7  -9   56.46   18.67
   3   7   9   51.68   20.65
   3  -7   9    0.83   18.04
   3   7  10  410.61   29.00
   3   7  10  479.32   26.56
  -3   7 -10  468.53   28.06
   3  -7  10  398.15   27.74
   3   7  11  258.13   23.53
  -3   7 -11  260.57   26.24
   3  -7  11  252.63   25.81
   3   8 -12   -7.15   20.81
  -3   8  12   -1.12   14.54
  -3  -8  12    5.33   21.17
   3   8 -11   56.56   19.33
  -3   8  11   68.18   19.68
  -3   8  11   46.43   13.49
  -3  -8  11   45.77   18.84
  -3   8  10   21.04   16.95
  -3   8  10   31.45   11.44
   3   8 -10   35.06   17.67
  -3  -8  10   27.55   16.53
  -3   8   9 1808.21   57.67
   3   8  -9 1983.06   61.96
  -3   8   9 1922.74   61.12
   3  -8  -9 1988.05   60.11
  -3  -8   9 1898.29   61.70
  -3   8   8   29.10    8.30
   3   8  -8   37.60   12.58
  -3   8   8   40.84   13.31
   3   8  -8   35.30   13.62
   3   8  -8   37.52   11.93
   3  -8  -8   32.50   11.17
  -3  -8   8   28.59   13.78
   3   8  -7 1989.75   59.42
   3   8  -7 1769.22   57.96
  -3   8   7 1863.44   55.58
  -3   8   7 1846.52   58.33
   3  -8  -7 1997.20   57.74
   3   8  -6 1116.81   37.19
  -3   8   6 1080.22   36.87
   3   8  -6 1191.89   38.30
   3  -8  -6 1225.18   36.69
   3   8  -5 4540.03  131.16
  -3   8   5 4324.87  129.87
  -3  -8   5 4662.31  131.01
   3  -8  -5 4600.31  129.63
   3   8  -4 1875.99   55.80
  -3   8   4 1947.58   54.44
  -3  -8   4 1902.31   55.61
   3  -8  -4 1978.81   54.11
   3  -8  -4 1773.65   52.08
   3   8  -3   10.57    7.36
  -3   8   3   12.23    4.78
   3   8  -3   11.97    6.46
  -3  -8   3    6.50    6.46
   3  -8  -3   11.75    4.43
   3   8  -2 2229.20   67.53
  -3   8   2 2308.01   65.56
   3  -8  -2 2309.29   65.39
  -3  -8   2 2241.61   67.22
  -3   8   1 2397.19   66.76
   3   8  -1 2208.92   68.57
  -3   8   1 2315.28   66.67
  -3  -8   1 2299.46   68.44
   3  -8  -1 2354.48   66.59
   3  -8  -1 2333.34   66.78
  -3   8   0 2842.96   81.50
   3   8   0 2820.45   83.45
   3   8   0 2868.19   83.17
  -3   8   0 2891.06   81.97
   3  -8   0 2953.38   82.10
   3  -8   0 2832.76   81.46
  -3  -8   0 2751.76   83.02
   3   8   1 2127.66   62.76
   3   8   1 2022.08   63.00
  -3   8  -1 2100.72   61.33
   3  -8   1 2193.95   62.12
  -3  -8  -1 2117.51   62.70
   3   8   2  903.43   29.64
  -3   8  -2  890.83   28.36
   3   8   2  860.36   29.97
  -3   8  -2  886.60   28.31
  -3  -8  -2  912.06   29.70
   3  -8   2  916.97   29.26
  -3  -8  -2  958.72   29.26
   3   8   3  712.84   27.02
   3   8   3  765.12   26.73
  -3   8  -3  768.52   25.48
  -3   8  -3  750.54   25.58
  -3  -8  -3  786.88   26.72
  -3  -8  -3  779.96   25.80
   3  -8   3  806.08   26.73
   3   8   4  544.05   23.10
  -3   8  -4  596.46   21.12
  -3   8  -4  575.16   21.44
  -3  -8  -4  558.20   22.10
   3  -8   4  572.44   22.40
  -3  -8  -4  543.59   20.75
  -3   8  -5  467.66   19.96
  -3   8  -5  452.50   19.40
   3   8   5  469.09   22.01
  -3  -8  -5  464.81   19.77
   3  -8   5  436.31   20.67
  -3  -8  -5  430.82   18.95
  -3   8  -6  409.47   19.95
  -3   8  -6  404.13   19.65
   3   8   6  393.80   22.00
  -3  -8  -6  392.60   20.04
  -3  -8  -6  427.33   19.32
   3  -8   6  399.79   20.73
   3   8   7 3110.93   94.98
  -3   8  -7 3113.67   93.50
   3   8   7 2973.47   92.80
  -3  -8  -7 3121.40   92.06
  -3   8  -8   32.78   17.05
   3   8   8   20.70   14.98
   3   8   8   28.36   18.23
  -3   8  -9   16.26   18.35
   3   8   9   22.78   17.84
   3   8   9  -10.71   20.65
  -3   8 -10   87.64   22.03
   3   8  10   79.30   18.40
   3   8  10  108.69   23.81
   3  -8  10  100.44   21.11
  -3   9  12   22.58   21.26
   3   9 -12   -4.51   21.51
  -3   9  12   31.01   14.71
  -3  -9  12   29.90   21.45
   3   9 -11   27.35   18.80
  -3   9  11   36.01   13.43
  -3   9  11   37.89   19.59
  -3  -9  11   66.07   19.35
   3  -9 -11   42.94   12.23
  -3   9  10  221.38   19.23
  -3   9  10  207.19   14.48
   3   9 -10  242.70   20.95
  -3  -9  10  239.55   20.82
  -3   9   9  769.66   27.84
  -3   9   9  821.64   32.45
   3   9  -9  854.85   33.42
   3  -9  -9  885.37   31.06
  -3  -9   9  852.11   33.28
   3   9  -8   18.72   12.62
   3   9  -8    7.92   11.62
  -3   9   8   28.38   12.84
   3   9  -8   19.06   14.23
  -3   9   8   26.43    7.83
   3  -9  -8    6.94   11.58
  -3   9   7  402.49   19.31
   3   9  -7  440.65   20.95
  -3   9   7  409.94   15.11
   3   9  -7  434.36   18.97
   3  -9  -7  431.57   18.31
   3   9  -6   25.29   11.09
  -3   9   6   44.10    9.88
  -3  -9   6   39.77   10.38
   3  -9  -6   35.32    9.16
  -3   9   5  280.14   13.15
   3   9  -5  270.42   14.97
   3  -9  -5  314.44   13.09
  -3  -9   5  280.01   14.63
  -3   9   4    3.13    6.23
   3   9  -4    0.39    8.33
   3  -9  -4   -3.42    5.84
  -3  -9   4    5.86    7.69
  -3   9   3 4576.54  132.69
   3   9  -3 4651.65  134.40
   3   9  -3 4771.81  134.18
  -3  -9   3 4678.09  134.16
   3  -9  -3 4684.73  132.49
   3   9  -2  336.25   14.25
  -3   9   2  331.46   10.25
  -3   9   2  334.59   11.68
   3  -9  -2  326.30   10.16
   3  -9  -2  343.26   11.50
  -3  -9   2  325.07   13.57
   3   9  -1 4583.65  134.86
  -3   9   1 4686.57  132.94
  -3   9   1 4713.74  132.71
   3  -9  -1 4719.13  132.81
   3  -9  -1 4659.17  132.76
  -3  -9   1 4760.69  134.62
   3   9   0  579.84   21.18
  -3   9   0  582.78   18.98
   3   9   0  609.55   21.05
  -3  -9   0  596.63   20.89
   3  -9   0  608.12   18.94
   3  -9   0  626.52   19.40
  -3   9  -1 3857.79  110.76
   3   9   1 3756.33  112.16
   3   9   1 3736.66  112.60
   3  -9   1 4007.41  111.54
  -3  -9  -1 4000.88  112.25
   3   9   2  339.79   16.00
   3   9   2  319.10   14.78
  -3   9  -2  343.89   13.53
  -3  -9  -2  323.74   15.16
   3  -9   2  368.30   14.65
   3   9   3  284.22   15.96
  -3   9  -3  280.36   13.28
  -3   9  -3  290.07   13.15
   3   9   3  288.00   14.40
  -3  -9  -3  251.49   13.42
   3  -9   3  301.65   14.14
  -3  -9  -3  285.89   14.07
   3   9   4  797.03   28.47
   3   9   4  796.18   30.18
  -3   9  -4  795.04   28.10
  -3   9  -4  814.06   27.86
  -3  -9  -4  824.79   27.74
   3  -9   4  838.87   29.14
  -3  -9  -4  850.28   29.12
  -3   9  -5 1373.36   45.47
  -3   9  -5 1439.67   45.28
   3   9   5 1354.61   47.20
  -3  -9  -5 1477.88   46.13
   3  -9   5 1407.21   46.38
  -3  -9  -5 1441.31   45.01
  -3   9  -6  296.48   16.47
   3   9   6  262.44   19.75
  -3   9  -6  288.66   17.72
   3  -9   6  264.08   18.46
  -3  -9  -6  278.12   16.32
  -3  -9  -6  279.86   17.39
   3   9   7  155.67   19.01
  -3   9  -7  137.32   16.28
   3  -9   7  142.74   17.53
  -3  -9  -7  155.44   14.82
   3   9   8    9.04   14.66
  -3   9  -8   16.12   16.10
   3   9   9   79.75   18.22
  -3   9  -9   65.90   19.42
   3   9  10   29.75   18.13
  -3   9 -10   -0.85   19.74
   3  10 -12  -29.20   20.85
  -3  10  12   23.60   20.76
  -3  10  12   10.66   14.35
  -3  10  11   60.38   20.20
  -3  10  11   45.29   12.90
   3  10 -11   55.57   19.00
  -3 -10  11   38.46   19.84
   3  10 -10   91.70   18.38
  -3  10  10  145.78   19.50
  -3  10  10  140.98   12.41
  -3 -10  10  149.72   18.78
   3 -10 -10  137.47   11.86
  -3  10   9  130.08   11.06
   3  10  -9  124.66   17.42
  -3  10   9  115.87   16.73
  -3 -10   9  156.37   17.37
   3 -10  -9  125.91   10.39
   3  10  -8  132.06   16.45
  -3  10   8  101.31   14.46
  -3  10   8  109.40    8.69
   3 -10  -8  128.67   13.27
   3 -10  -8   84.84    8.39
   3  10  -7  357.38   19.57
  -3  10   7  359.95   17.99
   3 -10  -7  326.70   12.70
   3  10  -6  529.66   21.18
  -3  10   6  507.64   20.03
  -3 -10   6  495.46   20.94
   3 -10  -6  461.04   15.18
   3 -10  -6  495.24   18.90
   3  10  -5   22.58   10.17
  -3  10   5   11.23    8.30
  -3 -10   5   24.51    9.18
   3 -10  -5   26.37    7.74
   3  10  -4  103.19   10.28
   3  10  -4  103.53    9.37
  -3  10   4   97.47    8.25
   3 -10  -4   93.45    7.59
  -3 -10   4  102.49    9.61
   3  10  -3 2764.42   82.64
  -3  10   3 2810.60   80.90
   3  10  -3 2781.01   82.15
  -3 -10   3 2733.20   82.26
   3 -10  -3 2861.79   80.63
   3  10  -2  291.73   13.85
  -3  10   2  307.11    9.49
  -3  10   2  308.40   11.40
   3 -10  -2  316.79   11.22
   3 -10  -2  300.55    9.36
  -3 -10   2  302.59   13.72
   3  10  -1  334.63   15.01
  -3  10   1  347.64   12.46
  -3  10   1  364.10   11.86
   3 -10  -1  348.83   11.71
   3 -10  -1  352.43   12.17
  -3 -10   1  337.47   14.68
  -3  10   0 4199.60  119.63
   3  10   0 4084.58  121.57
   3  10   0 4127.23  121.03
   3 -10   0 4200.64  119.53
   3 -10   0 4261.58  119.75
  -3 -10   0 4263.54  121.12
   3  10   1   11.07    8.89
   3  10   1   -0.68    6.81
  -3  10  -1   13.20    5.62
   3 -10   1   12.32    6.01
  -3 -10  -1    8.11    7.79
   3 -10   1    4.08    5.63
   3  10   2   20.32    8.66
  -3  10  -2   29.00    6.89
   3  10   2   29.44    9.85
  -3 -10  -2   39.02    9.23
   3 -10   2   40.35    7.47
   3  10   3  660.05   24.20
  -3  10  -3  658.68   23.16
  -3  10  -3  631.07   23.21
  -3 -10  -3  693.51   23.59
  -3 -10  -3  701.59   24.52
   3 -10   3  670.91   24.23
  -3  10  -4  216.11   12.70
   3  10   4  177.59   13.46
  -3  10  -4  209.21   12.99
  -3 -10  -4  220.43   13.52
   3 -10   4  201.04   13.93
  -3 -10  -4  216.74   12.86
  -3  10  -5  694.64   26.47
  -3  10  -5  725.25   26.25
  -3 -10  -5  684.85   26.76
   3 -10   5  666.62   27.15
  -3 -10  -5  697.14   25.13
  -3  10  -6 1231.57   40.41
  -3  10  -6 1214.02   41.10
  -3 -10  -6 1189.66   39.61
   3 -10   6 1172.50   41.80
  -3  10  -7  440.80   22.50
   3 -10   7  444.31   23.05
  -3 -10  -7  376.55   20.10
   3  10   8   13.51   15.69
  -3  10  -8   20.41   17.39
   3 -10   8   24.29   17.89
   3  10   9  304.03   21.45
  -3  10  -9  374.93   24.34
   3  10  10   90.53   18.95
  -3  10 -10   83.50   22.05
   3  11 -12   27.79   22.06
  -3  11  12   -1.76   20.78
  -3  11  11   18.99   12.29
  -3  11  11   29.68   19.72
   3  11 -11   27.40   19.60
  -3  11  10    7.95   16.69
   3  11 -10   19.61   18.64
  -3  11  10   29.31   10.58
   3 -11 -10   15.20    9.63
  -3  11   9   11.69    8.79
   3  11  -9   17.09   16.68
  -3  11   9    1.29   15.92
   3 -11  -9    2.35    8.49
   3  11  -8  289.34   19.01
  -3  11   8  259.70   11.79
  -3  11   8  259.37   17.70
   3 -11  -8  309.10   16.22
   3 -11  -8  223.58   11.26
  -3  11   7   55.53   12.23
   3  11  -7   45.73   13.91
   3 -11  -7   50.43   11.40
   3 -11  -7   38.88    5.90
   3  11  -6  382.78   18.60
  -3  11   6  408.83   17.72
  -3 -11   6  411.19   18.82
   3 -11  -6  347.43   11.63
   3 -11  -6  404.82   16.41
   3  11  -5 3376.73  101.10
   3  11  -5 3602.41  100.75
  -3  11   5 3316.03   99.73
  -3 -11   5 3476.84  100.80
   3 -11  -5 3387.71   99.17
  -3  11   4  613.49   21.45
   3  11  -4  635.42   22.62
   3  11  -4  631.07   23.60
  -3 -11   4  627.39   23.10
   3 -11  -4  618.98   21.03
   3  11  -3 3343.74  101.98
   3  11  -3 3435.80  101.33
  -3  11   3 3453.53  100.26
   3 -11  -3 3602.59   99.98
  -3 -11   3 3510.71  101.73
  -3  11   2 2147.72   62.82
  -3  11   2 2229.79   64.61
   3  11  -2 2149.01   66.53
   3 -11  -2 2216.20   64.36
   3 -11  -2 2316.09   62.84
  -3 -11   2 2161.87   66.26
  -3  11   1 4550.17  131.62
   3  11  -1 4448.80  133.54
  -3  11   1 4598.27  130.85
   3 -11  -1 4661.35  131.44
  -3 -11   1 4667.92  133.23
   3 -11  -1 4712.76  130.92
  -3  11   0    2.21    5.71
   3  11   0    6.54    7.40
   3 -11   0   10.35    5.12
   3 -11   0   11.78    5.62
  -3 -11   0    4.39    7.61
   3  11   1 1959.28   58.81
  -3  11  -1 1939.95   57.57
  -3 -11  -1 1894.97   58.86
   3 -11   1 1997.85   57.92
   3 -11   1 1964.87   57.51
   3  11   2    5.67    8.17
  -3  11  -2   -1.79    7.05
  -3 -11  -2   -0.40    8.96
   3 -11   2    4.89    7.62
  -3  11  -3 2917.50   85.88
  -3  11  -3 2931.21   86.00
   3  11   3 2824.01   86.53
  -3 -11  -3 2982.27   86.76
   3 -11   3 2989.37   86.77
  -3  11  -4   86.60   10.54
   3  11   4  101.73   11.80
  -3  11  -4  107.80   11.58
  -3 -11  -4  102.05   10.68
   3 -11   4  121.35   12.69
  -3 -11  -4  119.22   12.27
  -3  11  -5   27.94   11.47
  -3  11  -5   46.75   11.09
  -3 -11  -5   33.51   10.69
  -3 -11  -5   33.09   11.71
   3 -11   5   41.79   12.41
  -3  11  -6  219.26   16.43
  -3  11  -6  219.41   15.76
   3 -11   6  213.88   17.57
  -3 -11  -6  218.00   14.75
  -3  11  -7   49.41   15.28
  -3 -11  -7   37.79   12.98
   3 -11   7   47.39   16.61
   3  11   8   14.09   14.59
  -3  11  -8   13.44   17.17
   3 -11   8   -6.36   17.26
  -3  11  -9   28.91   18.50
   3  11   9   -2.06   15.62
   3 -11   9   14.72   19.10
   3  11  10  -22.37   17.74
  -3  11 -10  -18.77   19.89
  -3  12  12   33.68   22.51
   3  12 -12   45.74   22.89
  -3  12  11  171.50   22.20
  -3  12  11  149.76   13.76
   3  12 -11  156.67   21.34
  -3  12  10   44.57   17.30
  -3  12  10   34.61   10.37
   3  12 -10   46.35   19.71
   3 -12 -10   33.94    9.38
  -3  12   9  519.79   24.79
  -3  12   9  457.59   18.18
   3 -12  -9  480.14   17.76
  -3  12   8   40.01   14.20
   3  12  -8   32.05   15.43
   3 -12  -8   46.43   12.72
   3 -12  -8   44.61    6.81
  -3  12   7   80.24   13.17
   3  12  -7   62.22   14.22
   3 -12  -7   65.50    5.60
   3 -12  -7   72.10   11.32
  -3  12   6   27.29   10.85
   3  12  -6   42.63   11.13
   3  12  -6   50.86   12.87
   3 -12  -6   58.22    9.91
  -3 -12   6   35.68   11.87
   3  12  -5   10.75    9.18
  -3  12   5   13.12    8.95
   3  12  -5   30.10   11.50
   3 -12  -5   19.41    8.29
  -3 -12   5   16.48   10.46
   3  12  -4  137.36   11.04
  -3  12   4  160.09   10.30
   3  12  -4  151.27   12.60
  -3 -12   4  159.32   12.02
   3 -12  -4  156.09    9.54
   3  12  -3  138.27   10.39
  -3  12   3  157.42    9.38
   3 -12  -3  161.59    8.83
  -3 -12   3  151.77   11.63
  -3  12   2   15.15    2.75
  -3  12   2   12.77    6.23
   3 -12  -2   14.92    5.78
  -3 -12   2   15.02    8.61
  -3  12   1  419.75   15.45
  -3  12   1  417.22   14.01
   3 -12  -1  437.56   14.11
  -3 -12   1  413.49   17.57
   3 -12  -1  446.29   15.07
  -3  12   0   31.37    6.60
  -3 -12   0   37.74    8.54
   3 -12   0   31.81    6.08
   3 -12   0   42.38    5.81
   3  12   1  990.34   33.95
  -3  12  -1 1063.81   32.94
   3 -12   1 1082.17   33.18
   3 -12   1 1060.89   32.88
  -3 -12  -1 1079.02   34.59
   3  12   2  193.25   12.46
  -3  12  -2  188.96   11.12
  -3 -12  -2  199.90   13.03
   3 -12   2  205.92   11.73
   3  12   3  730.12   27.17
  -3  12  -3  776.29   27.03
  -3 -12  -3  784.87   27.65
   3 -12   3  824.44   27.69
  -3  12  -4   16.10   10.32
   3  12   4    0.44   10.97
  -3  12  -4   22.21   10.62
  -3 -12  -4   11.08    9.75
  -3 -12  -4   26.35   11.71
   3 -12   4    3.51   11.02
  -3  12  -5   24.43   11.17
  -3  12  -5   42.07   12.53
  -3 -12  -5   18.92   11.06
   3 -12   5   27.71   12.89
  -3  12  -6  178.81   16.16
  -3  12  -6  168.74   15.34
   3 -12   6  180.92   17.08
  -3 -12  -6  187.11   14.40
  -3  12  -7  986.42   36.96
   3 -12   7  946.15   37.45
  -3 -12  -7  977.81   34.16
   3  12   8    2.54   15.01
  -3  12  -8   26.44   17.01
   3 -12   8  -13.68   17.78
   3  12   9   67.53   16.35
  -3  12  -9  105.57   19.27
   3 -12   9  105.36   20.91
  -3  12 -10  102.95   22.39
   3  12  10   75.17   19.58
   3 -12  10   46.02   22.46
   3  13 -12    6.65   22.23
  -3  13  12   35.81   22.37
  -3  13  11    7.37   20.27
   3  13 -11    3.54   19.82
  -3  13  10   -0.60    9.23
   3  13 -10   27.77   19.62
  -3  13  10   29.63   17.68
   3  13  -9   41.31   17.51
  -3  13   9   42.01   16.29
   3 -13  -9   58.12    8.08
  -3  13   8  590.18   26.28
   3 -13  -8  609.53   24.59
   3 -13  -8  577.21   18.96
   3  13  -7 2102.47   57.81
  -3  13   7 1928.66   56.25
   3 -13  -7 2075.63   55.49
   3  13  -6 1973.12   62.46
  -3  13   6 1953.64   60.96
   3  13  -6 2000.99   61.43
  -3 -13   6 2009.39   61.86
   3 -13  -6 1983.04   60.10
   3  13  -5 1784.40   55.50
  -3  13   5 1716.47   54.89
  -3 -13   5 1849.94   56.11
   3 -13  -5 1818.90   54.19
   3  13  -4  202.99   12.61
  -3  13   4  223.05   12.25
   3 -13  -4  228.56   11.48
  -3 -13   4  189.60   13.74
   3  13  -3 6372.94  183.28
  -3  13   3 6396.10  182.22
   3 -13  -3 6438.66  181.73
  -3 -13   3 6341.08  183.61
  -3  13   2   25.14    6.99
  -3  13   2   15.48    2.92
   3 -13  -2   18.05    6.50
  -3  13   1 2311.70   68.73
   3 -13  -1 2392.06   67.44
   3 -13  -1 2301.74   68.32
  -3 -13   1 2365.21   70.23
  -3  13   0    4.60    6.42
   3 -13   0    4.99    5.52
  -3 -13   0    1.24    8.82
   3 -13   0   10.56    6.74
   3  13   1 3622.44  107.35
  -3  13  -1 3669.99  106.29
   3 -13   1 3803.40  106.41
   3 -13   1 3616.47  106.15
  -3  13  -2  296.47   13.89
   3  13   2  287.77   15.03
   3 -13   2  294.33   13.92
   3 -13   2  315.01   14.56
   3  13   3 3614.64  106.00
  -3  13  -3 3563.99  105.57
   3 -13   3 3682.01  106.30
  -3  13  -4  523.54   21.15
  -3  13  -4  497.87   21.36
   3  13   4  516.43   21.79
   3 -13   4  533.90   21.81
  -3  13  -5   47.33   12.67
  -3  13  -5   37.00   11.98
  -3 -13  -5   16.84   10.77
   3 -13   5    4.13   12.95
  -3  13  -6  362.41   19.67
  -3  13  -6  365.33   20.86
  -3 -13  -6  385.85   18.46
   3 -13   6  387.52   21.83
  -3  13  -7  304.81   20.99
   3 -13   7  318.83   21.86
  -3 -13  -7  337.50   18.29
   3  13   8   50.55   16.40
  -3  13  -8   35.46   17.69
   3 -13   8   39.86   18.02
   3  13   9   26.36   17.39
  -3  13  -9   22.26   19.11
   3 -13   9   -8.91   19.63
   3  13  10  100.48   19.61
  -3  13 -10  114.03   22.37
   3 -13  10   82.66   23.12
  -3  14  11  217.64   23.20
   3  14 -11  253.78   23.82
  -3  14  10   79.92   19.21
   3  14 -10   30.90   20.03
  -3  14   9  551.06   26.39
   3 -14  -9  500.55   17.59
  -3  14   8   52.73   15.00
   3 -14  -8   45.18    5.56
   3 -14  -8   41.36   13.16
  -3  14   7 6289.73  185.99
   3 -14  -7 6558.89  185.11
   3  14  -6  228.88   15.20
  -3  14   6  207.84   15.15
   3 -14  -6  239.22   13.72
  -3 -14   6  227.17   15.92
  -3  14   5  123.36   11.98
   3  14  -5  144.59   12.70
   3 -14  -5  128.41   10.92
  -3 -14   5  130.09   12.72
  -3  14   4  521.07   20.68
   3  14  -4  525.59   21.21
   3 -14  -4  547.66   19.62
  -3 -14   4  566.15   21.96
   3  14  -3  791.02   26.84
  -3  14   3  764.91   25.78
   3 -14  -3  772.22   25.33
  -3 -14   3  731.43   27.54
  -3  14   2  415.90   12.94
  -3  14   2  439.44   16.61
   3 -14  -2  462.47   16.11
  -3  14   1 1040.92   33.05
   3 -14  -1 1035.17   32.59
   3 -14  -1 1058.90   31.28
  -3  14   0   19.74    7.31
   3 -14   0   19.21    6.12
   3 -14   0   26.61    7.41
   3  14   1  468.70   19.40
  -3  14  -1  460.71   18.10
   3 -14   1  474.81   17.59
   3 -14   1  474.69   17.68
  -3  14  -2   20.86    8.76
   3  14   2   13.56   10.00
   3 -14   2   15.24    8.70
   3 -14   2    8.68    8.79
   3  14   3 2143.54   65.48
  -3  14  -3 2202.18   65.17
   3 -14   3 2106.68   65.58
  -3  14  -4  275.15   15.73
  -3  14  -4  272.54   16.26
   3  14   4  253.38   15.71
   3 -14   4  278.95   16.05
  -3  14  -5 2337.37   71.78
  -3  14  -5 2379.81   72.28
   3 -14   5 2337.46   72.79
  -3  14  -6   -5.94   14.26
  -3 -14  -6    5.61   11.87
   3 -14   6   10.74   14.82
  -3  14  -7  448.23   24.62
  -3 -14  -7  509.40   22.03
   3 -14   7  522.65   25.75
   3  14   8   48.23   15.51
  -3  14  -8   22.65   18.69
   3 -14   8   33.89   18.96
   3  14   9  248.12   21.18
  -3  14  -9  303.20   23.98
   3 -14   9  317.14   25.31
   3  15 -11   18.32   21.72
  -3  15  11    4.19   20.19
  -3  15  10   81.32   20.12
  -3  15   9  809.25   31.82
   3 -15  -9  704.77   22.24
  -3  15   8   46.35   15.40
   3 -15  -8   33.00   13.00
  -3  15   7   66.60   14.32
   3 -15  -7   68.30   12.74
  -3  15   6  150.80   14.62
   3  15  -6  163.14   14.47
   3 -15  -6  164.47   13.10
   3  15  -5 3357.78   96.20
  -3  15   5 3158.36   95.38
  -3 -15   5 3078.08   96.30
   3 -15  -5 3310.84   94.63
   3  15  -4  200.70   13.33
  -3  15   4  183.93   13.04
   3 -15  -4  191.53   11.46
   3  15  -3 1588.47   49.33
  -3  15   3 1535.97   48.55
   3 -15  -3 1619.02   48.06
  -3  15   2  187.91   11.58
  -3  15   2  192.04    6.87
   3  15  -2  201.69   12.01
   3 -15  -2  199.50   10.78
  -3  15   1 5001.99  145.01
   3 -15  -1 4949.66  144.60
   3 -15  -1 5149.17  143.38
  -3  15   0  272.11   12.99
   3 -15   0  270.07   11.58
   3 -15   0  270.47   12.88
   3  15   1 3559.10  106.69
  -3  15  -1 3639.23  106.02
   3 -15   1 3682.15  105.67
   3 -15   1 3692.33  105.77
  -3  15  -2   97.08   10.93
   3  15   2   97.50   11.45
   3 -15   2  103.88   10.26
   3 -15   2   91.74   10.17
   3  15   3 2611.14   77.92
  -3  15  -3 2539.07   77.52
   3 -15   3 2631.64   78.00
  -3  15  -4   81.67   12.58
   3  15   4   88.97   12.96
   3 -15   4   65.12   12.41
  -3  15  -5  645.63   26.28
  -3  15  -5  686.26   26.94
   3 -15   5  630.12   27.46
  -3  15  -6   54.03   15.19
  -3 -15  -6   68.48   12.36
   3 -15   6   71.91   16.49
  -3  15  -7  128.93   18.26
  -3 -15  -7  150.90   14.65
   3 -15   7  114.00   18.78
  -3  15  -8  351.16   23.61
   3  15   8  333.89   21.74
   3 -15   8  329.82   24.03
  -3  15  -9    2.43   20.06
   3  15   9    5.30   16.54
   3 -15   9   22.96   20.84
  -3  16  11   27.15   21.41
  -3  16  10   19.50   18.98
  -3  16   9  717.93   31.44
  -3  16   8   32.20   15.63
  -3  16   7   22.51   13.72
   3 -16  -7   32.70   12.45
  -3  16   6   46.36   12.54
   3 -16  -6   69.02   11.62
   3  16  -5  573.42   24.53
  -3  16   5  618.48   24.33
   3 -16  -5  650.19   23.13
   3  16  -4 1425.18   43.91
  -3  16   4 1305.39   43.26
   3 -16  -4 1350.59   42.14
   3  16  -3  107.16   11.40
  -3  16   3  121.91   11.29
   3 -16  -3  133.11   10.35
  -3  16   2  488.96   18.74
  -3  16   2  455.20   14.24
   3  16  -2  487.85   19.08
   3 -16  -2  482.99   17.92
  -3  16   1   11.51    9.03
   3 -16  -1   25.93    8.12
  -3  16   0  908.36   30.38
   3 -16   0  936.84   30.15
   3 -16   0  921.58   29.08
   3  16   1  443.40   19.39
  -3  16  -1  426.99   18.24
   3 -16   1  443.32   17.30
   3 -16   1  456.70   17.83
  -3  16  -2   11.73   10.10
   3  16   2    8.75   10.96
   3 -16   2   20.08    9.87
   3 -16   2   24.12    9.73
  -3  16  -3  205.94   14.27
   3  16   3  166.31   14.32
   3 -16   3  198.69   13.99
  -3  16  -4  516.89   22.97
   3  16   4  519.11   22.76
  -3  16  -5  894.47   32.71
  -3  16  -5  891.84   33.42
   3 -16   5  946.83   34.19
  -3  16  -6   40.45   15.13
   3 -16   6    7.01   15.44
  -3  16  -7  196.43   20.09
  -3 -16  -7  184.57   15.42
   3 -16   7  187.51   20.50
   3  16   8   15.74   22.53
   3  16   8   52.80   16.54
  -3  16  -8   49.56   18.63
   3 -16   8   44.40   20.06
   3  16   9   38.61   17.04
   3  16   9   19.00   24.60
  -3  16  -9   72.49   21.86
   3 -16   9   74.53   22.13
  -3  17  11  171.28   24.20
  -3  17  10  216.72   22.96
  -3  17   9  138.83   19.97
  -3  17   8  144.82   18.14
  -3  17   7  276.42   19.12
   3 -17  -7  262.94   16.92
  -3  17   6  245.23   17.57
   3 -17  -6  276.80   15.95
   3  17  -5  346.19   17.81
  -3  17   5  294.19   17.22
   3 -17  -5  323.04   16.17
  -3  17   4  593.21   23.89
   3  17  -4  636.55   24.18
   3 -17  -4  622.21   22.66
  -3  17   3 3272.05   99.76
   3  17  -3 3492.06  100.29
   3 -17  -3 3439.95   99.09
   3  17  -2  182.20   12.71
  -3  17   2  161.83   12.70
  -3  17   2  164.73    6.68
   3 -17  -2  167.03   11.41
  -3  17   1  632.14   23.28
   3 -17  -1  629.98   22.47
  -3  17   0  121.85   11.33
   3 -17   0  130.71   10.74
   3 -17   0  121.19    8.81
  -3  17  -1 1759.30   53.46
   3  17   1 1686.82   53.87
   3 -17   1 1744.24   52.50
   3 -17   1 1728.36   52.92
   3  17   2  841.37   30.54
  -3  17  -2  838.35   30.08
   3 -17   2  876.26   29.88
   3 -17   2  886.71   29.65
  -3  17  -3  512.80   22.05
   3  17   3  521.36   22.14
   3 -17   3  515.89   22.18
  -3  17  -4  152.39   15.06
   3  17   4  173.75   15.13
   3 -17   4  130.54   15.46
  -3  17  -5  819.03   31.13
   3  17   5  724.61   34.36
   3 -17   5  818.94   31.84
  -3  17  -6  126.49   17.70
   3  17   6  115.62   20.34
   3 -17   6  150.20   18.04
  -3  17  -7   32.27   17.29
   3  17   7   -7.50   21.07
   3 -17   7    3.94   16.94
   3  17   8   89.44   16.49
  -3  17  -8   80.27   19.61
   3  17   8  108.59   22.94
   3 -17   8   82.47   20.15
   3  17   9  164.73   27.26
   3  17   9  147.89   18.66
  -3  17  -9  136.66   22.43
   3 -17   9  135.64   23.71
  -3  18  10   24.24   20.22
  -3  18   9   99.27   19.96
  -3  18   8  261.57   21.07
  -3  18   7   67.74   15.88
   3 -18  -7   23.42   13.08
  -3  18   6   30.40   14.06
   3 -18  -6   26.49   11.50
  -3  18   5   11.73   12.47
   3 -18  -5   40.74   10.67
   3  18  -4  220.21   14.41
  -3  18   4  179.13   14.48
   3 -18  -4  205.44   13.59
  -3  18   3   64.00   11.70
   3  18  -3   69.98   11.39
   3 -18  -3   64.97   10.05
   3  18  -2  506.59   19.43
  -3  18   2  510.04   19.48
   3 -18  -2  471.23   18.02
  -3  18   1   15.41   10.17
   3 -18  -1    5.54    9.14
  -3  18   0 3243.29   96.21
   3 -18   0 3364.50   94.70
   3 -18   0 3172.59   95.63
  -3  18  -1  104.75   12.09
   3  18   1   93.37   12.90
   3 -18   1  102.58   10.31
   3 -18   1  113.29   11.49
   3  18   2 1139.15   42.44
   3  18   2 1189.44   39.68
  -3  18  -2 1289.30   40.07
   3 -18   2 1205.06   38.96
   3 -18   2 1164.41   39.17
  -3  18  -3   18.78   12.42
   3  18   3   31.69   17.41
   3  18   3   26.77   12.28
   3 -18   3    4.47   10.96
   3 -18   3   19.03   11.72
   3  18   4  703.58   27.10
   3  18   4  663.32   31.39
  -3  18  -4  727.41   27.85
   3 -18   4  633.36   27.75
  -3  18  -5   46.23   15.12
   3  18   5   58.87   18.59
   3 -18   5   60.38   15.06
  -3  18  -6  207.40   18.82
   3  18   6  224.92   23.97
   3 -18   6  196.03   19.55
  -3  18  -7  265.19   21.97
   3  18   7  269.62   26.19
   3 -18   7  274.07   22.60
   3  18   8   73.17   24.72
   3  18   8   41.99   15.84
  -3  18  -8   59.14   19.84
   3 -18   8   36.85   20.75
  -3  19  10  523.59   30.18
  -3  19   9  896.12   37.06
  -3  19   8 1103.40   41.29
  -3  19   7  498.87   25.09
  -3  19   6 1190.36   43.18
   3 -19  -6 1315.37   41.59
  -3  19   5  481.82   23.06
   3 -19  -5  542.28   21.35
  -3  19   4   20.40   12.73
   3  19  -4   31.50   12.05
   3 -19  -4   35.02   10.87
   3  19  -3  253.94   15.43
  -3  19   3  228.65   15.38
   3 -19  -3  242.79   13.95
  -3  19   2  249.89   15.25
  -3  19   2  249.57    9.40
   3  19  -2  306.30   15.22
   3 -19  -2  320.77   14.76
   3  19  -1  211.49   17.55
   3  19  -1  185.51   13.33
  -3  19   1  199.37   14.39
   3 -19  -1  231.44   13.35
   3  19   0  843.50   30.97
  -3  19   0  892.99   30.44
   3  19   0  870.23   33.77
   3 -19   0  858.08   29.62
  -3  19  -1   42.94   11.56
   3  19   1    6.19   15.48
   3  19   1   41.72   12.21
   3 -19   1   52.61    9.82
   3 -19   1   48.12   10.70
   3  19   2 1190.72   44.21
   3  19   2 1241.99   41.07
  -3  19  -2 1262.99   41.25
   3 -19   2 1216.65   40.47
   3 -19   2 1268.86   40.37
   3  19   3  150.05   14.67
  -3  19  -3  126.63   14.68
   3  19   3  123.79   18.42
   3 -19   3  125.18   13.68
   3 -19   3   94.29   13.59
   3  19   4 1335.54   44.41
   3  19   4 1360.84   48.95
  -3  19  -4 1397.25   45.47
   3 -19   4 1295.45   45.39
  -3  19  -5   41.09   15.75
   3  19   5   61.80   19.83
   3 -19   5   38.14   15.77
  -3  19  -6   88.17   17.69
   3  19   6   49.08   21.86
   3 -19   6   51.37   17.70
   3  19   7  105.82   23.27
  -3  19  -7  126.03   19.76
   3 -19   7  145.87   20.73
   3  19   8  396.55   22.46
   3  19   8  343.39   28.59
  -3  19  -8  397.97   26.66
   3 -19   8  432.00   27.37
  -3  20  10   17.60   20.82
  -3  20   9  163.03   21.78
  -3  20   8   20.86   18.46
  -3  20   7    3.30   16.33
  -3  20   6  219.65   18.45
   3 -20  -6  248.80   16.22
  -3  20   5   89.90   15.48
   3 -20  -5   74.00   12.37
   3  20  -4  793.87   32.90
  -3  20   4  778.51   30.20
   3 -20  -4  806.70   28.39
  -3  20   3   78.22   13.65
   3  20  -3   92.82   16.39
   3  20  -3   71.51   12.22
   3 -20  -3   58.27   11.12
  -3  20   2 3902.01  100.58
   3  20  -2 3931.98  100.44
   3  20  -2 4018.33  103.30
   3 -20  -2 3930.51   99.64
   3  20  -1  483.47   24.78
  -3  20   1  462.39   21.01
   3  20  -1  501.83   20.44
   3 -20  -1  454.83   19.56
  -3  20   0  518.87   22.09
   3  20   0  498.17   25.32
   3  20   0  515.77   22.61
   3 -20   0  538.34   21.18
  -3  20  -1  744.51   28.08
   3  20   1  763.91   28.55
   3  20   1  725.30   32.05
   3 -20   1  790.76   26.58
   3 -20   1  748.59   27.74
  -3  20  -2 1725.85   55.07
   3  20   2 1700.29   54.60
   3  20   2 1595.97   57.76
   3 -20   2 1769.05   54.37
   3 -20   2 1808.87   54.25
  -3  20  -3    1.63   13.80
   3  20   3    0.98   13.14
   3  20   3    8.81   18.18
   3 -20   3   -3.62   12.31
   3 -20   3    6.04   12.39
   3  20   4  478.34   26.95
  -3  20  -4  472.74   23.40
   3  20   4  459.69   22.45
   3 -20   4  507.63   23.60
   3  20   5   97.05   14.97
  -3  20  -5  116.97   17.48
   3  20   5  139.52   22.12
   3 -20   5  102.86   16.69
   3  20   6  -25.79   20.79
  -3  20  -6    4.11   17.24
   3 -20   6   32.13   18.01
  -3  20  -7   15.59   19.37
   3  20   7   29.46   23.43
   3 -20   7   23.87   19.84
   3  20   8   -3.52   15.40
   3  20   8   37.76   25.60
  -3  20  -8   13.56   20.45
   3 -20   8   27.73   21.46
   3  21  -9  106.21   22.95
  -3  21   9   97.23   20.78
  -3  21   8  586.00   28.87
   3  21  -8  576.83   31.88
   3  21  -7  310.80   24.72
  -3  21   7  314.22   22.31
   3  21  -6  248.31   22.36
  -3  21   6  303.58   20.38
  -3  21   5  309.82   20.66
   3  21  -5  323.03   22.84
   3 -21  -5  368.17   18.25
  -3  21   4   65.54   14.72
   3  21  -4   53.87   17.87
   3 -21  -4   59.69   11.88
   3  21  -3  572.69   26.64
   3  21  -3  552.93   23.53
  -3  21   3  519.76   24.04
   3 -21  -3  559.10   22.12
   3  21  -2   46.65   16.80
  -3  21   2   32.13    5.23
  -3  21   2   58.57   13.63
   3  21  -2   57.95   12.01
   3 -21  -2   38.49   10.90
   3  21  -1  980.22   33.03
  -3  21   1  926.77   33.70
   3  21  -1  893.18   36.97
   3 -21  -1  975.07   32.35
  -3  21   0   45.34   13.34
   3  21   0   31.98   16.79
   3  21   0   47.74   13.60
   3 -21   0   30.70   11.21
  -3  21  -1  429.34   20.20
   3  21   1  385.18   20.59
   3  21   1  364.10   23.43
   3 -21   1  424.74   19.30
  -3  21  -2  371.78   20.09
   3  21   2  361.19   23.75
   3  21   2  332.94   19.75
   3 -21   2  422.71   18.66
   3 -21   2  390.95   19.15
  -3  21  -3   83.89   15.69
   3  21   3   56.58   19.57
   3  21   3   67.38   14.34
   3 -21   3   92.69   14.55
   3 -21   3   71.67   14.32
  -3  21  -4   99.97   16.58
   3  21   4  114.74   15.31
   3  21   4  126.57   21.90
   3 -21   4  123.98   16.36
  -3  21  -5    5.27   17.18
   3  21   5  -11.16   21.36
   3 -21   5    4.74   16.41
  -3  21  -6  303.04   22.72
   3  21   6  283.34   26.29
   3 -21   6  303.06   23.09
  -3  21  -7   18.20   19.43
   3  21   7   25.07   24.15
   3 -21   7   16.54   20.06
   3  22  -9   35.87   22.32
  -3  22   9  -18.76   20.80
   3  22  -8  160.16   23.47
  -3  22   8  127.25   20.63
   3  22  -7  -12.86   19.17
  -3  22   7   -3.52   17.65
   3  22  -6  568.71   29.56
  -3  22   6  519.45   26.10
   3  22  -5   77.99   20.05
  -3  22   5   76.19   16.61
   3  22  -4  705.37   31.49
  -3  22   4  670.98   28.38
   3 -22  -4  714.84   26.53
   3  22  -3  -14.81   17.36
  -3  22   3   17.67   13.97
   3 -22  -3   13.92   11.86
   3  22  -2 2361.86   63.77
  -3  22   2 2397.86   60.57
   3  22  -2 2402.24   59.90
   3 -22  -2 2462.95   59.16
   3  22  -1   20.94   17.08
  -3  22   1   16.10   13.34
   3  22  -1   23.06   11.96
   3 -22  -1   13.44   11.41
   3  22   0  101.05   12.39
   3  22   0   98.96   15.10
  -3  22   0   87.71   14.56
   3  22   0  108.51   18.93
   3 -22   0  109.08   13.25
   3  22   1   10.20   18.61
   3  22   1   15.92   13.73
  -3  22  -1    3.20   14.07
   3 -22   1   18.77   12.16
   3  22   2  580.56   29.55
   3  22   2  550.80   24.68
  -3  22  -2  572.64   25.55
   3 -22   2  612.14   24.63
   3 -22   2  567.98   23.56
   3  22   3   59.67   13.95
   3  22   3   30.24   20.61
  -3  22  -3   38.28   15.77
   3 -22   3   47.79   13.93
  -3  22  -4  171.45   18.86
   3  22   4  168.37   22.62
   3  22   4  169.53   16.68
   3 -22   4  172.11   17.16
  -3  22  -5   55.42   17.90
   3  22   5   38.40   22.40
   3 -22   5   83.56   18.24
   3  22   6   32.34   23.32
  -3  22  -6   10.92   18.85
   3 -22   6    6.10   18.21
  -3  22  -7   23.38   20.12
   3  22   7   27.91   24.81
   3 -22   7   10.89   20.30
   3  23  -8  -15.67   20.62
  -3  23   8   11.67   19.22
   3  23  -7  244.16   24.96
  -3  23   7  198.18   21.51
   3  23  -6  425.68   26.16
  -3  23   6  397.58   23.81
   3  23  -5  -23.72   19.54
  -3  23   5   -6.40   16.07
  -3  23   4  191.37   18.03
   3  23  -4  193.78   21.49
   3 -23  -4  201.82   15.57
   3  23  -3  256.64   21.40
  -3  23   3  208.47   17.94
   3 -23  -3  247.74   16.04
  -3  23   2   17.15    5.04
   3  23  -2   31.67   18.48
  -3  23   2   14.39    4.98
  -3  23   2   33.56   15.07
   3 -23  -2   16.03   11.81
  -3  23   1  192.24   17.45
   3  23  -1  259.35   21.31
   3  23  -1  240.51   15.71
   3 -23  -1  240.37   15.81
   3  23   0   17.21   14.65
  -3  23   0   14.95   14.30
   3  23   0   15.79   18.30
   3  23   0    9.70   12.03
   3 -23   0   19.63   12.84
  -3  23  -1   64.59   15.48
   3  23   1   65.65   15.24
   3  23   1   83.36   20.04
   3 -23   1  104.64   13.87
  -3  23  -2   57.62   15.84
   3  23   2   64.38   20.49
   3  23   2   71.31   14.58
  -3  23  -3   -9.35   15.76
   3  23   3   19.69   20.39
   3  23   3   -8.12   14.33
   3 -23   3  -13.70   13.61
   3  23   4  247.36   24.20
   3  23   4  227.07   17.85
   3 -23   4  282.92   18.78
   3  23   5   38.53   23.11
  -3  23  -5   51.58   18.53
   3 -23   5   11.89   16.94
  -3  23  -6  258.32   22.99
   3  23   6  230.29   26.60
   3 -23   6  217.75   21.22
   3  24  -8   -6.68   23.19
  -3  24   8   31.11   20.99
   3  24  -7   66.08   21.19
  -3  24   7   68.79   19.53
   3  24  -6  763.95   35.04
  -3  24   6  647.05   30.88
   3  24  -5   86.72   20.69
  -3  24   5   52.60   18.04
   3  24  -4  801.53   35.49
  -3  24   4  839.96   32.92
   3  24  -3   54.23   19.66
  -3  24   3   42.62   15.94
   3  24  -2  860.80   30.06
  -3  24   2  840.06   26.31
   3 -24  -2  825.25   24.11
   3  24  -1  430.79   26.68
  -3  24   1  446.52   23.13
   3  24  -1  494.80   21.00
   3 -24  -1  461.46   21.23
   3  24   0  591.95   23.65
   3  24   0  536.40   25.36
  -3  24   0  541.45   25.80
   3  24   0  570.54   29.25
   3 -24   0  583.56   24.29
   3  24   1  320.49   19.34
  -3  24  -1  291.72   20.25
   3  24   1  314.15   25.11
   3  24   1  327.97   17.21
  -3  24  -2  894.88   33.54
   3  24   2  836.63   32.08
   3  24   2  876.56   37.95
   3  24   3   12.96   20.70
   3  24   3   14.85   14.75
  -3  24  -3   19.87   16.94
   3  24   4  526.28   31.31
   3  24   4  551.54   25.25
   3 -24   4  554.82   26.38
  -3  24  -5  114.25   20.15
   3  24   5   57.95   23.25
   3 -24   5   87.78   19.00
  -3  24  -6   38.16   20.11
   3  24   6   34.06   24.84
   3 -24   6   52.27   19.80
  -3  25   7  101.77   21.06
   3  25  -7  151.65   24.77
   3  25  -6   44.55   22.14
  -3  25   6   43.66   18.96
  -3  25   5  -13.14   17.38
   3  25  -5   60.65   19.82
   3  25  -4   60.90   20.71
  -3  25   4   95.04   18.00
   3  25  -3  128.24   21.47
  -3  25   3  138.20   18.61
   3  25  -2   48.99   20.19
  -3  25   2   56.59   16.64
   3  25  -1  419.96   27.91
  -3  25   1  464.17   23.59
  -3  25   0   14.61   15.91
   3  25   0   22.05   20.53
   3  25   0   31.66   15.34
   3  25   0   26.34   12.71
  -3  25  -1  211.70   19.06
   3  25   1  221.94   18.35
   3  25   1  221.58   23.95
   3  25   1  233.64   15.61
  -3  25  -2  296.96   21.01
   3  25   2  296.67   24.61
   3  25   2  292.72   19.33
  -3  25  -3    0.66   16.89
   3  25   3   24.87   21.64
   3  25   3   16.52   14.93
   3  25   4  360.14   28.96
   3  25   4  438.53   22.14
  -3  25  -4  451.78   25.93
   3 -25   4  428.04   23.76
   3  25   5  -31.36   23.95
   3 -25   5   10.76   17.68
   3  26  -6  130.06   22.73
  -3  26   6  130.01   20.96
   3  26  -5  221.94   23.21
  -3  26   5  205.18   21.61
   3  26  -4 1481.86   53.61
  -3  26   4 1505.63   51.68
   3  26  -3   14.82   20.32
  -3  26   3  -21.31   18.03
   3  26  -2 1112.23   43.19
  -3  26   2 1022.86   38.98
   3  26  -1   82.27   21.94
  -3  26   1   75.66   17.24
  -3  26   0  892.47   34.88
   3  26   0  906.17   34.11
   3  26   0  874.80   37.96
  -3  26  -1  188.32   19.19
   3  26   1  150.94   17.81
   3  26   1  151.84   22.47
  -3  26  -2  782.19   32.82
   3  26   2  774.59   30.72
   3  26   2  782.45   37.05
  -3  26  -3   40.11   18.73
   3  26   3   44.37   23.77
   3  26   3   45.09   16.21
  -3  26  -4  381.73   25.11
   3  26   4  337.70   29.60
   3  26   4  359.87   21.40
  -3  26  -5  192.20   23.17
   3  26   5  229.62   28.89
   3  27  -6  605.97   32.47
  -3  27   6  533.50   30.01
   3  27  -5  -23.88   20.62
  -3  27   5   35.64   20.14
  -3  27   4   24.30   18.64
   3  27  -4   32.89   21.58
   3  27  -3  348.58   27.30
  -3  27   3  346.81   23.72
   3  27  -2   34.33   22.27
  -3  27   2   36.05   17.95
   3  27  -1  173.03   24.03
  -3  27   1  168.85   19.90
  -3  27   0   -5.30   17.68
   3  27   0   -9.19   21.88
   3  27   0    9.98   15.90
   3  27   1   15.13   21.08
   3  27   1   15.73   15.79
  -3  27  -1    4.73   17.71
  -3  27  -2  474.81   26.27
   3  27   2  414.82   23.04
   3  27   2  430.53   30.67
   3  27   3   46.69   24.11
  -3  27  -3   19.70   19.05
   3  27   3   10.88   15.54
  -3  27  -4   20.04   19.65
   3  27   4   16.93   25.35
   3  28  -5   49.52   22.48
  -3  28   5   72.17   21.04
  -3  28   4  236.29   22.76
   3  28  -4  298.92   26.56
   3  28  -3  215.28   24.82
  -3  28   3  231.02   22.34
   3  28  -2  339.64   28.39
  -3  28   2  448.47   25.01
   3  28  -1   87.79   18.30
  -3  28   1   44.10   18.68
   3  28  -1   55.25   22.98
   3  28   0  571.44   27.93
  -3  28   0  655.29   29.48
   3  28   0  582.87   33.49
  -3  28  -1   22.39   18.95
   3  28   1   81.94   23.84
   3  28   1   45.93   16.70
  -3  28  -2   41.35   19.11
   3  28   2   91.95   25.29
   3  28   2   33.09   16.49
  -3  28  -3   11.74   19.88
   3  28   3    6.26   22.88
   3  29  -3  284.81   27.54
  -3  29   3  260.97   23.64
   3  29  -2   22.16   22.51
  -3  29   2   26.00   19.55
   3  29  -1   30.98   17.96
   3  29  -1    7.71   23.38
  -3  29   1   25.04   19.91
   3  29   0  129.38   19.54
  -3  29   0  173.43   21.35
   3  29   0  140.45   24.79
  -3  29  -1   51.53   20.30
   3  29   1   69.22   23.98
   3  29   1   55.91   17.36
   4   0 -13    6.16   21.27
   4   0 -12  808.67   34.99
   4   0 -11   15.36   17.31
   4   0 -10   -1.96   15.07
   4   0 -10    5.44   11.67
   4   0  -9   10.67   10.45
   4   0  -9   -3.45   12.98
   4   0  -9   15.21   12.53
   4   0  -8  413.21   18.05
   4   0  -8  398.20   19.73
   4   0  -7   -3.88    7.79
   4   0  -7    0.84    9.51
   4   0  -7    6.47    8.92
   4   0  -6 2027.01   59.84
   4   0  -6 2000.80   59.70
   4   0  -6 1991.34   60.13
   4   0  -5   -7.20    6.19
   4   0  -5    8.00    5.99
   4   0  -5    4.58    6.25
   4   0  -4 8358.95  233.01
   4   0  -4 8140.80  233.01
  -4   0   3    3.24    3.80
   4   0  -3    7.34    3.80
   4   0  -2 2473.93   70.99
   4   0  -2 2469.68   69.65
  -4   0   2 2409.70   69.60
  -4   0   1    1.87    3.08
   4   0  -1    3.55    3.04
   4   0  -1    4.21    4.71
   4   0   0 1716.45   51.06
  -4   0   0 1753.31   50.90
  -4   0   0 1668.25   49.49
   4   0   0 1732.43   49.59
  -4   0  -1    2.00    4.96
   4   0   1    1.69    4.69
  -4   0  -1    4.39    6.38
  -4   0  -2 3674.00  107.42
   4   0   2 3804.57  107.66
  -4   0  -3   -6.76    7.54
   4   0   3    5.92    7.80
  -4   0  -4  140.25   11.38
   4   0   4  142.88   11.99
  -4   0  -5   18.54   10.58
  -4   0  -5    8.07   10.74
   4   0   5    3.50   11.08
   4   0   6   73.32   13.66
   4   0   6   81.75   14.48
  -4   0  -6  111.66   13.43
  -4   0  -6   87.36   13.48
   4   0   7   -3.99   15.14
   4   0   7   -7.55   14.63
   4   0   8  708.97   31.36
   4   0   8  688.60   31.20
   4   0   9   34.15   18.74
   4   0   9    2.49   18.43
   4   0  10   19.70   19.69
   4   1 -13  786.83   36.37
   4  -1 -13  769.83   36.40
   4   1 -12  228.35   23.00
   4  -1 -12  235.77   22.78
   4   1 -11   18.43   17.10
   4  -1 -11   40.77   17.48
   4   1 -10   75.79   13.30
   4   1 -10   69.88   16.65
   4  -1 -10   54.74   16.01
   4  -1 -10   85.43   12.56
   4   1  -9   16.29   12.36
   4   1  -9   22.07   13.59
   4   1  -9   10.10   10.73
   4  -1  -9   13.29   10.49
   4  -1  -9    1.72   13.40
   4  -1  -9    0.50   11.90
   4   1  -8  112.20   12.87
   4   1  -8   92.65   11.40
   4   1  -8   93.98   11.16
   4  -1  -8   71.95   11.54
   4  -1  -8   94.50   10.06
   4  -1  -8   66.10   12.40
   4   1  -7 1638.70   52.11
   4   1  -7 1778.37   52.00
   4   1  -7 1655.16   51.39
   4  -1  -7 1705.02   51.58
   4  -1  -7 1650.95   51.06
   4  -1  -7 1674.42   52.17
   4   1  -6  425.20   16.54
   4   1  -6  423.63   16.48
   4   1  -6  415.77   16.83
   4  -1  -6  405.39   16.40
   4  -1  -6  414.98   15.89
   4  -1  -6  423.74   16.29
   4   1  -5   10.48    6.44
   4   1  -5   -0.56    6.46
   4   1  -5    3.51    6.52
   4  -1  -5   -1.29    5.78
   4  -1  -5   11.48    6.13
   4  -1  -5    5.43    5.82
   4   1  -4 4264.31  122.85
   4  -1  -4 4274.44  122.56
   4  -1  -4 4375.56  122.57
   4   1  -3  223.77    8.77
   4  -1  -3  221.61    8.21
  -4  -1   3  229.34    8.90
   4   1  -2 3566.92  102.74
  -4   1   2 3673.42  102.12
   4  -1  -2 3615.41  102.13
   4  -1  -2 3618.52  103.56
  -4  -1   2 3577.22  102.65
  -4   1   1 1928.14   55.31
  -4   1   1 1975.99   56.97
   4   1  -1 1926.94   55.93
   4   1  -1 1933.37   57.23
  -4  -1   1 1960.29   55.92
   4  -1  -1 1935.36   56.99
   4  -1  -1 1956.04   55.36
   4   1   0 6319.13  184.25
   4   1   0 6471.42  183.05
  -4   1   0 6457.35  183.91
  -4   1   0 6485.44  182.54
  -4  -1   0 6244.17  183.96
   4  -1   0 6553.59  184.13
   4  -1   0 6626.17  182.62
  -4  -1   0 6471.38  182.94
  -4   1  -1  272.13   10.52
  -4   1  -1  275.60   12.13
   4   1   1  296.01   11.18
  -4  -1  -1  278.87   12.23
   4  -1   1  274.88   10.60
   4  -1   1  289.66   12.73
  -4  -1  -1  286.20   11.02
   4   1   2 3781.39  110.31
  -4   1  -2 3896.04  109.95
  -4   1  -2 3778.99  110.76
  -4  -1  -2 3869.11  110.14
   4  -1   2 3802.95  110.00
   4   1   3  629.28   22.54
  -4   1  -3  644.85   21.86
  -4  -1  -3  625.80   21.82
   4  -1   3  602.31   21.88
  -4   1  -4 3278.19   94.32
   4   1   4 3136.14   94.83
  -4  -1  -4 3252.53   94.51
  -4  -1  -4 3157.86   94.62
   4  -1   4 3243.39   94.70
  -4   1  -5   -0.44   10.44
   4   1   5   21.50   11.81
  -4  -1  -5   16.38   10.96
  -4  -1  -5   12.23   11.00
   4  -1   5    9.96   11.84
   4  -1   5    9.38   10.71
  -4   1  -6  798.79   28.81
   4   1   6  741.40   29.64
  -4   1  -6  787.03   29.53
   4   1   6  765.26   30.20
   4  -1   6  766.78   29.65
  -4  -1  -6  809.71   29.12
  -4  -1  -6  779.90   29.31
   4  -1   6  708.87   29.94
   4   1   7  150.73   17.10
   4   1   7  129.75   17.12
   4  -1   7  146.57   17.16
   4  -1   7  125.02   16.59
   4   1   8   31.76   16.52
   4   1   8   24.99   17.77
   4  -1   8   39.31   16.67
   4  -1   8   11.47   17.12
   4   1   9  126.24   21.61
   4   1   9  126.79   19.41
   4  -1   9  108.51   19.68
   4   1  10   26.79   22.29
   4   1  10   19.53   19.90
   4  -1  10   28.83   20.15
   4   2 -13   38.29   21.95
   4  -2 -13    7.83   20.50
   4   2 -12   -6.55   20.36
   4  -2 -12  -17.61   19.41
   4   2 -11   -7.43   16.80
   4  -2 -11  -22.49   17.79
   4   2 -10 1343.25   47.22
   4  -2 -10 1384.96   47.41
   4  -2 -10 1403.53   44.50
   4   2  -9   87.46   14.85
   4   2  -9   83.94   12.64
   4   2  -9   99.69   12.13
   4  -2  -9   86.68   12.49
   4  -2  -9   78.05   14.33
   4  -2  -9   85.91   11.44
   4   2  -8 1381.09   45.77
   4   2  -8 1403.25   44.69
   4   2  -8 1419.34   45.28
   4  -2  -8 1447.78   44.92
   4  -2  -8 1399.84   43.78
   4   2  -7  282.53   15.04
   4   2  -7  287.10   14.39
   4   2  -7  305.53   14.23
   4  -2  -7  276.46   13.17
   4  -2  -7  282.23   14.34
   4   2  -6 3658.64  108.15
   4   2  -6 3688.56  108.35
   4   2  -6 3762.61  108.12
   4  -2  -6 3735.77  107.77
   4  -2  -6 3730.69  107.48
   4  -2  -6 3799.04  108.11
   4   2  -5  502.93   18.07
   4   2  -5  499.74   18.09
   4  -2  -5  485.33   17.27
   4  -2  -5  495.92   17.36
   4  -2  -5  505.52   17.19
   4   2  -4 4069.77  116.32
   4  -2  -4 4104.77  115.67
   4  -2  -4 4062.60  115.78
  -4  -2   4 4010.58  116.31
   4   2  -3   89.63    6.06
   4  -2  -3   89.64    4.67
  -4  -2   3   94.38    6.02
   4  -2  -3   96.87    4.76
   4   2  -2  343.05   11.91
   4  -2  -2  351.01   10.37
   4  -2  -2  350.42   12.41
  -4  -2   2  326.03   11.68
   4   2  -1 2124.29   62.84
   4   2  -1 2154.43   61.75
  -4   2   1 2127.38   60.54
  -4   2   1 2141.42   62.38
   4  -2  -1 2171.81   60.58
  -4  -2   1 2125.31   61.73
   4  -2  -1 2106.74   62.46
   4   2   0  603.90   20.00
  -4   2   0  662.23   19.15
  -4   2   0  623.18   20.81
  -4  -2   0  610.30   20.06
  -4  -2   0  606.37   21.07
   4  -2   0  629.62   21.05
   4  -2   0  652.88   19.16
   4   2   1   12.80    5.62
  -4   2  -1   20.73    6.40
  -4   2  -1    8.20    4.63
   4  -2   1    9.04    4.73
  -4  -2  -1   12.07    5.57
   4  -2   1   11.79    6.68
  -4   2  -2  840.09   26.58
  -4   2  -2  847.26   27.71
   4   2   2  806.19   27.29
  -4  -2  -2  874.07   27.21
   4  -2   2  831.41   26.63
   4   2   3   85.14    9.26
  -4   2  -3  111.16    8.55
  -4   2  -3  102.47    9.70
  -4  -2  -3   98.16    9.53
  -4  -2  -3  115.95   10.05
   4  -2   3  103.30    9.01
  -4   2  -4  506.14   19.28
   4   2   4  482.55   20.27
  -4  -2  -4  485.57   19.26
  -4  -2  -4  497.89   19.66
   4  -2   4  470.89   19.47
   4   2   5   12.03   11.69
  -4   2  -5   -0.44   10.27
  -4  -2  -5   23.89   11.23
  -4  -2  -5   18.71   11.23
   4  -2   5    7.81   11.21
  -4   2  -6 1484.75   47.12
   4   2   6 1407.00   48.15
   4   2   6 1369.98   47.84
  -4   2  -6 1370.80   47.18
  -4  -2  -6 1538.39   47.56
   4  -2   6 1474.16   48.40
   4  -2   6 1440.10   47.73
  -4  -2  -6 1516.31   47.21
   4   2   7  526.86   25.51
   4  -2   7  567.47   26.15
   4  -2   7  577.33   25.67
   4   2   8   91.33   17.67
   4   2   8   94.10   18.19
   4  -2   8   50.89   17.36
   4   2   9  124.21   21.31
   4   2   9   84.86   19.33
   4  -2   9  142.04   20.31
   4   2  10   75.67   21.26
   4   2  10   75.81   20.71
   4  -2  10   64.49   20.88
   4   3 -13   75.25   21.66
   4  -3 -13   13.02   21.31
   4   3 -12    7.42   20.08
   4  -3 -12   19.93   18.79
   4   3 -11  103.50   18.45
   4  -3 -11   74.06   18.06
   4   3 -10   37.68   16.38
   4  -3 -10   50.77   11.91
   4   3  -9  816.71   29.68
   4   3  -9  758.71   28.58
   4   3  -9  813.91   30.73
   4  -3  -9  782.83   29.15
   4  -3  -9  765.14   27.50
   4   3  -8  249.58   15.27
   4   3  -8  251.71   14.62
   4   3  -8  254.08   16.47
   4  -3  -8  265.29   15.16
   4  -3  -8  249.56   13.27
   4   3  -7   19.53   10.35
   4   3  -7   14.27    9.73
   4   3  -7   21.56    8.55
   4  -3  -7   14.25    9.06
   4  -3  -7   15.86    7.11
   4   3  -6  365.73   15.05
   4   3  -6  336.28   15.26
   4   3  -6  325.21   14.69
   4  -3  -6  350.42   13.39
   4  -3  -6  324.61   14.21
   4   3  -5 1074.19   33.94
   4   3  -5 1038.22   33.73
   4  -3  -5 1092.50   32.78
   4  -3  -5 1081.80   32.97
   4   3  -4  177.98    9.30
  -4  -3   4  188.30    9.36
   4  -3  -4  178.62    7.92
   4  -3  -4  195.57    8.13
   4   3  -3  635.04   20.84
  -4  -3   3  631.46   20.87
   4  -3  -3  672.13   19.48
   4  -3  -3  650.08   19.48
   4   3  -2 1500.02   44.88
   4  -3  -2 1566.83   44.96
  -4  -3   2 1517.49   44.83
   4   3  -1   35.58    5.00
  -4   3   1   37.92    5.30
  -4  -3   1   32.74    4.95
   4  -3  -1   38.43    5.57
   4   3   0 4006.54  116.54
  -4   3   0 4003.49  116.83
  -4   3   0 4109.38  115.32
  -4  -3   0 3969.32  116.43
   4  -3   0 4167.50  117.10
   4  -3   0 4143.74  115.33
   4   3   1 2130.31   63.29
  -4   3  -1 2117.18   63.59
  -4   3  -1 2181.81   62.30
  -4  -3  -1 2157.47   63.09
   4  -3   1 2171.66   62.32
   4   3   2 3579.21  106.39
  -4   3  -2 3741.43  105.55
   4   3   2 3553.74  106.96
  -4   3  -2 3674.33  106.47
  -4  -3  -2 3661.82  106.09
   4  -3   2 3773.09  105.64
   4   3   3 1196.15   38.74
  -4   3  -3 1213.83   38.84
  -4   3  -3 1243.62   37.84
  -4  -3  -3 1266.89   38.48
  -4  -3  -3 1171.99   38.56
   4  -3   3 1188.98   37.79
  -4   3  -4 2081.27   60.20
  -4   3  -4 2005.37   60.74
  -4  -3  -4 2106.01   60.83
  -4  -3  -4 2111.73   60.79
   4  -3   4 1927.40   60.31
   4   3   5  137.80   13.77
  -4   3  -5  133.02   12.22
  -4  -3  -5  117.42   12.59
  -4  -3  -5  145.24   12.81
   4  -3   5  117.22   12.91
  -4   3  -6 3008.86   89.71
   4   3   6 2902.92   90.70
  -4  -3  -6 3079.16   89.91
  -4  -3  -6 2968.62   89.65
   4  -3   6 2991.36   90.33
   4   3   7  127.58   16.76
   4   3   7  146.53   17.60
   4  -3   7  108.77   16.76
   4   3   8  764.96   32.44
   4   3   8  758.15   33.40
   4  -3   8  729.40   32.67
   4   3   9   55.03   20.86
   4   3   9   49.53   18.09
   4  -3   9   31.36   19.64
   4   3  10   -7.54   21.94
   4   3  10  -10.51   20.98
   4  -3  10   10.97   19.87
   4   4 -13   54.13   23.18
   4  -4 -13   59.71   21.93
   4   4 -12   88.92   20.01
   4  -4 -12   71.19   19.96
   4   4 -11  428.40   25.09
   4   4 -10  392.44   22.38
   4  -4 -10  388.46   18.27
   4   4  -9  390.26   20.38
   4   4  -9  312.74   18.74
   4   4  -9  344.51   17.70
   4  -4  -9  362.06   18.29
   4  -4  -9  337.50   15.94
   4   4  -8 1959.39   60.18
   4   4  -8 1965.68   60.96
   4   4  -8 1905.04   59.83
   4  -4  -8 2000.27   59.73
   4  -4  -8 1925.54   58.43
   4   4  -7   62.04   10.31
   4   4  -7   58.57    9.96
   4   4  -7   57.14   10.77
   4  -4  -7   66.44    7.73
   4  -4  -7   54.19    9.64
   4   4  -6 1642.18   49.90
   4   4  -6 1583.59   50.12
   4  -4  -6 1628.28   48.27
   4  -4  -6 1634.55   49.04
   4   4  -5 1563.02   48.48
   4   4  -5 1568.37   48.42
   4  -4  -5 1617.37   47.02
   4  -4  -5 1607.25   47.31
   4   4  -4 2615.24   77.47
  -4  -4   4 2682.45   77.53
   4  -4  -4 2678.43   76.49
   4  -4  -4 2661.76   76.27
   4   4  -3  485.46   16.81
   4  -4  -3  477.60   14.89
   4  -4  -3  499.78   16.00
  -4  -4   3  474.25   16.85
   4  -4  -3  508.75   14.94
   4   4  -2 2568.14   74.23
   4  -4  -2 2593.94   73.82
  -4  -4   2 2532.68   74.09
   4   4  -1 1184.54   36.34
  -4   4   1 1232.51   36.29
  -4  -4   1 1169.31   36.27
   4  -4  -1 1246.04   36.31
  -4   4   0 1290.64   38.37
   4   4   0 1276.08   38.34
  -4   4   0 1268.75   36.59
  -4  -4   0 1254.12   38.18
   4  -4   0 1248.24   38.46
  -4   4  -1 9585.26  275.97
   4   4   1 9612.65  276.05
  -4   4  -1 9754.03  274.80
  -4  -4  -110043.80  275.82
   4   4   2  887.41   30.37
  -4   4  -2  933.47   28.65
   4   4   2  871.15   29.66
  -4   4  -2  932.47   29.78
  -4  -4  -2  952.58   29.86
  -4  -4  -2  932.00   29.58
   4  -4   2  894.12   28.60
   4   4   3  165.84   12.25
   4   4   3  164.32   12.22
  -4   4  -3  187.39   11.88
  -4   4  -3  163.30   10.37
  -4  -4  -3  166.47   11.74
  -4  -4  -3  176.97   11.56
   4  -4   3  191.37   10.92
  -4   4  -4  600.89   22.85
   4   4   4  570.11   23.32
  -4   4  -4  575.45   21.70
  -4  -4  -4  609.62   22.59
  -4  -4  -4  592.56   22.68
   4  -4   4  585.11   22.03
   4  -4   4  577.06   23.40
   4   4   5 1907.23   61.53
  -4   4  -5 1962.88   60.77
  -4   4  -5 1947.74   60.16
  -4  -4  -5 2027.15   60.75
  -4  -4  -5 1966.72   60.47
  -4   4  -6 1401.37   44.88
   4   4   6 1276.14   45.98
  -4  -4  -6 1353.22   44.80
  -4  -4  -6 1413.95   45.06
   4   4   7  115.39   16.77
   4   4   7  113.27   17.77
   4   4   8  158.47   18.37
   4   4   8  129.88   19.70
   4  -4   8  111.18   18.74
   4   4   9  177.92   22.25
   4   4   9  200.30   21.58
   4  -4   9  124.55   20.22
   4   4  10  183.48   24.61
   4   4  10  168.01   22.38
   4  -4  10  177.87   23.88
   4   5 -13   83.94   22.25
   4  -5 -13   73.86   22.25
   4   5 -12  202.54   23.00
   4   5 -11  764.25   32.98
   4   5 -10  404.34   24.15
   4  -5 -10  445.70   19.03
   4   5  -9  136.65   13.56
   4   5  -9  126.22   15.07
   4  -5  -9  117.91   11.12
   4  -5  -9  140.36   13.56
   4   5  -8  265.95   16.46
   4   5  -8  264.50   15.65
   4   5  -8  262.40   15.66
   4  -5  -8  277.28   15.20
   4  -5  -8  272.26   12.82
   4   5  -7  661.23   25.04
  -4   5   7  692.23   24.76
   4   5  -7  690.72   24.97
   4   5  -7  682.85   25.78
   4  -5  -7  675.51   22.68
   4  -5  -7  691.53   24.18
   4   5  -6 2212.31   66.22
   4   5  -6 2176.04   66.40
  -4   5   6 2159.01   65.35
   4  -5  -6 2188.88   64.19
   4  -5  -6 2281.31   65.21
   4   5  -5  759.76   26.67
   4   5  -5  799.78   26.77
  -4   5   5  753.85   25.40
   4  -5  -5  832.08   25.47
  -4  -5   5  800.78   26.91
   4  -5  -5  832.42   24.74
  -4   5   4 4063.54  117.84
   4   5  -4 4108.36  119.27
  -4  -5   4 4079.17  119.13
   4  -5  -4 4285.25  117.84
   4  -5  -4 4149.60  117.77
   4   5  -3 1682.97   49.92
  -4  -5   3 1649.81   49.71
   4  -5  -3 1664.26   47.82
   4  -5  -3 1698.07   48.59
   4   5  -2 6583.82  190.11
   4  -5  -2 6807.89  189.34
  -4  -5   2 6661.42  189.97
   4   5  -1   76.05    6.65
  -4   5   1   80.53    6.23
  -4  -5   1   77.22    6.76
   4  -5  -1   95.53    6.41
  -4   5   0 7073.47  197.14
   4   5   0 6888.43  198.96
  -4   5   0 7142.63  198.73
  -4   5   0 6955.40  197.17
  -4  -5   0 6940.52  198.79
  -4   5  -1   14.16    6.96
   4   5   1   21.37    7.15
   4   5   1   10.13    8.19
  -4   5  -1    7.38    4.63
  -4  -5  -1    5.06    6.41
  -4  -5  -1   14.68    6.98
  -4   5  -2 4093.06  115.60
   4   5   2 3860.40  116.83
   4   5   2 4042.30  117.35
  -4   5  -2 4103.23  116.85
  -4  -5  -2 4022.71  116.54
  -4  -5  -2 4071.14  116.78
  -4   5  -3    0.39    9.05
  -4   5  -3   -5.56    7.45
   4   5   3    0.86    8.67
   4   5   3   12.76    9.45
   4  -5   3   14.76    9.54
  -4  -5  -3    6.90    8.31
  -4  -5  -3   10.74    8.19
  -4   5  -4  245.32   14.17
  -4   5  -4  243.01   13.37
   4   5   4  242.56   15.71
  -4  -5  -4  260.24   14.64
  -4  -5  -4  251.64   14.36
   4  -5   4  243.32   15.03
   4   5   5 1192.97   41.89
  -4   5  -5 1218.46   40.15
  -4   5  -5 1241.38   40.87
  -4  -5  -5 1275.00   40.50
  -4  -5  -5 1234.32   40.89
   4   5   6   73.66   15.58
  -4   5  -6   43.78   13.00
  -4  -5  -6   60.26   12.77
  -4  -5  -6   52.40   13.14
   4   5   7   -1.34   14.31
   4   5   7   16.60   17.08
   4   5   8  248.04   22.20
   4   5   8  193.92   19.12
   4  -5   8  250.12   21.26
   4   5   9  654.15   31.65
   4   5   9  656.44   32.38
   4  -5   9  626.86   31.74
   4   5  10   39.61   23.18
  -4   5 -10   25.30   21.40
   4   5  10   45.78   20.60
   4  -5  10   30.74   20.50
   4   6 -13   15.65   22.87
   4   6 -12   80.73   21.49
   4   6 -11   34.92   18.62
   4   6 -10   58.94   16.13
   4   6  -9    6.28   14.42
   4  -6  -9    2.90   11.95
   4  -6  -9    4.12    8.87
  -4   6   8  142.24   13.58
   4   6  -8  126.83   12.68
   4   6  -8  132.98   14.10
   4   6  -8  147.68   12.83
   4  -6  -8  132.07    9.77
   4  -6  -8  116.55   12.08
  -4   6   7    7.31    9.77
   4   6  -7    4.38   11.06
   4   6  -7    8.50   10.04
   4  -6  -7   10.40    9.26
   4  -6  -7    1.98    6.67
   4   6  -6 1736.80   53.10
  -4   6   6 1731.45   51.81
   4   6  -6 1706.22   52.68
   4  -6  -6 1703.97   50.20
   4  -6  -6 1692.34   51.36
   4   6  -5  753.79   26.35
  -4   6   5  769.74   25.06
   4   6  -5  775.05   26.51
  -4  -6   5  739.83   26.38
   4  -6  -5  794.58   24.80
   4  -6  -5  798.84   23.83
   4   6  -4 1091.40   34.67
  -4   6   4 1072.79   32.91
   4   6  -4 1041.48   34.77
   4  -6  -4 1104.76   32.79
   4  -6  -4 1136.78   32.54
  -4  -6   4 1143.12   34.74
  -4   6   3 1294.49   37.66
   4   6  -3 1224.06   39.79
   4  -6  -3 1339.46   38.15
  -4  -6   3 1316.61   39.81
   4  -6  -3 1311.81   37.58
   4   6  -2 4502.43  131.23
   4  -6  -2 4666.53  130.06
  -4  -6   2 4532.59  131.08
  -4   6   1 6501.88  180.57
   4   6  -1 6244.48  181.41
  -4  -6   1 6279.56  181.22
   4  -6  -1 6419.07  180.58
  -4   6   0  852.09   24.80
   4   6   0  830.09   27.74
   4   6   0  858.32   27.23
  -4   6   0  821.49   24.86
  -4   6   0  842.26   26.54
  -4  -6   0  874.18   27.03
   4   6   1   97.32    9.71
  -4   6  -1  100.55    8.54
  -4   6  -1   97.96    6.29
   4   6   1   89.59    8.62
  -4   6  -1   96.87    6.16
  -4  -6  -1   95.30    8.72
  -4  -6  -1  100.37    8.69
  -4   6  -2    3.75    7.57
  -4   6  -2    6.57    6.19
   4   6   2   14.12    9.43
   4   6   2    7.00    8.42
  -4   6  -2    0.49    6.15
  -4  -6  -2   -0.67    7.78
  -4  -6  -2    3.54    8.06
  -4   6  -3 5465.79  153.13
  -4   6  -3 5366.40  153.99
   4   6   3 5247.70  154.49
   4   6   3 5266.91  154.51
  -4  -6  -3 5362.30  153.86
  -4  -6  -3 5298.19  153.83
   4  -6   3 5384.30  154.60
  -4   6  -4   28.36    9.50
  -4   6  -4   34.09   10.53
   4   6   4    9.78   11.93
  -4  -6  -4   31.83   10.08
   4  -6   4   29.88   11.11
  -4  -6  -4   33.98   10.77
   4   6   5  353.12   19.90
  -4   6  -5  351.57   18.37
  -4   6  -5  369.68   17.63
  -4  -6  -5  389.85   18.47
   4  -6   5  344.95   19.30
  -4  -6  -5  340.46   17.27
  -4   6  -6   23.25   12.04
   4   6   6   37.75   14.61
  -4  -6  -6   45.19   12.40
   4   6   7 1205.97   42.96
   4   6   7 1246.26   44.48
   4   6   8  233.13   20.12
  -4   6  -8  226.08   20.09
   4   6   8  205.29   22.15
   4   6   9  376.41   24.91
   4   6   9  409.81   27.43
  -4   6  -9  374.10   25.57
   4  -6   9  387.57   25.72
   4   6  10  298.95   26.59
   4   6  10  259.72   24.42
  -4   6 -10  246.12   23.42
   4  -6  10  254.91   24.76
   4   7 -13    3.72   22.31
   4   7 -12   11.19   20.79
   4   7 -11  358.28   24.75
   4   7 -10    5.69   16.56
  -4   7   9   18.77   13.56
   4   7  -9   28.79   15.45
   4  -7  -9   24.75   12.36
  -4   7   8    1.47   11.42
   4   7  -8   -5.63   11.69
   4   7  -8   15.22   10.92
   4   7  -8   15.39   12.31
   4  -7  -8    2.77    7.46
   4  -7  -8    6.78   10.88
  -4   7   7 2837.06   85.60
   4   7  -7 2950.43   86.95
   4   7  -7 2805.43   86.00
   4  -7  -7 3023.44   85.29
   4  -7  -7 2866.92   83.47
  -4   7   6  576.43   20.35
   4   7  -6  538.33   21.03
   4   7  -6  548.82   21.80
   4  -7  -6  547.10   19.75
   4  -7  -6  543.87   17.86
   4   7  -5 2045.02   63.13
  -4   7   5 2060.84   61.60
   4   7  -5 2053.87   63.03
   4  -7  -5 2109.03   60.30
   4  -7  -5 2177.64   61.49
  -4  -7   5 2091.11   63.03
   4   7  -4 1281.56   39.26
  -4   7   4 1182.39   37.14
   4  -7  -4 1263.10   37.06
   4  -7  -4 1285.69   36.41
   4  -7  -4 1251.05   36.39
  -4  -7   4 1228.40   38.88
   4   7  -3 1444.12   43.94
  -4   7   3 1439.64   41.52
   4  -7  -3 1421.18   41.58
  -4  -7   3 1450.26   43.79
   4  -7  -3 1438.33   41.38
   4   7  -2 2787.35   84.22
  -4   7   2 2846.65   81.56
  -4  -7   2 2917.36   84.13
   4  -7  -2 2862.42   82.59
   4  -7  -2 2960.60   81.53
   4   7  -1   17.52    6.87
  -4   7   1   30.42    2.73
  -4   7   1   27.70    5.25
  -4  -7   1   23.84    6.93
  -4   7   0  480.17   15.15
   4   7   0  473.35   18.24
   4   7   0  492.68   18.20
  -4   7   0  500.74   16.92
  -4   7   0  485.54   15.06
  -4  -7   0  481.58   17.42
  -4   7  -1  135.07    7.24
   4   7   1  153.69   10.46
   4   7   1  143.85   10.57
  -4   7  -1  135.34    9.07
  -4   7  -1  143.22    7.41
  -4  -7  -1  143.28    9.77
   4   7   2 1733.40   56.36
  -4   7  -2 1869.04   54.73
  -4   7  -2 1874.38   55.94
   4   7   2 1784.25   56.55
  -4   7  -2 1841.64   54.78
  -4  -7  -2 1907.37   56.22
   4  -7   2 1894.89   56.29
  -4  -7  -2 1895.42   56.08
   4   7   3 1197.19   39.23
  -4   7  -3 1189.44   37.51
  -4   7  -3 1181.03   38.54
   4   7   3 1165.65   39.40
  -4   7  -3 1182.26   37.65
  -4  -7  -3 1270.64   38.70
  -4  -7  -3 1197.48   38.42
   4  -7   3 1225.29   39.10
  -4   7  -4  467.31   19.65
  -4   7  -4  484.29   20.41
   4   7   4  461.19   21.70
  -4   7  -4  501.75   19.43
  -4  -7  -4  487.53   20.09
  -4  -7  -4  468.89   20.00
   4  -7   4  483.61   20.95
  -4   7  -5  107.25   12.88
  -4   7  -5  119.10   12.59
  -4   7  -5  131.87   13.51
   4   7   5  121.26   15.05
  -4  -7  -5  135.32   13.04
  -4  -7  -5  130.10   13.24
   4  -7   5  121.86   14.69
   4   7   6  242.66   19.67
  -4   7  -6  261.35   17.89
  -4   7  -6  263.90   16.66
   4  -7   6  269.95   18.68
  -4  -7  -6  264.07   16.74
   4   7   7  281.18   21.93
  -4   7  -7  280.55   19.90
   4   7   8   28.60   17.46
  -4   7  -8    5.73   16.97
   4   7   8   11.67   18.79
   4   7   9   29.16   18.25
  -4   7  -9    7.92   19.59
   4   7   9   15.53   21.27
   4   7  10   -5.96   21.11
  -4   7 -10   14.70   21.19
   4   7  10   15.29   20.31
   4  -7  10  -25.69   21.99
   4   8 -12   14.80   20.11
   4   8 -11    5.59   19.25
  -4   8  10  333.41   20.98
   4   8 -10  331.64   22.73
  -4   8   9   57.29   14.54
   4   8  -9   43.94   14.67
   4  -8  -9   33.08   12.90
   4   8  -8  346.23   18.63
   4   8  -8  330.92   18.08
   4   8  -8  357.23   19.23
  -4   8   8  360.43   18.51
   4  -8  -8  348.79   17.26
   4   8  -7 1618.60   51.20
  -4   8   7 1661.08   50.92
   4   8  -7 1599.64   51.93
   4  -8  -7 1709.18   50.19
   4  -8  -7 1580.25   47.87
   4   8  -6  600.18   22.32
   4   8  -6  624.46   22.88
  -4   8   6  585.08   21.20
   4  -8  -6  549.80   18.37
   4  -8  -6  594.37   20.77
  -4  -8   6  610.88   22.69
  -4   8   5  307.98   12.97
   4   8  -5  309.37   15.10
   4   8  -5  316.80   14.65
  -4  -8   5  291.82   14.94
   4  -8  -5  308.30   10.45
   4  -8  -5  333.77   12.87
   4   8  -4   31.05    8.82
  -4   8   4   17.07    5.47
   4  -8  -4   30.33    3.61
   4  -8  -4   21.64    3.34
  -4  -8   4   20.12    8.21
   4  -8  -4   27.44    5.21
   4   8  -3 6039.11  173.72
  -4   8   3 6091.61  171.35
   4  -8  -3 6016.11  171.05
   4  -8  -3 6101.02  171.20
  -4  -8   3 6147.91  173.42
  -4   8   2 1061.80   31.88
  -4   8   2 1131.12   32.63
   4   8  -2 1105.77   34.90
  -4  -8   2 1090.75   34.63
   4  -8  -2 1132.78   31.84
  -4   8   1 4717.44  133.29
   4   8  -1 4654.23  135.95
  -4   8   1 4779.29  134.38
   4  -8  -1 4712.90  133.27
  -4  -8   1 4808.43  135.70
  -4   8   0  411.13   13.59
   4   8   0  435.78   17.16
   4   8   0  396.92   16.71
  -4   8   0  434.13   15.17
  -4   8   0  421.12   13.65
  -4  -8   0  425.40   16.40
  -4   8  -1 1614.50   48.24
  -4   8  -1 1601.38   46.93
   4   8   1 1604.52   49.39
   4   8   1 1519.16   49.32
  -4   8  -1 1567.76   46.91
   4  -8   1 1618.51   48.32
  -4  -8  -1 1666.92   48.92
   4   8   2  567.97   22.29
  -4   8  -2  623.71   21.50
  -4   8  -2  579.19   19.82
   4   8   2  536.13   21.84
  -4   8  -2  588.43   19.86
  -4  -8  -2  579.02   21.72
  -4  -8  -2  588.82   21.55
   4  -8   2  574.04   21.38
   4   8   3  269.93   16.04
   4   8   3  264.75   15.59
  -4   8  -3  275.66   13.45
  -4   8  -3  299.09   14.59
  -4   8  -3  293.88   13.29
  -4  -8  -3  297.74   14.81
   4  -8   3  272.78   14.63
  -4  -8  -3  283.32   15.06
   4   8   4  217.66   16.36
  -4   8  -4  231.89   13.52
   4   8   4  247.18   15.62
  -4   8  -4  256.40   14.28
   4  -8   4  257.90   15.80
  -4  -8  -4  234.51   14.61
  -4  -8  -4  256.66   15.34
  -4   8  -5  722.49   27.92
  -4   8  -5  757.48   27.55
   4   8   5  740.21   30.09
  -4  -8  -5  771.91   28.72
  -4  -8  -5  783.12   28.28
   4  -8   5  760.32   29.59
  -4   8  -6    1.54   12.57
  -4   8  -6   16.82   13.43
   4   8   6   11.20   15.38
   4  -8   6   13.95   14.65
  -4  -8  -6    1.01   12.49
  -4   8  -7   20.40   15.29
   4   8   7   35.59   17.59
   4  -8   7   49.34   17.06
   4   8   8   61.43   17.76
  -4   8  -8   50.03   17.80
   4   8   8   20.42   19.38
   4   8   9  479.28   27.25
  -4   8  -9  448.93   27.54
   4   8   9  462.75   29.17
   4   8  10    8.43   20.38
  -4   8 -10   52.76   20.46
   4   8  10   34.23   22.16
   4   9 -12   15.92   21.29
  -4   9  11  160.93   19.90
   4   9 -11  168.32   21.78
   4   9 -10  344.94   23.65
  -4   9  10  437.32   23.31
   4   9  -9  121.69   17.71
  -4   9   9  124.39   15.70
   4  -9  -9  131.16   14.44
  -4   9   8  132.81   14.26
   4   9  -8  132.78   15.95
   4  -9  -8  107.83   12.83
   4   9  -7  731.88   28.73
  -4   9   7  750.68   26.85
   4   9  -7  709.14   27.02
   4  -9  -7  753.12   26.05
   4   9  -6   92.96   10.98
   4   9  -6   84.17   11.57
  -4   9   6   62.54    9.63
   4  -9  -6   71.52    5.31
  -4  -9   6  101.06   11.79
   4  -9  -6   79.48    8.88
  -4   9   5 4029.94  109.47
   4   9  -5 4029.17  111.42
   4  -9  -5 3669.11  107.15
  -4  -9   5 4012.12  110.97
   4  -9  -5 3730.46  107.15
   4  -9  -5 3964.40  109.06
   4   9  -4   80.18   10.20
  -4   9   4  102.33    7.16
   4  -9  -4   97.20    4.06
   4  -9  -4   92.14    4.21
  -4  -9   4   96.15    9.99
   4  -9  -4   93.05    6.87
   4   9  -3 1955.03   58.59
  -4   9   3 1889.41   55.79
   4  -9  -3 1935.15   55.61
  -4  -9   3 2016.65   58.25
   4   9  -2  328.44   14.73
  -4   9   2  335.59   11.49
  -4   9   2  336.34   11.13
  -4  -9   2  309.08   14.58
   4  -9  -2  346.57   10.98
   4   9  -1 2809.03   83.43
  -4   9   1 2859.74   81.41
  -4   9   1 2821.99   80.60
   4  -9  -1 2832.56   80.53
  -4  -9   1 2851.69   83.13
  -4   9   0   20.68    4.46
  -4   9   0   12.09    6.16
   4   9   0   13.83    8.47
   4   9   0    8.09    8.16
   4  -9   0    5.91    5.61
  -4  -9   0   21.15    7.68
   4   9   1 1005.67   33.76
  -4   9  -1  985.78   31.08
  -4   9  -1 1008.07   31.11
   4   9   1  995.82   33.82
  -4   9  -1 1043.27   32.40
  -4  -9  -1 1058.62   33.11
   4  -9   1 1081.17   32.67
   4   9   2  100.10   11.22
  -4   9  -2   90.04    8.33
  -4   9  -2   87.03    7.76
   4   9   2   91.13   11.44
  -4   9  -2   90.00    9.82
  -4  -9  -2   75.43   10.08
   4  -9   2   91.27    9.92
   4   9   3   62.27   11.23
  -4   9  -3   42.50    8.87
  -4   9  -3   41.90    8.82
   4   9   3   38.41   11.46
  -4  -9  -3   22.44    9.87
  -4  -9  -3   35.79   10.51
   4  -9   3   32.00    9.78
  -4   9  -4  101.68   11.27
   4   9   4   63.75   13.04
  -4   9  -4   86.61   10.77
   4   9   4   87.58   13.69
   4  -9   4  109.03   12.94
  -4  -9  -4   84.20   11.64
  -4  -9  -4   98.06   12.21
  -4   9  -5  551.65   22.59
  -4   9  -5  578.31   23.42
   4   9   5  538.30   25.37
  -4  -9  -5  610.40   23.97
   4  -9   5  565.40   24.59
  -4  -9  -5  538.79   22.56
  -4   9  -6  341.69   19.33
   4   9   6  299.32   21.18
  -4   9  -6  302.49   18.29
   4  -9   6  328.77   20.55
  -4  -9  -6  337.54   17.82
  -4   9  -7  519.03   25.45
   4   9   7  537.87   28.01
   4  -9   7  534.21   26.48
   4   9   8  110.12   21.11
   4   9   8   94.64   17.88
  -4   9  -8  135.46   19.20
   4  -9   8   85.99   19.16
   4   9   9  246.25   22.54
  -4   9  -9  277.48   24.01
   4   9   9  269.04   25.63
   4   9  10   10.05   20.17
   4   9  10   -6.14   24.18
  -4   9 -10    0.86   21.16
   4  10 -12  161.99   23.79
  -4  10  11  314.24   23.86
   4  10 -11  379.66   25.61
  -4  10  10   23.89   16.69
   4  10 -10  -11.30   16.93
  -4  10   9  255.40   18.42
   4  10  -9  240.63   19.57
   4 -10  -9  278.98   16.90
   4  10  -8  310.61   19.80
  -4  10   8  314.43   17.88
   4 -10  -8  350.21   16.98
   4  10  -7   55.99   11.57
  -4  10   7   47.01   10.99
   4  10  -7   42.54   13.33
   4 -10  -7   44.53   10.29
  -4  10   6   24.35    8.64
   4  10  -6   31.75   11.72
   4 -10  -6   32.44    8.52
  -4 -10   6   30.17   10.97
   4  10  -5  311.86   16.74
  -4  10   5  320.21   13.81
   4 -10  -5  315.26   13.20
  -4 -10   5  346.81   15.93
  -4  10   4  317.63   12.77
   4  10  -4  334.03   16.20
   4 -10  -4  339.78   12.37
  -4 -10   4  309.64   15.06
   4  10  -3 1439.89   45.77
  -4  10   3 1480.45   42.95
   4 -10  -3 1508.24   42.69
  -4 -10   3 1530.14   45.35
   4 -10  -3 1426.58   41.58
  -4  10   2  118.76    6.27
   4  10  -2  100.31   10.15
  -4  10   2  123.12    6.12
  -4 -10   2  123.23   10.51
   4 -10  -2  126.96    6.03
   4 -10  -2  121.86    5.98
  -4  10   1 3742.53  105.95
   4  10  -1 3618.55  108.69
  -4  10   1 3783.74  106.43
   4 -10  -1 3706.03  105.83
   4 -10  -1 3749.75  106.49
  -4 -10   1 3713.79  108.29
  -4  10   0    1.91    4.97
  -4  10   0   14.02    6.47
   4  10   0   -0.40    8.52
   4  10   0   -0.42    8.79
   4 -10   0    1.03    5.91
  -4 -10   0   -0.37    7.52
  -4  10  -1 4991.60  141.80
  -4  10  -1 4983.36  140.90
   4  10   1 4962.24  143.11
   4  10   1 4751.99  143.14
  -4  10  -1 4855.06  140.83
  -4 -10  -1 4899.34  142.67
   4 -10   1 5175.61  142.16
  -4  10  -2  151.02    9.61
  -4  10  -2  157.24    9.59
   4  10   2  132.21   12.86
   4  10   2  155.83   12.27
   4 -10   2  175.13   11.56
  -4 -10  -2  151.94   12.39
   4  10   3 1691.25   54.27
  -4  10  -3 1750.46   52.49
   4  10   3 1652.97   54.82
  -4  10  -3 1711.16   52.30
   4 -10   3 1715.09   53.69
  -4 -10  -3 1789.15   53.85
  -4 -10  -3 1752.34   53.16
  -4  10  -4   24.72   10.24
   4  10   4   39.53   12.10
  -4  10  -4   21.85    9.95
   4  10   4   22.88   13.49
  -4 -10  -4   27.06   10.38
   4 -10   4   23.98   12.23
  -4 -10  -4   30.07   11.35
  -4  10  -5 1424.08   46.81
  -4  10  -5 1437.74   47.29
   4  10   5 1432.23   49.76
  -4 -10  -5 1514.21   47.80
  -4 -10  -5 1471.57   47.14
   4 -10   5 1528.06   48.86
  -4  10  -6   -2.08   13.13
  -4  10  -6    9.64   13.59
   4  10   6    2.96   16.34
   4 -10   6   -3.39   14.84
  -4 -10  -6   15.95   12.82
   4  10   7  367.46   24.07
  -4  10  -7  357.35   21.92
   4 -10   7  393.48   23.46
  -4  10  -8   33.02   17.87
   4  10   8   25.33   16.84
   4  10   8   23.92   20.44
   4 -10   8   22.37   18.87
  -4  10  -9   14.25   19.19
   4  10   9   18.55   18.76
   4  10   9   19.32   22.18
   4 -10   9   26.30   20.36
  -4  10 -10   83.72   22.05
   4  10  10   41.58   20.33
   4  10  10   78.18   25.40
  -4  11  12   -5.77   20.64
   4  11 -12   29.97   22.01
   4  11 -11  562.14   29.06
  -4  11  11  472.15   27.41
  -4  11  10  180.85   18.71
   4  11 -10  168.53   19.16
   4 -11 -10  140.73   10.87
   4  11  -9 1162.86   40.78
  -4  11   9 1122.53   39.32
   4 -11  -9 1184.13   37.99
   4 -11  -9 1042.16   33.76
   4  11  -8    1.29   15.17
  -4  11   8    4.63   12.18
   4 -11  -8   14.92   11.22
   4 -11  -8    3.50    5.98
  -4  11   7 1301.16   39.42
   4  11  -7 1300.91   41.25
   4 -11  -7 1385.90   38.83
  -4 -11   7 1280.09   40.78
  -4  11   6  478.83   19.32
   4  11  -6  506.03   21.69
   4 -11  -6  515.39   18.84
  -4 -11   6  469.89   21.02
  -4  11   5 3570.02  104.66
   4  11  -5 3696.63  106.84
   4 -11  -5 3620.64  104.15
  -4 -11   5 3613.24  106.32
   4  11  -4    7.13    8.95
   4  11  -4    7.73   10.27
  -4  11   4    8.07    6.36
   4 -11  -4   10.63    5.97
  -4 -11   4   10.51    9.20
   4  11  -3 2097.94   62.54
  -4  11   3 2019.23   59.55
   4 -11  -3 2079.90   59.33
  -4 -11   3 1985.62   61.62
  -4  11   2 1764.82   51.08
   4  11  -2 1762.92   54.60
  -4  11   2 1760.42   51.60
   4 -11  -2 1758.66   51.05
   4 -11  -2 1797.75   51.44
  -4 -11   2 1834.17   54.13
   4  11  -1 1228.50   39.81
  -4  11   1 1216.53   36.74
  -4  11   1 1276.52   37.03
   4 -11  -1 1252.33   37.00
   4 -11  -1 1210.84   36.59
  -4 -11   1 1281.95   39.34
   4  11   0   12.43    9.56
   4  11   0   20.57    9.47
  -4  11   0   17.03    5.53
  -4  11   0   24.62    6.80
   4 -11   0   17.20    6.19
   4 -11   0   23.27    5.46
  -4 -11   0   23.95    8.52
  -4  11  -1  518.28   18.73
  -4  11  -1  481.64   17.43
   4  11   1  494.62   20.53
   4  11   1  472.80   20.66
   4 -11   1  543.23   18.88
  -4 -11  -1  509.73   19.91
  -4  11  -2  141.00   10.06
  -4  11  -2  150.09   10.13
   4  11   2  158.86   13.94
   4  11   2  156.47   12.85
   4 -11   2  147.80   11.40
  -4 -11  -2  160.36   12.08
  -4  11  -3  276.84   14.18
  -4  11  -3  275.85   13.74
   4  11   3  281.58   16.33
   4  11   3  271.40   17.26
   4 -11   3  281.69   15.06
  -4 -11  -3  281.60   16.10
  -4  11  -4    7.30   10.66
   4  11   4    1.25   14.10
  -4  11  -4    9.73   10.19
   4  11   4   -4.69   11.68
  -4 -11  -4   -5.05   11.68
   4 -11   4   -7.55   11.87
  -4 -11  -4    7.74   10.28
   4  11   5  429.58   23.26
  -4  11  -5  405.27   19.23
  -4  11  -5  405.78   19.93
   4 -11   5  380.92   20.54
  -4 -11  -5  419.64   19.81
  -4  11  -6    4.57   13.87
  -4  11  -6   -4.72   13.05
   4  11   6   25.89   17.07
  -4 -11  -6   -0.50   13.03
   4 -11   6   12.99   14.84
  -4  11  -7  166.69   17.67
   4  11   7  179.63   21.01
   4 -11   7  194.10   19.43
   4  11   8   10.03   20.59
   4  11   8    4.30   17.16
  -4  11  -8  -15.11   17.44
   4 -11   8   -9.25   18.84
  -4  11  -9  145.65   21.48
   4  11   9   90.75   19.70
   4 -11   9  118.33   21.83
   4  12 -12   51.78   21.90
  -4  12  12   16.60   20.84
  -4  12  11   98.06   19.47
   4  12 -11   36.01   19.21
  -4  12  10   27.09   16.83
   4  12 -10   49.81   18.10
   4  12  -9   76.93   18.07
  -4  12   9   79.73   15.62
   4 -12  -9   75.67   14.05
   4 -12  -9   58.69    7.83
   4  12  -8  107.38   16.41
  -4  12   8  110.01   14.34
   4 -12  -8  138.38   13.27
   4 -12  -8   95.07    6.67
   4  12  -7   12.04   13.50
  -4  12   7   11.79   11.25
  -4 -12   7    7.37   12.28
   4 -12  -7    8.55    2.73
   4 -12  -7   19.58   10.37
   4  12  -6   49.82   13.16
  -4  12   6   38.26    9.83
  -4 -12   6   50.36   12.39
   4 -12  -6   55.60    9.71
   4  12  -5  663.85   25.97
  -4  12   5  669.14   23.62
   4  12  -5  721.23   25.48
  -4 -12   5  645.46   25.39
   4 -12  -5  704.63   23.11
   4  12  -4   11.15   10.98
  -4  12   4    7.18    6.90
   4  12  -4   12.54    9.52
   4 -12  -4   22.23    6.30
  -4 -12   4   13.34   10.34
   4  12  -3 1178.70   37.61
  -4  12   3 1122.87   34.46
   4 -12  -3 1140.32   34.13
  -4 -12   3 1090.35   36.86
   4  12  -2   14.94    9.75
  -4  12   2   17.05    4.17
  -4  12   2   17.52    5.80
  -4 -12   2   24.44    9.31
   4 -12  -2   16.23    5.07
   4 -12  -2   17.53    3.92
   4  12  -1 4369.21  129.73
  -4  12   1 4432.99  126.78
  -4  12   1 4475.02  126.66
   4 -12  -1 4491.82  126.74
   4 -12  -1 4457.48  126.62
  -4 -12   1 4424.26  129.07
  -4  12   0    0.22    6.06
   4  12   0   13.31    9.25
   4  12   0   -0.48   10.37
  -4  12   0    7.78    6.61
  -4 -12   0    2.51    8.73
   4 -12   0   -1.05    6.17
   4 -12   0    0.84    5.65
   4  12   1 3443.73  106.33
   4  12   1 3482.30  105.74
  -4  12  -1 3572.88  103.69
   4 -12   1 3705.97  104.61
  -4 -12  -1 3771.19  105.57
   4  12   2   24.03   10.68
   4  12   2   47.07   12.52
  -4  12  -2   29.08    8.13
  -4  12  -2   22.61    8.24
  -4 -12  -2   37.40   10.71
   4 -12   2   56.46    9.73
  -4  12  -3 1796.73   55.79
  -4  12  -3 1819.18   55.69
   4  12   3 1747.50   58.49
   4  12   3 1840.91   57.39
  -4 -12  -3 1904.58   57.39
   4 -12   3 1909.38   57.08
   4  12   4    8.99   11.74
  -4  12  -4   -4.39   10.76
  -4  12  -4    2.90   10.34
   4  12   4   23.63   14.74
   4 -12   4  -10.91   11.90
  -4 -12  -4    5.16   10.77
  -4 -12  -4   20.86   12.59
  -4  12  -5 3091.10   92.19
  -4  12  -5 3029.64   91.66
   4  12   5 2984.04   94.55
   4 -12   5 3170.09   93.59
  -4 -12  -5 3115.78   91.75
  -4  12  -6  248.50   17.14
  -4  12  -6  244.13   18.00
   4  12   6  250.34   20.96
  -4 -12  -6  233.15   16.85
   4 -12   6  271.31   19.31
   4  12   7  -16.35   19.22
  -4  12  -7   18.93   15.83
   4 -12   7   31.65   16.65
   4  12   8  115.28   18.81
   4  12   8   74.86   21.39
  -4  12  -8  105.78   18.65
   4 -12   8  113.97   20.43
   4  12   9   51.18   19.24
  -4  12  -9   86.79   20.98
   4  12   9  102.34   24.08
   4 -12   9   79.55   21.52
  -4  13  12  129.69   23.04
   4  13 -12  120.29   23.58
  -4  13  11  216.28   22.17
   4  13 -11  221.43   24.13
  -4  13  10   47.95   17.50
   4  13 -10   51.79   18.56
   4  13  -9  660.79   28.53
  -4  13   9  621.35   26.23
  -4  13   8   27.39   13.93
   4  13  -8   10.87   15.39
   4 -13  -8   36.25   12.07
   4 -13  -8   14.51    4.02
   4  13  -7  688.71   29.19
  -4  13   7  689.25   26.73
   4 -13  -7  728.34   25.72
   4  13  -6   94.13   14.86
   4  13  -6   94.96   12.30
  -4  13   6  104.23   11.37
  -4 -13   6  105.22   13.38
   4 -13  -6   89.27    9.90
   4  13  -5 4253.28  124.12
  -4  13   5 4022.91  121.70
   4  13  -5 4222.96  123.43
   4 -13  -5 4347.77  121.35
  -4 -13   5 4260.47  123.63
   4  13  -4  265.17   16.35
   4  13  -4  267.64   14.60
  -4  13   4  266.50   12.51
   4 -13  -4  253.21   11.59
  -4 -13   4  288.34   15.02
  -4  13   3  520.88   18.37
   4  13  -3  522.29   22.04
   4 -13  -3  540.60   17.94
  -4 -13   3  521.57   20.75
   4  13  -2   -0.48   10.22
  -4  13   2   10.61    6.21
  -4  13   2   11.50    4.26
  -4 -13   2   22.42    9.10
   4 -13  -2   12.48    3.66
   4 -13  -2   12.97    5.60
  -4  13   1  573.00   19.15
   4  13  -1  559.38   22.88
  -4  13   1  567.52   18.62
   4 -13  -1  572.19   18.56
  -4 -13   1  582.58   22.39
   4 -13  -1  564.52   18.85
   4  13   0   29.41   10.23
  -4  13   0   40.93    7.03
   4  13   0   40.32   11.50
  -4  13   0   46.40    7.48
  -4 -13   0   32.65   10.52
   4 -13   0   52.05    6.93
   4 -13   0   50.53    7.20
  -4  13  -1    9.24    7.32
   4  13   1   13.31   10.85
   4  13   1   -1.62   11.18
  -4 -13  -1    2.22   10.06
   4 -13   1   13.15    7.91
  -4  13  -2   17.68    8.62
   4  13   2   12.27   12.89
   4  13   2   14.40   11.23
   4 -13   2   11.84    9.33
  -4 -13  -2    7.55   11.11
  -4  13  -3   15.57    9.46
   4  13   3   17.02   14.27
   4  13   3    9.54   11.74
  -4  13  -3   19.41    9.90
  -4 -13  -3    1.51   11.64
   4 -13   3   13.42   10.60
  -4  13  -4  491.79   21.09
   4  13   4  523.68   25.48
   4  13   4  545.20   23.50
  -4  13  -4  534.79   21.65
   4 -13   4  511.59   22.51
  -4  13  -5   50.31   13.62
   4  13   5   59.32   17.01
  -4  13  -5   61.85   12.92
  -4 -13  -5   62.26   12.28
   4 -13   5   74.08   14.50
  -4  13  -6   10.58   14.94
   4  13   6   25.96   18.90
   4 -13   6   14.10   15.64
  -4  13  -7   25.76   16.62
   4  13   7  -21.18   19.42
   4 -13   7   19.58   18.07
   4  13   8   39.72   17.68
  -4  13  -8   49.75   18.78
   4  13   8   30.62   21.90
   4 -13   8   15.47   20.06
   4  13   9  182.14   21.74
  -4  13  -9  179.52   22.48
   4  13   9  135.08   24.86
   4 -13   9  151.58   23.66
  -4  14  11   46.09   19.40
   4  14 -11   75.46   22.14
  -4  14  10   27.06   17.24
   4  14 -10   25.49   18.30
   4  14  -9  179.17   20.19
   4 -14  -9  160.80    7.24
  -4  14   8  286.82   18.56
   4  14  -8  303.48   21.14
   4 -14  -8  301.12   17.14
   4  14  -7  827.64   32.45
  -4  14   7  778.14   29.57
   4 -14  -7  821.93   28.45
   4  14  -6  174.44   16.34
   4  14  -6  180.11   14.49
  -4  14   6  148.04   13.15
   4 -14  -6  157.30   11.76
  -4 -14   6  148.36   14.90
  -4  14   5 2050.82   63.60
   4  14  -5 2166.18   66.45
   4  14  -5 2150.40   65.33
  -4 -14   5 2068.79   65.44
   4 -14  -5 2185.71   63.10
   4  14  -4  210.26   13.80
  -4  14   4  245.71   12.15
   4  14  -4  211.20   15.81
   4 -14  -4  240.56   11.23
  -4 -14   4  188.62   14.67
   4  14  -3 1329.82   44.19
  -4  14   3 1335.95   40.93
   4  14  -3 1335.89   42.90
  -4 -14   3 1317.45   43.23
   4 -14  -3 1368.63   40.58
   4  14  -2  219.49   15.54
  -4  14   2  227.11   11.15
  -4  14   2  228.89    8.71
   4 -14  -2  262.54    8.66
   4 -14  -2  218.54   10.49
  -4 -14   2  225.59   13.89
   4  14  -1 3383.81  102.79
  -4  14   1 3530.22   99.89
  -4  14   1 3481.21   99.19
   4 -14  -1 3481.67   99.17
   4 -14  -1 3407.42   99.56
  -4 -14   1 3471.53  102.05
   4  14   0  317.47   16.59
  -4  14   0  275.87   12.71
   4  14   0  267.78   17.33
  -4  14   0  316.22   12.83
  -4 -14   0  272.38   15.91
   4 -14   0  291.84   12.40
   4 -14   0  296.83   12.55
   4  14   1 2394.12   75.79
   4  14   1 2447.08   74.71
  -4  14  -1 2468.06   72.70
  -4 -14  -1 2470.95   74.52
   4 -14   1 2464.82   72.61
   4 -14   1 2560.24   73.30
   4  14   2   36.87   12.01
  -4  14  -2   30.56    9.03
   4  14   2   65.05   13.42
  -4 -14  -2   34.26   11.74
   4 -14   2   29.94   10.22
  -4  14  -3  368.67   17.25
   4  14   3  364.50   21.40
   4  14   3  374.11   19.11
  -4  14  -3  353.12   16.63
   4 -14   3  377.61   18.21
  -4 -14  -3  347.07   18.53
  -4  14  -4  500.14   20.93
   4  14   4  505.81   25.22
  -4  14  -4  515.94   21.64
   4  14   4  483.66   23.08
   4 -14   4  513.55   22.80
  -4  14  -5  294.26   17.36
   4  14   5  286.31   22.46
  -4  14  -5  287.92   17.99
   4 -14   5  290.15   19.82
  -4  14  -6  113.83   16.38
   4  14   6   82.77   18.85
   4 -14   6   90.93   17.09
  -4  14  -7   35.36   17.34
   4  14   7   49.86   21.31
   4 -14   7   60.97   18.02
   4  14   8  207.39   20.66
   4  14   8  273.05   26.85
  -4  14  -8  262.94   22.29
   4 -14   8  234.14   22.86
   4  14   9   77.75   19.83
   4  14   9   49.21   24.38
  -4  14  -9   33.81   20.25
   4 -14   9   50.79   22.58
  -4  15  11  206.48   22.73
   4  15 -11  279.51   25.82
   4  15 -10   91.57   20.76
  -4  15  10   61.97   18.15
  -4  15   9  921.43   35.12
   4  15  -9  883.70   37.04
   4  15  -8  511.69   26.17
  -4  15   8  483.19   23.70
   4 -15  -8  518.86   22.02
   4  15  -7 1169.44   42.46
  -4  15   7 1116.57   39.73
   4 -15  -7 1238.48   38.84
   4  15  -6   25.41   14.77
  -4  15   6   28.37   11.65
   4 -15  -6   45.81   10.22
   4  15  -5  610.49   25.81
  -4  15   5  551.06   22.30
   4  15  -5  625.46   24.32
  -4 -15   5  564.26   24.83
   4 -15  -5  620.45   21.63
  -4  15   4  174.24   11.51
   4  15  -4  174.29   15.98
   4  15  -4  158.99   13.10
   4 -15  -4  186.13   10.55
  -4 -15   4  144.00   14.21
   4  15  -3  556.36   23.76
  -4  15   3  551.02   20.20
   4  15  -3  582.23   22.41
  -4 -15   3  556.71   22.87
   4 -15  -3  579.04   19.66
  -4  15   2 2475.24   71.79
   4  15  -2 2410.58   76.82
  -4  15   2 2472.29   73.72
   4 -15  -2 2597.23   71.82
   4 -15  -2 2568.11   73.44
  -4 -15   2 2491.06   75.89
  -4  15   1   16.86    6.31
  -4  15   1   29.54    7.64
   4  15  -1    9.55   12.19
   4 -15  -1   18.85    5.88
  -4 -15   1   14.77   10.64
   4 -15  -1   14.11    7.08
  -4  15   0  803.56   25.09
  -4  15   0  753.69   25.32
   4  15   0  738.87   27.80
   4  15   0  683.93   28.82
  -4 -15   0  780.76   27.86
   4 -15   0  731.77   25.00
   4 -15   0  794.77   25.04
  -4  15  -1  235.52   12.38
   4  15   1  214.75   15.32
   4  15   1  237.61   16.93
  -4 -15  -1  219.35   14.87
   4 -15   1  221.66   12.60
   4 -15   1  216.78   12.12
  -4  15  -2  717.23   25.68
   4  15   2  722.00   27.90
   4  15   2  722.29   29.76
   4 -15   2  767.51   26.47
  -4 -15  -2  726.40   27.44
  -4  15  -3  131.66   12.17
   4  15   3  131.78   15.03
   4  15   3  123.95   16.93
  -4  15  -3  142.69   12.73
   4 -15   3  132.18   13.72
  -4  15  -4  151.92   13.48
   4  15   4  153.11   16.18
   4  15   4  150.00   18.82
  -4  15  -4  172.80   14.39
   4 -15   4  138.93   15.84
   4  15   5  166.19   20.37
  -4  15  -5  159.80   16.05
  -4  15  -5  156.08   14.94
   4 -15   5  177.31   16.60
  -4  15  -6   91.92   16.64
   4 -15   6  105.04   17.59
  -4  15  -7    0.68   17.01
   4 -15   7    7.17   17.94
  -4  15  -8  -10.45   18.53
   4 -15   8   17.48   19.29
   4  15   9   73.31   19.96
  -4  15  -9  106.45   21.64
   4 -15   9  127.97   24.01
  -4  16  11   89.64   21.07
   4  16 -11   93.90   22.07
  -4  16  10  160.59   20.05
   4  16 -10  187.08   23.17
  -4  16   9   95.81   17.61
   4  16  -9   95.64   19.71
   4  16  -8  469.50   25.86
  -4  16   8  433.87   23.02
   4 -16  -8  495.81   21.53
   4  16  -7  160.15   18.80
  -4  16   7  170.85   15.58
   4 -16  -7  174.76   13.81
   4  16  -6  993.08   37.10
  -4  16   6  942.96   33.88
   4 -16  -6 1018.93   33.10
   4  16  -5  302.25   19.90
  -4  16   5  314.62   15.91
   4  16  -5  345.22   17.73
   4 -16  -5  296.42   14.38
   4  16  -4 1323.83   44.89
  -4  16   4 1233.08   41.32
   4  16  -4 1325.84   43.02
   4 -16  -4 1350.36   40.77
  -4 -16   4 1376.80   43.98
  -4  16   3  102.97   10.42
   4  16  -3   86.22   14.31
   4  16  -3   91.10   11.43
  -4 -16   3  110.73   13.44
   4 -16  -3  129.71    9.23
   4  16  -2  333.14   19.00
  -4  16   2  320.22   10.79
  -4  16   2  309.11   14.06
   4 -16  -2  322.36   13.54
  -4 -16   2  293.33   16.46
   4  16  -1 1995.73   64.92
  -4  16   1 2056.80   61.80
  -4  16   1 2095.27   60.62
   4 -16  -1 2128.02   60.63
  -4 -16   1 2104.45   64.07
   4 -16  -1 2043.96   61.41
   4  16   0  185.03   16.31
  -4  16   0  214.17   11.80
   4  16   0  184.85   14.37
  -4  16   0  201.52   11.12
  -4 -16   0  183.27   15.00
   4 -16   0  206.24   11.42
   4 -16   0  216.51   10.98
  -4  16  -1 3145.64   92.43
   4  16   1 3136.89   94.22
   4  16   1 3094.47   95.44
  -4 -16  -1 3173.46   94.37
   4 -16   1 3145.73   92.47
   4 -16   1 3216.28   92.20
  -4  16  -2   -8.57    9.97
   4  16   2   -0.52   12.19
   4 -16   2   16.78   10.43
  -4 -16  -2    6.81   11.95
   4  16   3  455.13   22.08
  -4  16  -3  456.39   20.06
   4 -16   3  477.90   21.37
   4  16   4  126.51   16.04
  -4  16  -4  110.89   13.17
  -4  16  -4  138.91   14.41
   4 -16   4  123.70   15.43
  -4  16  -5 1503.99   49.12
  -4  16  -5 1475.23   48.56
   4 -16   5 1488.80   50.32
  -4  16  -6  153.50   17.46
   4 -16   6   92.73   18.02
  -4  16  -7  185.58   20.03
   4 -16   7  203.58   21.59
  -4  16  -8   64.60   20.05
   4 -16   8   66.67   21.73
  -4  17  11  284.86   23.86
   4  17 -11  302.74   27.14
  -4  17  10  142.33   20.14
   4  17 -10  156.97   23.12
  -4  17   9 1249.31   44.54
   4  17  -9 1264.87   46.50
   4  17  -8  384.24   24.28
  -4  17   8  383.87   21.99
   4 -17  -8  394.95   19.79
   4  17  -7  841.13   34.63
   4 -17  -7  922.61   30.48
   4  17  -6   85.41   16.56
  -4  17   6   90.11   13.48
   4 -17  -6  104.06   11.78
   4  17  -5  775.82   29.74
   4 -17  -5  724.44   24.98
   4  17  -4  103.09   12.98
   4  17  -4  111.29   16.06
  -4  17   4  108.12   11.84
   4 -17  -4  100.86   10.31
   4  17  -3  327.23   19.42
   4  17  -3  295.18   16.73
  -4  17   3  334.24   15.43
  -4 -17   3  298.46   17.99
   4 -17  -3  319.61   14.21
  -4  17   2  897.87   30.05
  -4  17   2  893.54   26.80
   4 -17  -2  932.54   29.48
  -4 -17   2  962.44   32.34
  -4  17   1  223.60   10.53
  -4  17   1  220.52   13.03
  -4 -17   1  218.23   15.73
   4 -17  -1  228.45   10.13
   4 -17  -1  223.91   11.87
  -4  17   0 1356.85   42.54
   4  17   0 1303.23   44.59
   4 -17   0 1363.72   41.74
   4 -17   0 1374.35   42.23
  -4 -17   0 1421.52   44.88
  -4  17  -1   67.49   11.10
   4  17   1   75.79   13.86
  -4 -17  -1   80.18   13.48
   4 -17   1   76.70   10.27
   4 -17   1   84.15   10.18
  -4  17  -2 2062.76   62.64
   4  17   2 2069.45   64.26
   4 -17   2 2052.03   62.95
   4  17   3  378.66   20.66
  -4  17  -3  437.28   19.62
   4 -17   3  410.80   19.91
  -4  17  -4  722.21   27.72
   4  17   4  753.44   29.83
  -4  17  -4  723.47   28.33
   4 -17   4  747.91   29.58
  -4  17  -5   -5.68   14.40
   4  17   5   -7.00   15.28
   4 -17   5   12.63   15.25
  -4  17  -6  290.05   20.89
   4 -17   6  314.47   22.61
  -4  17  -7   88.20   18.92
   4 -17   7   76.48   20.06
  -4  17  -8  173.58   21.72
   4 -17   8  142.29   22.25
   4  18 -10  349.96   25.90
  -4  18  10  349.65   24.65
  -4  18   9  499.78   26.84
   4  18  -9  574.02   29.57
   4  18  -8  133.88   20.77
  -4  18   8  112.62   17.14
   4  18  -7  540.54   27.02
  -4  18   7  495.83   23.74
   4 -18  -7  515.56   22.01
   4  18  -6  638.43   29.11
  -4  18   6  583.75   25.48
   4 -18  -6  662.08   24.00
   4  18  -5   12.52   16.20
  -4  18   5   29.16   11.58
   4 -18  -5   29.14   10.36
   4  18  -4 2004.76   61.37
  -4  18   4 1895.69   59.97
   4 -18  -4 1999.36   59.18
  -4  18   3 1002.91   33.66
   4  18  -3  999.96   34.82
   4 -18  -3 1029.73   32.74
  -4  18   2   23.82   10.07
  -4  18   2   33.01    4.75
   4 -18  -2   38.91    8.70
  -4  18   1 1436.92   46.02
  -4  18   1 1423.94   43.99
   4 -18  -1 1548.78   44.05
   4 -18  -1 1501.01   45.46
  -4  18   0   59.23   10.82
   4  18   0   78.10   14.00
   4 -18   0   56.73    8.51
   4 -18   0   65.16    9.74
  -4  18  -1  569.03   23.01
   4  18   1  589.13   25.12
   4 -18   1  607.50   22.38
   4 -18   1  621.52   22.54
  -4  18  -2  334.10   17.63
   4  18   2  337.04   19.45
   4 -18   2  373.35   17.65
   4  18   3 2814.74   85.27
  -4  18  -3 2805.97   84.35
   4 -18   3 2806.91   84.88
  -4  18  -4  235.65   17.44
  -4  18  -4  240.06   16.59
   4  18   4  276.41   19.02
   4 -18   4  237.29   18.37
  -4  18  -5   28.12   15.76
   4  18   5    8.22   15.49
   4 -18   5   22.40   15.88
  -4  18  -6  175.38   19.01
   4 -18   6  175.51   20.35
  -4  18  -7  397.82   24.76
   4 -18   7  412.53   26.81
  -4  18  -8  187.61   22.95
   4 -18   8  231.43   24.95
   4  19 -10  199.36   25.14
  -4  19  10  191.65   21.99
  -4  19   9  352.59   23.99
   4  19  -9  430.43   28.19
   4  19  -8   28.24   20.05
  -4  19   8   22.76   16.00
   4  19  -7  483.19   27.36
  -4  19   7  460.61   23.56
   4 -19  -7  502.92   21.65
  -4  19   6   -3.11   13.34
   4 -19  -6   16.30   11.33
  -4  19   5  229.83   15.89
   4 -19  -5  246.15   14.73
  -4  19   4  230.11   14.96
   4 -19  -4  228.60   13.34
   4  19  -3 1117.29   37.56
  -4  19   3 1063.88   36.31
   4 -19  -3 1122.03   35.40
  -4  19   2  179.50    7.75
  -4  19   2  201.57   13.40
   4  19  -2  230.37   14.49
   4 -19  -2  223.08   12.55
  -4  19   1   52.22    7.51
  -4  19   1   54.83   10.92
   4 -19  -1   71.06   10.16
   4  19   0 1010.14   35.49
  -4  19   0 1001.67   33.43
   4 -19   0  939.10   32.57
   4 -19   0 1029.96   31.93
  -4  19  -1   92.90   12.20
   4  19   1  106.57   15.13
   4 -19   1   96.11   12.08
   4 -19   1  106.81   11.29
  -4  19  -2   58.03   12.79
   4  19   2   77.41   14.73
   4 -19   2   69.68   12.01
   4 -19   2   55.94   11.80
  -4  19  -3  193.27   15.99
   4  19   3  180.30   17.45
   4 -19   3  199.35   16.24
  -4  19  -4  643.60   26.98
   4  19   4  632.68   27.58
  -4  19  -4  615.01   25.95
   4 -19   4  645.30   27.30
  -4  19  -5   24.72   16.20
   4  19   5   35.40   15.82
   4 -19   5    2.75   16.37
  -4  19  -6  245.11   20.44
   4 -19   6  292.70   22.10
  -4  19  -7   73.23   19.41
   4 -19   7   47.20   19.88
  -4  20  10  169.91   22.18
   4  20  -9  322.87   25.82
  -4  20   9  350.43   23.59
  -4  20   8  656.55   29.31
  -4  20   7   39.07   16.15
  -4  20   6 1558.55   52.65
   4 -20  -6 1703.64   51.54
  -4  20   5 1122.72   39.98
   4 -20  -5 1258.77   39.08
  -4  20   4  142.71   14.47
   4 -20  -4  215.15   13.01
  -4  20   3  602.74   23.94
   4 -20  -3  611.33   22.80
   4  20  -2  189.43   14.35
  -4  20   2  178.74   13.63
   4 -20  -2  175.24   12.02
  -4  20   1  416.83   18.78
  -4  20   1  390.90   15.14
   4 -20  -1  411.11   17.46
  -4  20   0   10.70   11.37
   4  20   0   10.08   14.50
   4 -20   0   23.56    8.71
   4 -20   0   28.52   10.63
  -4  20  -1   65.14   12.05
   4  20   1   52.96   14.56
   4 -20   1   72.94   10.78
   4 -20   1   65.85   12.03
  -4  20  -2   17.05   13.27
   4  20   2   -5.04   14.49
   4 -20   2   26.78   12.01
   4 -20   2   30.79   11.92
  -4  20  -3  154.74   15.96
   4  20   3  162.45   16.91
   4 -20   3  156.60   15.33
  -4  20  -4  136.76   16.86
   4  20   4  137.16   17.44
   4 -20   4  164.27   17.08
  -4  20  -5    7.49   16.65
   4  20   5    0.59   15.59
   4 -20   5   14.64   15.76
  -4  20  -6   12.16   17.90
   4 -20   6   18.57   18.43
  -4  20  -7   36.71   19.86
   4 -20   7   30.60   19.94
  -4  21   9   72.99   19.72
  -4  21   8  196.55   20.04
  -4  21   7   14.71   16.13
  -4  21   6   13.62   15.30
   4 -21  -6   46.40   12.48
  -4  21   5   20.38   13.73
   4 -21  -5   27.16   11.91
  -4  21   4  148.18   15.00
   4 -21  -4  156.84   12.75
  -4  21   3   14.98   12.98
   4 -21  -3   13.16   10.36
  -4  21   2 1244.61   34.08
   4 -21  -2 1305.36   33.01
  -4  21   1   75.06   12.95
  -4  21   1   71.08    8.30
   4 -21  -1   91.07   11.64
   4  21   0 1096.76   38.61
  -4  21   0 1061.02   36.51
   4 -21   0 1084.76   35.83
  -4  21  -1   67.63   13.31
   4  21   1   54.84   15.51
   4 -21   1   56.12   11.94
   4 -21   1   38.96   10.99
  -4  21  -2  726.12   28.17
   4  21   2  714.25   29.02
   4 -21   2  747.25   27.09
   4 -21   2  655.10   26.75
   4  21   3   13.87   15.64
  -4  21  -3    6.03   14.60
   4 -21   3    6.59   13.45
  -4  21  -4   74.87   16.76
   4  21   4   56.98   16.40
   4 -21   4   81.46   15.08
  -4  21  -5   83.75   17.62
   4  21   5   67.72   16.55
   4 -21   5   84.36   18.54
  -4  21  -6  185.35   20.31
   4 -21   6  181.58   22.02
  -4  21  -7   11.23   19.51
   4 -21   7   -4.28   19.44
  -4  22   9  431.58   26.60
  -4  22   8  264.83   22.48
  -4  22   7  142.66   18.47
  -4  22   6  768.57   30.68
  -4  22   5   90.50   15.93
   4 -22  -5  110.49   13.48
  -4  22   4  909.33   33.90
   4 -22  -4  943.76   32.01
  -4  22   3  179.48   15.75
   4 -22  -3  205.65   13.78
  -4  22   2  405.89   18.15
   4 -22  -2  396.53   16.40
  -4  22   1    5.22   12.91
  -4  22   1   12.30    7.77
   4 -22  -1   21.81   11.29
   4  22   0 1840.02   58.15
  -4  22   0 1780.72   56.39
   4 -22   0 1773.67   55.61
   4  22   1   15.77   14.91
  -4  22  -1   16.00   13.12
   4 -22   1    1.59   10.58
   4 -22   1    8.07   11.83
  -4  22  -2  245.41   17.60
   4  22   2  235.77   19.01
   4 -22   2  206.49   15.88
   4 -22   2  221.31   16.25
  -4  22  -3   54.66   16.44
   4  22   3   28.64   16.11
   4 -22   3   49.45   14.70
  -4  22  -4  480.66   24.82
   4  22   4  480.14   24.25
   4 -22   4  454.07   23.82
  -4  22  -5  118.94   18.33
   4  22   5  120.12   17.60
   4  22   5   82.84   25.28
   4 -22   5  135.35   19.68
  -4  22  -6  492.88   26.49
   4 -22   6  441.12   26.84
  -4  23   8    5.66   18.57
  -4  23   7   13.13   16.77
  -4  23   6  291.50   20.43
  -4  23   5   84.88   16.40
   4 -23  -5   64.26   13.14
  -4  23   4  544.14   25.47
   4 -23  -4  604.78   23.59
  -4  23   3  114.11   15.79
   4 -23  -3  155.52   13.26
  -4  23   2  357.81   20.28
   4 -23  -2  405.40   18.39
  -4  23   1  -10.48   13.53
  -4  23   1   12.29    7.92
   4 -23  -1    5.94   11.63
   4  23   0 3310.46  101.62
  -4  23   0 3439.77  100.59
   4 -23   0 3359.31   99.51
   4  23   1  110.97   17.50
  -4  23  -1  151.84   16.35
   4 -23   1  139.00   14.07
  -4  23  -2 1125.65   39.06
   4  23   2 1037.41   44.31
   4  23   2 1110.12   39.90
   4 -23   2 1125.74   37.97
  -4  23  -3    5.39   15.92
   4  23   3   38.64   21.46
   4  23   3   27.74   16.53
   4 -23   3   11.33   14.21
  -4  23  -4  497.04   25.07
   4  23   4  449.65   25.01
   4 -23   4  491.13   24.70
  -4  23  -5   43.46   18.72
   4  23   5   36.86   17.48
   4  23   5   16.64   23.19
   4 -23   5   65.88   17.50
  -4  23  -6   37.32   20.03
   4 -23   6   19.77   18.57
  -4  24   8  316.65   24.00
  -4  24   7  105.06   19.14
  -4  24   6  481.98   25.31
  -4  24   5  185.54   17.74
  -4  24   4  718.01   28.68
   4 -24  -4  679.01   26.62
  -4  24   3   25.33   15.02
   4 -24  -3   47.13   12.44
  -4  24   2  755.26   30.26
   4 -24  -2  795.14   28.86
   4  24  -1   66.83   17.29
   4  24  -1   32.35   19.89
  -4  24   1   28.31   14.29
   4 -24  -1   32.84   12.39
  -4  24   0   77.55   15.97
   4  24   0   73.83   17.09
   4  24   0   72.86   20.52
   4 -24   0   69.15   13.23
  -4  24  -1  152.86   16.79
   4  24   1  170.24   22.29
   4  24   1  170.71   18.84
   4 -24   1  198.24   15.50
   4  24   2   38.43   21.81
  -4  24  -2   39.91   15.37
   4  24   2   70.17   17.05
   4 -24   2   57.09   13.79
  -4  24  -3   35.09   17.10
   4  24   3    7.80   22.47
   4  24   3    8.33   16.14
   4 -24   3   15.91   14.99
  -4  24  -4  420.24   24.79
   4  24   4  396.24   29.57
   4  24   4  344.81   22.47
   4 -24   4  376.73   22.78
  -4  24  -5   47.82   19.11
   4  24   5   50.23   26.03
   4 -24   5   21.06   18.71
  -4  25   7  270.10   22.20
  -4  25   6  172.41   19.80
   4  25  -5    7.97   21.49
  -4  25   5   36.18   17.41
   4  25  -4  218.82   24.18
  -4  25   4  174.92   18.98
  -4  25   3    6.93   15.09
   4  25  -3   13.98   21.30
   4  25  -2  819.86   37.40
  -4  25   2  804.61   31.88
   4 -25  -2  887.97   30.76
   4  25  -1   -1.94   17.38
   4  25  -1   48.58   21.59
  -4  25   1   18.30   14.85
   4 -25  -1   22.22   13.23
   4  25   0  442.91   24.29
  -4  25   0  421.44   22.76
   4  25   0  386.00   27.62
  -4  25  -1   19.07   16.35
   4  25   1   13.01   20.33
   4  25   1   61.03   17.38
  -4  25  -2  509.45   24.64
   4  25   2  468.33   24.89
   4  25   2  451.37   30.12
  -4  25  -3   24.63   16.98
   4  25   3   17.09   23.48
   4  25   3   22.13   16.57
   4 -25   3   31.09   15.75
  -4  25  -4  239.85   22.37
   4  25   4  212.36   27.16
   4  25   4  236.15   20.39
   4 -25   4  225.97   20.36
   4  26  -6  542.21   31.33
  -4  26   6  512.61   26.87
   4  26  -5   42.22   20.95
  -4  26   5   38.26   18.03
   4  26  -4  114.30   22.42
  -4  26   4  112.70   18.36
   4  26  -3   10.90   20.48
  -4  26   3   36.88   16.89
   4  26  -2   41.88   22.09
  -4  26   2    4.68   16.23
   4  26  -1  139.69   19.25
   4  26  -1  113.41   22.59
  -4  26   1  143.85   17.21
  -4  26   0   11.80   15.73
   4  26   0   25.78   17.93
   4  26   0    6.54   22.16
  -4  26  -1   23.09   16.60
   4  26   1   25.90   21.05
   4  26   1   12.51   17.76
  -4  26  -2   31.38   16.71
   4  26   2   42.02   24.24
   4  26   2   31.32   16.99
  -4  26  -3   82.44   18.41
   4  26   3   69.38   23.15
   4  26   3   59.33   17.51
  -4  26  -4  129.86   20.47
   4  26   4  104.94   18.49
   4 -26   4  135.97   18.97
   4  27  -5  161.41   23.97
  -4  27   5  168.05   20.30
   4  27  -4  255.56   25.95
  -4  27   4  233.36   20.53
   4  27  -3  297.54   26.98
  -4  27   3  336.33   22.42
   4  27  -2  641.95   33.84
  -4  27   2  604.40   27.61
   4  27  -1   16.77   18.32
   4  27  -1  -10.38   21.84
  -4  27   1   -0.61   16.66
   4  27   0  390.68   23.78
   4  27   0  392.21   29.40
  -4  27   0  413.88   23.13
  -4  27  -1  237.41   20.54
   4  27   1  212.12   24.62
   4  27   1  236.68   21.05
  -4  27  -2   18.21   18.25
   4  27   2   22.67   24.17
   4  27   2   43.52   18.34
  -4  27  -3   55.02   18.86
   4  27   3   64.17   18.60
   4  27   3   63.95   25.81
   4  28  -4   86.68   24.62
  -4  28   4   72.64   20.08
   4  28  -3  211.56   26.14
  -4  28   3  225.82   22.16
   4  28  -2  -17.47   23.12
  -4  28   2   19.14   18.78
   4  28  -1  532.01   27.96
   4  28  -1  570.37   33.13
  -4  28   1  524.14   27.06
  -4  28   0   -6.40   17.91
   4  28   0   14.55   18.13
   4  28   0  -17.96   23.53
  -4  28  -1  259.67   21.96
   4  28   1  254.26   26.90
   4  28   1  248.22   21.81
  -4  29   2  306.23   23.35
   4  29  -1  334.89   24.00
  -4  29   1  324.41   23.43
   5   0 -13   -4.20   20.96
   5   0 -12   74.59   19.78
   5   0 -11   -1.39   16.17
   5   0 -10  255.40   16.13
   5   0 -10  200.61   18.23
   5   0  -9    4.32   13.22
   5   0  -9  -14.93   11.64
   5   0  -9   -3.10   10.15
   5   0  -8 2497.31   74.59
   5   0  -8 2549.05   74.94
   5   0  -8 2447.17   75.34
   5   0  -7    3.69    7.87
   5   0  -7    2.71    9.23
   5   0  -7    1.09    8.82
   5   0  -6  204.93   11.27
   5   0  -6  193.36   11.27
   5   0  -6  202.11   11.09
   5   0  -5    1.21    5.88
   5   0  -5   -0.93    7.09
   5   0  -5    0.25    6.17
   5   0  -4   26.98    5.15
   5   0  -3    2.83    3.94
  -5   0   3   -1.91    3.98
   5   0  -2  294.50   12.81
   5   0  -2  313.79   10.58
  -5   0   2  310.13   10.43
  -5   0   1    0.70    4.01
   5   0  -1    6.16    4.12
   5   0  -1    0.32    7.12
  -5   0   015036.80  420.48
  -5   0   014705.50  418.87
   5   0   014603.10  420.68
   5   0   015191.60  419.01
  -5   0  -1    9.79    5.90
  -5   0  -1   10.95    8.04
   5   0   1    6.67    5.82
   5   0   1   14.37    9.01
  -5   0  -2 2006.15   62.40
  -5   0  -2 2071.70   61.39
   5   0   2 2131.55   61.65
  -5   0  -3   -3.50    8.66
   5   0   3    4.23    8.71
   5   0   411295.20  323.91
  -5   0  -411497.30  323.54
  -5   0  -5    2.85   11.07
   5   0   5   13.37   12.64
   5   0   6  102.15   15.40
  -5   0  -6  128.99   14.81
   5   0   6  127.75   16.70
   5   0   7   12.55   15.56
   5   0   7  -28.20   16.20
   5   0   8  337.54   23.48
   5   0   8  315.89   24.16
   5   0   9   37.89   20.72
   5   0   9   10.79   20.43
   5   0  10   31.79   22.55
   5   1 -13  463.54   28.91
   5  -1 -13  447.34   27.70
   5   1 -12   42.70   18.59
   5  -1 -12   27.48   19.17
   5   1 -11   -7.02   16.61
   5  -1 -11   24.83   16.22
   5   1 -10 1127.19   38.88
   5   1 -10 1056.28   37.14
   5  -1 -10 1057.53   36.54
   5  -1 -10 1056.50   38.66
   5   1  -9  225.78   16.76
   5   1  -9  242.60   15.03
   5   1  -9  221.54   15.19
   5  -1  -9  239.71   15.78
   5  -1  -9  222.21   13.76
   5  -1  -9  215.45   16.48
   5   1  -8 1373.10   44.83
   5   1  -8 1416.06   44.40
   5   1  -8 1381.92   44.20
   5  -1  -8 1406.42   44.20
   5  -1  -8 1359.66   44.63
   5  -1  -8 1385.23   43.54
   5   1  -7  230.35   12.73
   5   1  -7  228.51   13.65
   5   1  -7  262.19   13.39
   5  -1  -7  212.84   13.18
   5  -1  -7  234.62   13.00
   5  -1  -7  218.32   12.72
   5   1  -6 2559.39   76.85
   5   1  -6 2695.71   76.82
   5   1  -6 2625.49   77.14
   5  -1  -6 2576.27   76.67
   5  -1  -6 2599.26   76.55
   5  -1  -6 2634.18   76.75
   5   1  -5  627.70   21.18
   5   1  -5  611.22   21.75
   5  -1  -5  642.25   21.47
   5  -1  -5  628.18   20.54
   5  -1  -5  618.95   20.71
   5   1  -4 2708.17   78.45
   5  -1  -4 2759.51   78.03
   5  -1  -4 2714.09   78.02
  -5  -1   4 2691.23   78.49
   5   1  -3  766.17   23.74
   5  -1  -3  766.00   24.94
  -5  -1   3  755.02   23.60
   5  -1  -3  782.61   23.08
   5   1  -2 4954.72  140.25
   5   1  -2 4984.71  138.61
  -5   1   2 4784.39  137.87
   5  -1  -2 4876.11  139.91
  -5  -1   2 4853.50  138.48
   5  -1  -2 4958.25  137.92
  -5   1   1 2770.34   80.98
   5   1  -1 2741.80   83.33
  -5   1   1 2926.48   83.12
   5   1  -1 2903.93   81.68
  -5  -1   1 2849.71   81.59
   5  -1  -1 2807.68   83.13
   5  -1  -1 2925.11   81.07
   5   1   0 2104.50   65.22
  -5   1   0 2237.06   64.92
  -5   1   0 2145.15   62.97
   5   1   0 2237.08   63.59
  -5  -1   0 2134.88   63.44
  -5  -1   0 2236.75   65.02
   5  -1   0 2125.91   65.02
   5  -1   0 2257.99   63.11
   5   1   1  186.27    9.48
  -5   1  -1  183.42   11.04
  -5   1  -1  182.36    9.05
  -5  -1  -1  169.22    9.35
  -5  -1  -1  198.34   11.13
   5  -1   1  189.29   11.86
   5  -1   1  198.63    9.34
  -5   1  -2  865.25   28.75
  -5   1  -2  922.49   30.31
   5   1   2  912.80   29.32
  -5  -1  -2  881.49   29.07
   5  -1   2  920.83   29.04
  -5   1  -3  369.50   15.66
  -5   1  -3  360.60   16.48
   5   1   3  349.65   16.31
  -5  -1  -3  353.35   15.58
   5  -1   3  338.43   15.95
   5   1   4  113.93   12.31
  -5   1  -4  105.51   11.48
  -5  -1  -4  106.81   11.97
   5  -1   4  138.28   12.39
  -5   1  -5  549.62   23.40
   5   1   5  587.71   24.68
  -5  -1  -5  593.89   24.33
  -5  -1  -5  552.47   23.61
   5  -1   5  598.20   24.31
   5   1   6 1027.38   37.08
   5   1   6 1034.32   37.80
  -5   1  -6  997.04   35.51
  -5  -1  -6 1038.49   36.31
   5  -1   6  994.01   36.90
   5  -1   6  990.23   37.59
   5   1   7  301.54   22.02
   5   1   7  310.55   20.94
   5  -1   7  272.87   20.91
   5  -1   7  305.07   22.00
   5   1   8   52.92   19.74
   5   1   8   41.18   18.32
   5  -1   8   78.69   19.36
   5  -1   8   84.64   19.21
   5   1   9   27.90   20.77
   5   1   9   13.42   20.74
   5  -1   9   24.45   19.34
   5   1  10  -11.41   22.38
   5   1  10   -1.92   22.58
   5  -1  10  -23.23   22.67
   5   2 -13   54.59   21.43
   5  -2 -13   44.74   21.14
   5   2 -12  219.77   21.80
   5  -2 -12  195.35   21.59
   5   2 -11   18.42   16.95
   5  -2 -11    2.73   16.00
   5   2 -10  116.28   17.04
   5  -2 -10  106.12   16.25
   5  -2 -10  106.81   12.76
   5   2  -9   74.99   11.96
   5   2  -9   61.18   13.86
   5   2  -9   52.29   12.24
   5  -2  -9   38.05   13.28
   5  -2  -9   35.86   12.15
   5  -2  -9   67.18   11.23
   5   2  -8  305.92   17.20
   5   2  -8  329.88   16.53
   5   2  -8  324.39   16.36
   5  -2  -8  328.31   16.79
   5  -2  -8  321.94   15.34
   5  -2  -8  353.39   16.79
   5   2  -7  307.54   15.02
   5   2  -7  318.21   15.09
   5   2  -7  318.56   15.67
   5  -2  -7  296.92   14.85
   5  -2  -7  304.68   13.91
   5  -2  -7  280.12   14.18
   5   2  -6   15.96    7.98
   5   2  -6   10.64    8.15
   5   2  -6   17.67    8.15
   5  -2  -6    2.07    7.27
   5  -2  -6   14.04    7.28
   5  -2  -6    6.90    7.10
   5   2  -5  981.79   31.78
   5   2  -5 1019.56   32.53
   5  -2  -5  972.22   31.02
   5  -2  -5 1035.24   31.77
   5  -2  -5 1060.75   31.15
   5   2  -4  240.64   10.55
  -5  -2   4  221.19   10.41
   5  -2  -4  242.04    9.25
   5  -2  -4  251.46    9.31
   5   2  -3  812.33   25.31
   5  -2  -3  812.11   26.00
   5  -2  -3  838.78   23.98
  -5  -2   3  788.54   25.13
   5  -2  -3  800.71   23.93
   5   2  -2 3047.13   90.29
   5   2  -2 3145.48   88.84
  -5   2   2 3089.44   87.43
   5  -2  -2 3137.88   87.45
   5  -2  -2 3072.14   89.69
  -5  -2   2 3034.98   88.68
  -5   2   1 1120.63   32.85
   5   2  -1 1082.14   35.73
  -5   2   1 1160.80   35.29
   5   2  -1 1133.71   34.19
  -5  -2   1 1115.41   34.15
   5  -2  -1 1124.92   35.42
   5  -2  -1 1182.07   32.92
   5   2   0  562.79   21.38
   5   2   0  620.43   19.78
  -5   2   0  595.83   20.87
  -5   2   0  567.56   18.38
  -5  -2   0  617.14   21.21
  -5  -2   0  588.37   19.45
   5  -2   0  618.25   21.39
   5  -2   0  594.87   18.50
   5   2   1  953.81   30.26
  -5   2  -1  942.37   29.21
  -5   2  -1  960.62   31.15
  -5  -2  -1  964.95   29.95
  -5  -2  -1  877.49   31.11
   5  -2   1  984.90   29.38
   5  -2   1  986.82   31.67
  -5   2  -2 4953.53  142.78
  -5   2  -2 4993.35  144.10
   5   2   2 4974.78  143.57
  -5  -2  -2 5043.17  143.21
   5  -2   2 5018.43  143.01
   5   2   3  187.21   12.56
  -5   2  -3  196.85   12.91
  -5   2  -3  171.28   11.17
  -5  -2  -3  160.95   11.93
   5  -2   3  170.44   11.18
   5   2   4  278.04   16.53
  -5   2  -4  282.46   16.18
  -5   2  -4  309.46   15.65
  -5  -2  -4  300.89   16.15
  -5  -2  -4  339.43   16.91
   5  -2   4  338.30   16.26
   5   2   5   38.60   13.53
  -5   2  -5   33.44   11.70
  -5  -2  -5   49.55   12.88
  -5  -2  -5   35.63   12.88
   5  -2   5   42.09   12.15
  -5   2  -6 1008.86   35.81
   5   2   6  986.74   36.96
   5  -2   6 1024.75   36.69
   5   2   7  323.85   22.46
   5   2   7  297.94   21.45
   5  -2   7  341.82   22.03
   5  -2   7  301.40   22.05
   5   2   8  240.73   21.42
   5   2   8  172.33   20.62
   5  -2   8  195.85   21.99
   5   2   9   86.32   22.16
   5   2   9   89.21   21.95
   5  -2   9  134.74   21.61
   5   2  10  234.32   25.20
   5   2  10  205.27   25.70
   5  -2  10  239.55   25.48
   5   3 -13   71.64   22.17
   5  -3 -13    2.47   21.31
   5   3 -12   49.08   19.89
   5  -3 -12   65.46   19.41
   5   3 -11   50.91   17.60
   5  -3 -11   31.61   12.43
   5  -3 -11   20.37   16.43
   5   3 -10   54.61   15.39
   5  -3 -10   31.39   15.43
   5  -3 -10   57.35   11.94
   5   3  -9   72.64   12.22
   5   3  -9  107.67   13.98
   5   3  -9  101.06   14.76
   5  -3  -9   87.35   12.88
   5  -3  -9   69.04   10.69
   5  -3  -9   90.59   14.39
   5   3  -8 2895.23   84.60
   5   3  -8 2755.48   85.12
   5   3  -8 2822.22   84.51
   5  -3  -8 2879.66   84.17
   5  -3  -8 2812.80   83.38
   5  -3  -8 2855.11   84.65
   5   3  -7  613.44   22.62
   5   3  -7  599.27   22.44
   5   3  -7  577.36   22.89
   5  -3  -7  588.77   21.15
   5  -3  -7  610.00   22.14
   5  -3  -7  608.90   21.75
   5   3  -6 3632.76  107.34
   5   3  -6 3639.49  107.56
   5  -3  -6 3747.09  106.49
   5  -3  -6 3664.53  106.58
   5  -3  -6 3763.75  106.61
   5   3  -5  338.51   14.33
   5   3  -5  331.99   14.72
   5  -3  -5  347.92   12.90
   5  -3  -5  328.16   13.12
   5  -3  -5  339.03   12.77
   5   3  -4 5085.01  145.53
   5  -3  -4 5143.64  144.28
  -5  -3   4 5020.63  145.43
   5  -3  -4 5110.99  144.26
   5   3  -3  790.34   24.51
   5  -3  -3  800.13   24.76
   5  -3  -3  750.71   22.44
  -5  -3   3  771.12   24.36
   5  -3  -3  777.98   22.47
   5   3  -2 4121.03  125.88
   5   3  -2 4425.71  124.76
   5  -3  -2 4482.59  125.25
  -5  -3   2 4401.05  124.62
  -5   3   1   63.49    3.34
   5   3  -1   68.89    6.52
  -5   3   1   68.16    7.30
   5   3  -1   77.88    9.00
  -5  -3   1   72.51    6.33
   5  -3  -1   73.85    7.46
   5  -3  -1   66.63    3.34
   5   3   0 3917.37  112.86
  -5   3   0 3925.92  111.44
  -5   3   0 4106.39  113.55
  -5  -3   0 3836.73  112.69
  -5  -3   0 3898.16  113.73
   5  -3   0 3896.08  111.49
   5  -3   0 4061.54  113.85
  -5   3  -1 2383.95   70.19
  -5   3  -1 2460.07   71.88
   5   3   1 2435.00   71.41
  -5  -3  -1 2415.46   71.07
   5  -3   1 2466.38   70.30
  -5   3  -2 1350.31   41.83
  -5   3  -2 1378.38   43.44
   5   3   2 1328.29   42.95
  -5  -3  -2 1421.69   42.63
   5  -3   2 1415.52   42.00
  -5   3  -3   36.00    8.52
   5   3   3   37.82   10.29
  -5   3  -3   30.39   10.12
  -5  -3  -3   29.17    9.61
   5  -3   3   39.15    8.98
  -5  -3  -3   24.56    9.94
   5   3   4  228.50   15.21
  -5   3  -4  237.80   15.57
  -5   3  -4  250.35   13.98
  -5  -3  -4  240.94   14.98
  -5  -3  -4  254.38   15.08
   5  -3   4  253.38   14.48
   5   3   5 1361.79   46.27
  -5   3  -5 1376.96   46.02
  -5   3  -5 1389.93   45.08
  -5  -3  -5 1456.29   45.88
  -5  -3  -5 1410.09   46.18
   5  -3   5 1419.42   45.99
  -5   3  -6 1821.25   58.43
   5   3   6 1843.65   60.10
   5  -3   6 1892.97   59.49
   5   3   7   38.67   17.52
   5   3   7   26.24   17.75
   5   3   8  177.40   20.85
   5   3   8  132.64   19.30
   5  -3   8  124.00   20.03
   5   3   9   41.91   21.50
   5   3   9   30.24   20.98
   5  -3   9   21.94   20.95
   5   3  10   35.14   22.38
   5   3  10   97.14   24.75
   5  -3  10   58.78   23.30
   5   4 -13  279.02   24.97
   5  -4 -13  253.33   24.87
   5   4 -12   58.53   19.80
   5  -4 -12   72.04   19.26
   5   4 -11   48.05   17.59
   5  -4 -11   79.52   13.03
   5  -4 -11   53.61   16.99
   5   4 -10   28.11   15.36
   5  -4 -10   21.59   15.20
   5  -4 -10   30.27   13.08
   5  -4 -10   32.52   10.91
   5   4  -9 3313.89  100.93
   5   4  -9 3274.23   99.85
   5   4  -9 3386.34  100.10
   5  -4  -9 3532.06   99.67
   5  -4  -9 3280.61   98.34
   5  -4  -9 3401.37  100.20
   5   4  -8    6.91   10.97
   5   4  -8   -1.01   12.16
   5   4  -8    8.45   10.72
   5  -4  -8   12.53    8.44
   5  -4  -8   -4.87   10.62
   5  -4  -8   11.57   10.00
   5   4  -7  120.32   11.57
   5   4  -7  110.47   11.70
   5   4  -7  129.14   11.28
   5  -4  -7  118.58    9.27
   5  -4  -7  116.70   10.87
   5  -4  -7  107.72   10.38
   5   4  -6   17.64    8.66
   5   4  -6   16.23    9.04
   5  -4  -6   18.60    6.55
   5  -4  -6    9.21    7.43
   5  -4  -6   11.78    6.99
   5   4  -5  592.19   21.53
   5   4  -5  579.25   21.06
   5  -4  -5  596.59   19.59
   5  -4  -5  604.48   19.55
  -5  -4   5  600.59   21.22
   5  -4  -5  606.51   19.95
   5   4  -4 1938.65   57.64
   5  -4  -4 1960.86   55.83
  -5  -4   4 1948.11   57.50
   5  -4  -4 1923.06   55.81
   5   4  -3 2630.96   78.04
   5  -4  -3 2764.81   77.79
  -5  -4   3 2657.48   77.85
   5   4  -2 3776.41  114.82
   5   4  -2 4015.64  113.79
   5  -4  -2 4069.56  113.88
  -5  -4   2 3965.30  113.56
   5   4  -1  172.66    9.50
  -5   4   1  191.79   10.09
  -5  -4   1  198.26    9.55
   5  -4  -1  210.37   10.18
  -5   4   0  721.68   21.57
  -5   4   0  725.32   24.05
   5   4   0  727.52   23.74
  -5  -4   0  684.01   23.40
   5  -4   0  722.03   24.27
  -5   4  -1   70.09    9.16
  -5   4  -1   64.48    6.21
   5   4   1   79.21    8.37
  -5  -4  -1   65.72    8.03
   5  -4   1   74.78    6.40
   5   4   2 1774.88   56.70
  -5   4  -2 1829.39   55.91
  -5   4  -2 1818.49   54.20
   5   4   2 1766.05   55.51
  -5  -4  -2 1880.36   55.21
   5  -4   2 1876.34   54.44
   5   4   3   84.25   11.04
  -5   4  -3   98.08   11.83
   5   4   3   78.68   12.78
  -5   4  -3  102.66    9.60
   5  -4   3   92.91    9.67
  -5  -4  -3   89.66   10.83
  -5  -4  -3   92.17   11.56
  -5   4  -4  910.19   31.20
   5   4   4  857.90   31.12
  -5   4  -4  851.30   29.71
  -5  -4  -4  875.86   30.62
   5  -4   4  893.55   30.43
  -5  -4  -4  852.93   30.92
   5   4   5  532.49   24.16
  -5   4  -5  532.01   23.47
  -5   4  -5  548.16   22.36
  -5  -4  -5  522.79   22.95
  -5  -4  -5  526.41   23.23
   5   4   6  267.43   19.33
  -5   4  -6  281.82   17.38
   5   4   7   65.33   16.85
   5   4   7   36.47   16.99
   5   4   8  186.59   21.45
   5   4   8  245.72   22.01
   5  -4   8  242.25   22.74
   5   4   9   38.95   21.69
   5   4   9   31.75   20.29
   5  -4   9   90.90   21.41
   5   5 -13   31.76   22.16
   5  -5 -13   -4.90   20.05
   5   5 -12  454.03   27.64
   5  -5 -12  452.92   26.80
   5   5 -11   27.41   17.58
   5  -5 -11   22.93   11.87
   5  -5 -11   11.42   16.77
   5   5 -10  330.62   21.46
   5  -5 -10  373.67   19.43
   5  -5 -10  312.94   16.43
   5   5  -9  165.60   15.48
   5   5  -9  133.80   15.66
   5  -5  -9  177.05   14.27
   5  -5  -9  160.14   11.76
   5   5  -8  918.08   31.93
   5   5  -8  919.42   32.23
   5   5  -8  924.09   33.14
   5  -5  -8  898.64   31.00
   5  -5  -8  915.90   29.74
   5   5  -7  168.41   12.74
   5   5  -7  152.70   12.73
   5  -5  -7  163.60   11.23
   5  -5  -7  167.52    9.82
   5   5  -6  696.86   24.94
   5   5  -6  670.57   24.84
   5  -5  -6  726.19   22.84
   5  -5  -6  690.61   23.27
   5   5  -5    7.81    8.56
   5   5  -5   18.94    8.35
   5  -5  -5    0.20    5.61
   5  -5  -5   12.84    5.67
  -5  -5   5   19.17    7.82
   5  -5  -5    6.74    5.44
   5   5  -4 2405.67   70.88
  -5  -5   4 2392.10   70.72
   5  -5  -4 2364.09   68.71
   5  -5  -4 2480.30   68.79
   5  -5  -4 2375.20   69.72
   5   5  -3  129.94    8.95
   5  -5  -3  128.65    7.92
  -5  -5   3  119.30    8.50
   5   5  -2 2007.85   60.61
   5  -5  -2 2075.41   60.32
  -5  -5   2 2084.22   60.51
  -5   5   1   43.63    6.98
   5   5  -1   44.81    6.94
  -5  -5   1   35.18    6.94
   5  -5  -1   47.65    7.16
   5   5   0  197.66   11.05
  -5   5   0  206.72   11.26
  -5   5   0  197.88    7.99
  -5  -5   0  209.96   11.00
  -5   5  -1 1163.58   34.78
  -5   5  -1 1152.57   36.86
   5   5   1 1127.08   37.82
   5   5   1 1188.89   36.86
  -5  -5  -1 1164.23   36.41
  -5   5  -2    9.63    6.97
  -5   5  -2   16.69    9.35
   5   5   2   -0.48   10.80
   5   5   2    0.81    9.14
  -5  -5  -2   -1.64    8.95
  -5  -5  -2   13.68    8.65
   5   5   3 1200.56   39.63
   5   5   3 1176.74   40.40
  -5   5  -3 1197.48   39.44
  -5   5  -3 1221.49   38.11
  -5  -5  -3 1194.96   39.60
  -5  -5  -3 1284.38   39.15
  -5   5  -4   90.56   10.81
  -5   5  -4  125.53   12.87
   5   5   4   91.45   13.67
  -5  -5  -4  112.22   11.85
   5  -5   4   95.44   13.21
  -5  -5  -4   78.83   12.44
  -5   5  -5  267.37   16.32
   5   5   5  305.71   18.99
  -5  -5  -5  282.74   17.23
  -5  -5  -5  292.77   16.98
   5  -5   5  299.32   18.91
  -5   5  -6   37.09   13.54
   5   5   6   39.36   15.79
   5   5   7  321.37   21.95
   5   5   7  376.40   22.78
   5   5   8  122.92   20.43
   5   5   8  130.71   20.19
   5   5   9   17.42   21.69
   5   5   9  -17.47   19.69
  -5   5  -9   -0.81   20.12
   5  -5   9    7.39   21.02
   5   6 -13   32.09   22.12
   5  -6 -13   25.19   20.38
   5   6 -12   11.51   20.42
   5  -6 -12    1.48   18.58
   5   6 -11   51.80   18.25
   5   6 -10  186.42   18.93
   5  -6 -10  165.92   15.59
   5  -6 -10  145.81   12.51
   5   6  -9  200.64   18.35
   5  -6  -9  206.16   12.50
   5  -6  -9  247.19   15.31
   5   6  -8    3.89   10.55
   5   6  -8    4.29   12.29
   5   6  -8    5.03   11.59
   5  -6  -8   12.83    7.89
   5  -6  -8   -9.02   10.07
   5   6  -7  555.54   22.26
   5   6  -7  570.42   22.73
   5  -6  -7  563.73   20.76
   5  -6  -7  562.95   19.35
   5   6  -6    4.57    9.49
   5   6  -6   11.24    9.33
   5  -6  -6    9.90    7.03
  -5  -6   6   14.54    9.16
   5  -6  -6    7.25    5.96
   5   6  -5 1349.48   43.82
   5   6  -5 1362.07   44.18
  -5  -6   5 1406.15   43.97
   5  -6  -5 1462.98   41.94
   5  -6  -5 1419.62   41.81
   5   6  -4  149.97    9.74
   5  -6  -4  129.84    7.47
   5  -6  -4  130.86    6.19
   5  -6  -4  137.97    6.32
  -5  -6   4  134.42    9.60
   5   6  -3 1732.74   52.83
   5  -6  -3 1762.67   51.54
  -5  -6   3 1777.01   52.63
   5   6  -2 3121.86   91.37
   5  -6  -2 3194.81   90.64
  -5  -6   2 3108.51   91.11
   5   6  -1 3905.89  117.90
  -5   6   1 4132.17  117.46
  -5  -6   1 4111.68  117.82
   5  -6  -1 4214.43  117.61
  -5   6   0 1428.26   42.59
   5   6   0 1360.97   42.95
  -5   6   0 1357.77   40.30
  -5   6   0 1433.79   40.30
  -5  -6   0 1380.90   42.57
  -5   6  -1  169.79    8.51
  -5   6  -1  189.31    8.67
   5   6   1  177.85   11.63
  -5   6  -1  195.08   11.58
   5   6   1  193.29   13.00
  -5  -6  -1  189.29   12.00
  -5  -6  -1  188.37   11.22
   5   6   2 2143.45   67.03
  -5   6  -2 2206.97   64.38
   5   6   2 2149.13   66.28
  -5   6  -2 2197.90   65.86
  -5   6  -2 2169.76   64.46
  -5  -6  -2 2263.73   65.72
  -5  -6  -2 2205.52   66.09
  -5   6  -3  553.25   19.73
   5   6   3  483.51   21.88
   5   6   3  507.37   21.76
  -5   6  -3  549.75   21.34
  -5  -6  -3  506.19   21.27
  -5  -6  -3  492.67   20.92
   5  -6   3  538.94   22.18
   5   6   4 1183.47   40.52
  -5   6  -4 1170.84   39.58
  -5   6  -4 1170.10   38.28
  -5  -6  -4 1222.05   39.54
  -5  -6  -4 1219.82   39.36
   5  -6   4 1144.14   40.58
   5   6   5    6.90   13.65
  -5   6  -5   10.08   11.05
  -5  -6  -5    8.88   13.00
  -5  -6  -5    8.81   12.72
   5  -6   5    5.11   14.04
   5   6   6   84.64   15.81
  -5   6  -6   81.16   13.80
   5  -6   6   98.07   16.36
   5   6   7  116.30   18.45
   5   6   8   15.55   18.74
  -5   6  -8   27.93   17.70
   5   6   8   26.47   20.09
   5   6   9   50.41   20.93
  -5   6  -9   75.59   20.32
   5   6   9   81.82   22.85
   5   7 -12  -25.07   20.65
   5   7 -11  512.69   27.23
   5   7 -10  183.12   19.24
   5  -7 -10  171.05   12.37
   5   7  -9   16.15   14.00
   5  -7  -9   26.38   12.20
   5  -7  -9   14.98    8.29
   5   7  -8   40.96   12.55
   5   7  -8   49.79   11.96
   5   7  -8   26.70   12.88
   5  -7  -8   31.04    7.78
   5  -7  -8   35.29   10.83
   5   7  -7  188.68   13.76
   5   7  -7  206.87   14.73
   5  -7  -7  195.72    9.80
   5  -7  -7  197.37   11.88
   5   7  -6  480.46   20.06
   5   7  -6  457.73   19.35
   5  -7  -6  471.91   17.17
   5  -7  -6  462.78   16.06
  -5  -7   6  506.25   20.04
   5   7  -5   99.00   10.75
   5   7  -5  127.47   10.60
   5  -7  -5  117.08    7.17
   5  -7  -5  120.18    6.84
   5  -7  -5  125.60    7.50
  -5  -7   5   93.60   10.15
   5   7  -4  622.37   22.90
   5  -7  -4  635.78   20.34
  -5  -7   4  657.04   22.61
   5  -7  -4  649.26   19.57
   5   7  -3  729.52   24.64
  -5  -7   3  692.74   24.33
   5  -7  -3  736.31   22.69
   5   7  -2 3114.22   91.65
   5  -7  -2 3142.20   90.42
  -5  -7   2 3171.90   91.41
   5   7  -1 1853.05   57.23
  -5   7   1 1898.37   56.25
  -5  -7   1 1962.21   56.99
  -5   7   0  845.09   24.97
   5   7   0  809.51   28.89
   5   7   0  794.82   28.08
  -5   7   0  874.95   27.42
  -5   7   0  843.80   24.92
  -5  -7   0  843.53   27.70
  -5   7  -1 2480.17   71.56
   5   7   1 2409.09   74.59
   5   7   1 2419.32   74.03
  -5   7  -1 2605.92   73.47
  -5   7  -1 2425.58   71.54
  -5  -7  -1 2567.63   73.53
   5   7   2  139.74   13.33
  -5   7  -2  138.48    9.27
   5   7   2  154.62   12.67
  -5   7  -2  144.44    9.27
  -5   7  -2  151.64   11.97
  -5  -7  -2  146.66   11.45
  -5  -7  -2  156.68   12.00
  -5   7  -3 1087.72   35.41
   5   7   3 1098.57   38.05
   5   7   3 1090.07   37.73
  -5   7  -3 1212.37   37.20
  -5   7  -3 1076.90   35.56
  -5  -7  -3 1077.82   36.73
  -5  -7  -3 1154.46   37.14
   5  -7   3 1132.02   37.90
  -5   7  -4  519.39   20.59
  -5   7  -4  582.41   22.90
  -5   7  -4  494.99   21.00
   5   7   4  457.82   22.14
   5  -7   4  496.01   22.60
  -5  -7  -4  530.43   22.07
  -5  -7  -4  533.37   21.98
  -5   7  -5  114.69   13.05
   5   7   5  111.50   16.05
  -5   7  -5   95.31   13.31
  -5  -7  -5  124.67   13.69
   5  -7   5   94.73   14.89
  -5  -7  -5   88.73   14.27
  -5   7  -6  111.01   14.41
   5   7   6   71.17   16.43
  -5   7  -6   74.20   14.85
   5  -7   6   59.66   16.37
   5   7   7   91.69   18.71
  -5   7  -7  132.37   17.39
   5  -7   7   95.04   18.44
   5   7   8    9.79   18.15
  -5   7  -8   27.90   18.45
   5   7   8    0.87   19.39
   5   7   9  313.65   24.76
  -5   7  -9  283.44   24.36
   5   7   9  324.68   26.08
   5   8 -12  108.62   21.68
   5   8 -11   56.00   19.65
   5   8 -10  143.93   18.51
   5   8  -9  156.80   17.41
   5  -8  -9  186.93   14.49
   5  -8  -9  172.39   10.97
  -5   8   8   50.31   11.46
   5   8  -8   70.79   14.44
   5  -8  -8   49.93   10.81
   5  -8  -8   56.76    7.64
  -5   8   7 1371.32   41.04
   5   8  -7 1291.71   42.26
   5   8  -7 1333.85   43.07
   5  -8  -7 1287.34   40.40
   5  -8  -7 1245.94   38.64
  -5   8   6   11.85    7.73
   5   8  -6   -3.68    9.80
   5   8  -6    0.93    9.33
   5  -8  -6    4.19    7.26
  -5  -8   6   13.22   10.02
   5  -8  -6   -2.73    5.04
   5   8  -5 2361.28   70.17
  -5   8   5 2327.52   67.64
   5   8  -5 2212.01   69.93
   5  -8  -5 2282.42   66.92
  -5  -8   5 2368.52   69.86
   5  -8  -5 2413.45   66.98
   5  -8  -5 2315.48   67.45
  -5   8   4   40.73    4.95
   5   8  -4   42.92    9.75
   5  -8  -4   40.46    4.68
   5  -8  -4   58.09    5.36
  -5  -8   4   54.59    8.59
   5   8  -3 3317.60   98.37
   5  -8  -3 3265.05   96.21
  -5  -8   3 3329.01   98.06
   5  -8  -3 3412.14   94.86
   5   8  -2    4.37    8.27
  -5   8   2   15.67    5.78
  -5  -8   2   10.98    8.03
  -5   8   1 7791.82  219.52
   5   8  -1 7555.32  220.74
   5   8  -1 7736.78  221.25
  -5  -8   1 7870.49  220.45
  -5   8   0  772.42   23.81
   5   8   0  834.40   28.36
   5   8   0  753.73   27.27
  -5   8   0  853.59   26.25
  -5   8   0  788.28   23.76
  -5  -8   0  819.16   26.79
  -5   8  -1  958.78   29.24
   5   8   1  956.20   32.86
   5   8   1  906.72   32.19
  -5   8  -1 1001.79   31.14
  -5   8  -1  927.98   29.11
  -5  -8  -1  976.26   31.40
  -5   8  -2  119.04    9.04
   5   8   2  105.08   12.02
  -5   8  -2  119.72   11.43
  -5   8  -2  126.76    9.27
   5   8   2  116.42   13.58
   5  -8   2  142.25   11.84
  -5  -8  -2  125.93   12.05
  -5  -8  -2  121.37   11.87
  -5   8  -3  967.49   32.64
   5   8   3  900.42   33.69
  -5   8  -3  948.76   31.15
   5   8   3  897.97   33.61
  -5   8  -3  943.24   31.02
  -5  -8  -3  960.97   32.66
  -5  -8  -3  947.73   32.68
   5  -8   3  979.48   33.07
   5   8   4  100.69   13.60
  -5   8  -4   98.89   11.25
  -5   8  -4   88.65   11.59
  -5   8  -4   82.85   12.68
   5   8   4   82.42   14.28
  -5  -8  -4   92.16   13.22
  -5  -8  -4   98.12   12.33
   5  -8   4   74.89   13.44
   5   8   5  315.31   20.61
  -5   8  -5  328.24   18.02
  -5   8  -5  313.46   16.91
  -5  -8  -5  306.27   18.47
   5  -8   5  321.47   20.09
  -5   8  -6  356.84   19.58
  -5   8  -6  386.16   20.75
   5   8   6  408.25   23.26
   5  -8   6  387.64   23.26
   5   8   7   69.67   19.52
  -5   8  -7   32.77   15.75
   5  -8   7   85.99   18.76
   5   8   8  418.01   28.24
  -5   8  -8  429.51   25.40
   5   8   8  412.44   26.43
   5  -8   8  428.13   27.14
   5   8   9   34.52   21.26
  -5   8  -9   23.32   20.43
   5   8   9   57.96   23.32
   5   9 -12   72.32   22.22
   5   9 -11   31.70   19.83
   5   9 -10   56.56   17.44
   5   9  -9  764.59   32.09
  -5   9   9  747.67   29.88
   5  -9  -9  840.12   29.28
  -5   9   8  667.96   25.38
   5   9  -8  711.74   28.22
   5  -9  -8  694.01   24.77
   5  -9  -8  635.88   21.76
   5   9  -7  488.69   22.06
   5   9  -7  501.92   21.45
  -5   9   7  492.02   19.32
   5  -9  -7  480.24   18.75
   5  -9  -7  472.93   16.17
   5   9  -6  198.97   14.49
  -5   9   6  216.77   11.41
   5   9  -6  203.47   13.75
   5  -9  -6  212.46    8.41
   5  -9  -6  199.73    8.65
   5  -9  -6  209.56   10.94
  -5  -9   6  182.33   14.09
  -5   9   5   12.14    6.30
   5   9  -5   14.77   10.49
   5   9  -5   10.79    9.09
   5  -9  -5   20.97    6.14
   5  -9  -5    6.71    4.52
  -5  -9   5   25.00    9.44
   5  -9  -5   17.24    4.09
   5   9  -4 1416.77   44.41
  -5   9   4 1396.13   40.90
   5  -9  -4 1314.84   40.60
   5  -9  -4 1461.50   40.75
  -5  -9   4 1468.35   44.10
   5   9  -3 3819.19  109.74
  -5   9   3 3756.81  106.13
   5  -9  -3 3803.06  107.01
   5  -9  -3 3713.02  106.10
  -5  -9   3 3873.04  109.34
  -5   9   2  394.46   13.81
   5   9  -2  381.29   16.58
  -5  -9   2  353.21   16.16
  -5   9   1   18.88    6.78
   5   9  -1   16.33    9.47
  -5   9   1   27.42    3.25
   5   9  -1   20.16    8.90
  -5   9   1   17.37    3.17
  -5  -9   1   15.59    8.89
  -5   9   0 1323.11   40.18
   5   9   0 1402.82   44.10
   5   9   0 1417.94   43.90
  -5   9   0 1408.66   42.21
  -5   9   0 1382.19   40.20
  -5  -9   0 1444.84   43.17
  -5   9  -1 3604.94  102.78
   5   9   1 3532.79  105.84
  -5   9  -1 3735.56  104.48
  -5   9  -1 3639.66  102.77
  -5  -9  -1 3742.89  104.95
   5  -9   1 3665.27  104.82
   5   9   2   84.72   12.96
  -5   9  -2   99.24   11.39
   5   9   2  106.02   12.95
  -5   9  -2   96.80    8.53
  -5   9  -2   80.32    8.36
  -5  -9  -2   93.72   10.76
   5  -9   2  108.17   11.44
   5   9   3 2358.75   72.94
  -5   9  -3 2387.58   71.90
  -5   9  -3 2289.62   70.25
   5   9   3 2309.63   72.81
  -5   9  -3 2286.00   70.33
   5  -9   3 2446.78   72.54
  -5  -9  -3 2473.82   71.85
  -5  -9  -3 2476.80   71.89
  -5   9  -4  168.97   13.12
  -5   9  -4  161.66   13.31
  -5   9  -4  166.69   14.74
   5   9   4  129.65   15.34
   5   9   4  154.28   16.50
  -5  -9  -4  197.69   14.87
   5  -9   4  167.44   15.58
  -5  -9  -4  172.97   14.77
  -5   9  -5  594.84   23.54
   5   9   5  581.51   26.27
  -5   9  -5  561.52   24.16
   5  -9   5  577.41   26.12
  -5   9  -6   88.69   15.26
   5   9   6   80.66   18.07
  -5   9  -6   84.25   14.37
   5  -9   6  110.80   17.79
   5   9   7  190.19   21.78
  -5   9  -7  181.63   19.00
   5  -9   7  202.87   20.05
   5   9   8   24.90   18.30
  -5   9  -8   17.54   18.20
   5   9   8    3.63   21.98
   5  -9   8   -0.87   19.26
  -5   9  -9   77.04   21.69
   5   9   9  119.40   21.43
   5   9   9   92.41   22.67
   5  -9   9  103.24   22.19
   5  10 -12   31.60   20.60
   5  10 -11  185.35   22.19
  -5  10  10   20.76   15.58
   5  10 -10   15.59   17.17
  -5  10   9  860.00   32.68
   5  10  -9  891.39   35.28
   5 -10  -9  939.79   32.05
  -5  10   8   39.16   12.30
   5  10  -8   24.42   13.97
   5 -10  -8   22.98   10.60
   5  10  -7 3495.64  101.24
  -5  10   7 3598.70   99.69
   5  10  -7 3664.91  101.85
   5 -10  -7 3804.08   99.33
  -5 -10   7 3614.38  101.67
   5  10  -6   95.56   13.14
   5  10  -6  105.34   11.83
  -5  10   6  112.29    9.60
   5 -10  -6   91.56    5.29
   5 -10  -6  113.90    9.23
  -5 -10   6   93.78   12.34
   5 -10  -6  100.21    5.64
   5  10  -5 1636.58   47.86
  -5  10   5 1588.41   44.68
   5 -10  -5 1495.33   42.72
  -5 -10   5 1639.25   47.35
   5 -10  -5 1629.10   44.33
   5  10  -4  330.88   16.26
  -5  10   4  317.94   11.64
   5 -10  -4  310.81   11.29
  -5 -10   4  337.79   15.95
   5  10  -3 4890.23  143.49
  -5  10   3 4888.12  140.01
  -5 -10   3 4983.89  143.05
   5 -10  -3 5040.67  139.93
   5  10  -2  117.17   11.36
  -5  10   2  120.99    7.48
  -5  10   2  110.89    5.11
  -5 -10   2  124.64   10.58
   5 -10  -2  121.61    5.01
   5  10  -1 1186.66   38.92
  -5  10   1 1202.23   34.30
   5  10  -1 1215.53   38.51
  -5  10   1 1241.83   36.26
  -5  10   1 1118.93   34.21
  -5 -10   1 1245.35   38.03
  -5  10   0  191.50    8.43
   5  10   0  196.29   13.62
   5  10   0  188.99   13.70
  -5  10   0  204.34   10.99
  -5  10   0  209.02    8.54
   5 -10   0  216.33   11.26
  -5 -10   0  208.42   12.81
  -5  10  -1  809.34   26.16
   5  10   1  816.26   30.20
   5  10   1  818.31   29.87
  -5  10  -1  865.47   28.27
  -5  10  -1  846.14   26.20
  -5 -10  -1  847.90   29.08
   5 -10   1  842.59   28.35
  -5  10  -2  159.51   12.05
  -5  10  -2  125.16    9.46
   5  10   2  122.64   14.13
   5  10   2  114.32   14.14
  -5  10  -2  125.30    9.49
   5 -10   2  144.81   12.04
  -5 -10  -2  117.47   12.55
  -5  10  -3  563.43   21.53
   5  10   3  568.41   25.24
  -5  10  -3  575.51   23.09
   5  10   3  552.38   25.11
  -5  10  -3  585.14   21.44
  -5 -10  -3  583.40   22.94
   5 -10   3  606.59   23.84
  -5 -10  -3  593.37   23.81
  -5  10  -4  812.09   29.80
   5  10   4  722.57   30.79
   5  10   4  779.16   31.41
  -5  10  -4  755.69   27.89
  -5  10  -4  807.71   28.52
   5 -10   4  811.15   30.64
  -5 -10  -4  838.86   29.99
  -5 -10  -4  801.01   29.36
   5  10   5   19.18   16.40
  -5  10  -5   10.61   12.51
  -5  10  -5    8.93   11.68
   5 -10   5   15.88   14.53
  -5  10  -6   92.34   15.66
   5  10   6   72.67   19.12
   5 -10   6   59.34   16.02
   5  10   7  136.85   21.78
  -5  10  -7  165.35   18.39
   5 -10   7  153.26   20.44
   5  10   8   74.56   19.83
  -5  10  -8   41.63   18.96
   5  10   8   98.83   23.11
   5 -10   8   56.25   20.02
  -5  10  -9   78.57   20.97
   5  10   9   31.75   20.21
   5  10   9   84.13   24.06
   5 -10   9   95.47   21.80
   5  11 -12   63.40   22.54
   5  11 -11  164.71   21.66
  -5  11  10   59.16   16.25
   5  11 -10   24.37   18.39
  -5  11   9   88.90   14.96
   5  11  -9  107.99   17.89
   5 -11  -9  105.19   14.14
  -5  11   8   62.38   12.89
   5  11  -8   98.00   15.51
   5 -11  -8   91.22   11.69
  -5  11   7  143.29   12.15
   5 -11  -7  153.00   11.39
   5 -11  -7  124.19    6.29
  -5 -11   7  153.23   15.09
  -5  11   6  309.02   14.45
   5  11  -6  331.11   18.01
   5 -11  -6  323.09   13.73
  -5 -11   6  303.46   17.67
  -5  11   5  341.25   14.15
   5  11  -5  385.29   18.26
  -5 -11   5  344.06   17.22
   5 -11  -5  364.56   13.58
   5  11  -4  117.27   12.81
  -5  11   4  123.78    7.36
   5 -11  -4  119.36    4.91
   5 -11  -4  110.59    6.87
  -5 -11   4  124.69   12.09
   5  11  -3  401.06   18.55
  -5  11   3  385.51   13.29
  -5 -11   3  369.31   17.45
   5 -11  -3  422.20   13.15
  -5  11   2  554.07   17.69
   5  11  -2  530.29   21.51
  -5  11   2  520.56   16.41
   5 -11  -2  527.46   16.36
   5 -11  -2  543.93   17.58
  -5 -11   2  524.05   20.76
   5  11  -1  498.50   21.71
  -5  11   1  524.09   16.77
   5  11  -1  520.08   21.61
  -5  11   1  538.68   18.38
   5 -11  -1  555.12   18.52
  -5 -11   1  545.55   20.72
  -5  11   0   19.72    5.26
  -5  11   0   14.14    5.40
  -5  11   0   25.91    8.01
   5  11   0   18.00   10.14
   5  11   0    9.73   11.25
   5 -11   0   24.65    7.63
  -5 -11   0   14.74   10.07
  -5  11  -1 1090.88   34.24
  -5  11  -1 1032.10   32.48
   5  11   1 1025.78   36.29
   5  11   1 1065.96   36.44
  -5  11  -1 1030.42   32.42
  -5 -11  -1 1050.27   35.30
   5 -11   1 1125.98   34.58
  -5  11  -2   90.19    8.99
  -5  11  -2   74.96   11.73
  -5  11  -2   56.85    8.46
   5  11   2   71.47   13.73
   5  11   2   74.15   13.20
  -5 -11  -2   72.14   11.90
   5 -11   2   89.21   11.53
  -5  11  -3 1648.30   50.27
  -5  11  -3 1576.67   48.74
   5  11   3 1515.59   51.82
   5  11   3 1605.23   51.92
  -5  11  -3 1528.36   48.74
  -5 -11  -3 1641.48   50.58
   5 -11   3 1595.29   50.86
  -5  11  -4   67.68   11.10
   5  11   4   62.92   15.56
   5  11   4   68.41   16.35
  -5  11  -4   63.68   11.50
  -5  11  -4   47.64   13.51
   5 -11   4   43.95   13.58
  -5 -11  -4   47.82   11.97
  -5  11  -5   63.60   13.34
   5  11   5   53.58   17.32
  -5  11  -5   62.25   12.79
   5 -11   5   72.46   15.54
   5  11   6  -18.48   18.90
  -5  11  -6   23.32   14.57
   5 -11   6   -7.38   15.79
  -5  11  -7  669.78   29.81
   5  11   7  678.95   33.39
   5 -11   7  666.26   31.34
   5  11   8  123.89   20.85
  -5  11  -8  106.62   19.82
   5  11   8  139.18   23.13
   5 -11   8  155.28   21.71
  -5  11  -9   23.21   20.43
   5  11   9   34.21   20.01
   5  11   9   86.77   24.74
   5 -11   9   35.71   21.84
   5  12 -12   54.58   22.80
  -5  12  11  174.77   20.13
   5  12 -11  155.29   22.13
  -5  12  10  128.50   17.29
   5  12 -10  114.63   20.48
   5  12  -9  455.51   24.67
  -5  12   9  482.08   22.17
  -5  12   8  139.44   13.83
   5  12  -8  163.24   16.92
   5 -12  -8  154.20   12.70
   5  12  -7 1390.10   46.01
  -5  12   7 1298.57   43.16
   5 -12  -7 1408.20   42.75
  -5  12   6  290.51   14.14
   5  12  -6  289.41   17.27
   5 -12  -6  295.54   13.42
  -5 -12   6  287.99   16.97
  -5  12   5 1234.62   39.06
   5  12  -5 1309.59   42.66
   5 -12  -5 1297.11   38.72
  -5 -12   5 1313.19   42.03
  -5  12   4  152.88    8.75
   5  12  -4  172.59   14.28
   5 -12  -4  164.94    8.27
  -5 -12   4  142.66   13.05
  -5  12   3 4493.20  129.68
   5  12  -3 4465.72  133.28
   5 -12  -3 4538.76  129.18
  -5 -12   3 4629.00  132.75
   5 -12  -3 4703.91  129.58
  -5  12   2  353.20   12.32
   5  12  -2  312.73   16.70
  -5  12   2  309.20   11.46
   5 -12  -2  310.54   11.97
   5 -12  -2  329.94   11.26
  -5 -12   2  341.32   15.97
  -5  12   1 1670.15   49.66
   5  12  -1 1562.25   52.72
  -5  12   1 1684.84   48.70
   5  12  -1 1654.20   52.95
   5 -12  -1 1704.86   49.83
   5 -12  -1 1684.42   48.63
  -5 -12   1 1666.34   52.11
  -5  12   0  129.60    7.94
  -5  12   0  152.54   10.16
   5  12   0  130.70   13.31
   5  12   0  137.26   13.52
   5 -12   0  135.70    9.98
  -5 -12   0  143.41   12.91
  -5  12  -1  485.19   19.09
  -5  12  -1  463.36   16.94
   5  12   1  444.69   21.09
   5  12   1  494.31   22.05
  -5  12  -1  473.18   16.98
  -5 -12  -1  494.30   20.19
   5 -12   1  463.57   18.99
  -5  12  -2   77.19   11.64
   5  12   2   82.00   14.54
  -5  12  -2   85.93    9.42
   5  12   2   96.73   13.72
  -5  12  -2   90.86    9.34
  -5 -12  -2   75.66   12.52
   5 -12   2   84.68   11.74
  -5  12  -3  176.25   14.10
   5  12   3  146.69   16.92
  -5  12  -3  181.91   12.10
   5  12   3  164.00   16.09
  -5  12  -3  163.65   12.43
  -5 -12  -3  171.86   14.29
   5 -12   3  192.05   14.91
  -5  12  -4    5.77   11.49
   5  12   4   20.91   15.41
  -5  12  -4   33.08   11.08
   5  12   4   29.43   15.21
  -5  12  -4   17.24   12.52
  -5 -12  -4   13.21   11.34
   5 -12   4   13.14   13.48
   5  12   5  -16.04   17.07
  -5  12  -5   14.82   12.59
  -5  12  -5   13.44   13.32
   5 -12   5    8.04   14.99
   5  12   6  153.93   20.56
  -5  12  -6  135.91   16.84
   5 -12   6  140.50   18.48
   5  12   7   -6.32   19.94
  -5  12  -7   11.91   17.23
   5 -12   7  -11.47   18.79
   5  12   8  241.97   25.51
  -5  12  -8  235.36   22.33
   5 -12   8  193.67   23.24
   5  13 -12   88.33   23.92
  -5  13  11  101.18   18.81
   5  13 -11  127.53   22.59
  -5  13  10   25.76   16.76
   5  13 -10    3.17   18.78
   5  13  -9  223.43   20.14
  -5  13   9  210.94   16.91
   5 -13  -9  240.72   15.57
   5  13  -8    4.75   15.58
  -5  13   8    7.65   12.50
   5 -13  -8   28.49   11.28
   5  13  -7  174.08   17.19
  -5  13   7  154.53   13.17
   5 -13  -7  197.79   12.70
   5  13  -6   20.06   13.80
  -5  13   6   -2.38    9.11
  -5 -13   6   19.58   12.03
   5 -13  -6   22.34    8.30
   5  13  -5   -2.54   10.94
   5  13  -5   -6.73   13.06
  -5  13   5    7.55    7.64
   5 -13  -5    3.80    7.12
  -5 -13   5   20.32   12.15
  -5  13   4  894.88   28.81
   5  13  -4  975.21   33.17
   5  13  -4  884.32   31.94
  -5 -13   4  898.19   32.42
   5 -13  -4  960.85   28.51
   5  13  -3   20.01   12.39
  -5  13   3   16.92    5.94
  -5 -13   3   22.55   10.66
   5 -13  -3   27.79    3.77
   5 -13  -3   29.22    5.41
   5  13  -2 1051.71   36.43
  -5  13   2 1106.04   31.95
  -5  13   2 1019.39   31.74
   5 -13  -2 1039.71   31.78
   5 -13  -2 1063.06   31.64
  -5 -13   2 1084.10   35.45
   5  13  -1 2622.72   80.86
   5  13  -1 2604.96   81.08
  -5  13   1 2596.21   77.09
  -5  13   1 2775.18   77.88
   5 -13  -1 2718.17   77.89
   5 -13  -1 2712.25   77.04
  -5 -13   1 2689.68   80.36
   5  13   0  492.31   23.07
  -5  13   0  509.02   18.07
   5  13   0  517.92   22.43
  -5  13   0  548.91   19.59
   5 -13   0  565.60   19.77
  -5 -13   0  575.46   21.90
  -5  13  -1 1401.03   42.67
  -5  13  -1 1307.44   40.99
   5  13   1 1303.76   44.49
   5  13   1 1293.35   45.06
  -5  13  -1 1348.27   41.11
   5 -13   1 1394.04   42.80
  -5 -13  -1 1419.98   43.78
  -5  13  -2  114.58   10.08
  -5  13  -2  144.24   13.03
   5  13   2  111.62   15.62
   5  13   2  103.23   14.72
  -5  13  -2  120.70   10.36
  -5 -13  -2  132.41   13.28
   5 -13   2  116.97   12.29
  -5  13  -3 2559.82   76.77
   5  13   3 2508.32   80.38
   5  13   3 2567.59   79.60
  -5  13  -3 2688.28   78.49
  -5  13  -3 2537.42   77.07
   5 -13   3 2698.82   78.85
  -5  13  -4   11.78   11.90
   5  13   4   29.01   16.86
  -5  13  -4   29.59   13.89
   5  13   4   28.00   15.41
  -5  13  -4   13.66   10.73
   5 -13   4   19.26   14.08
   5  13   5  629.59   30.25
  -5  13  -5  649.51   25.21
  -5  13  -5  623.55   26.16
   5 -13   5  595.37   27.48
  -5  13  -6   88.49   16.46
   5  13   6  100.82   20.36
   5 -13   6   80.24   17.47
  -5  13  -7  431.36   24.53
   5  13   7  475.13   29.45
   5 -13   7  449.59   26.83
  -5  13  -8   92.98   19.84
   5  13   8  100.79   22.96
   5 -13   8   72.46   21.93
  -5  14  11   82.81   19.12
   5  14 -11   92.72   21.10
  -5  14  10   49.50   16.89
   5  14 -10   79.95   19.18
  -5  14   9  614.60   27.02
   5  14  -9  619.28   29.69
  -5  14   8  137.83   15.13
   5  14  -8  126.70   18.38
   5 -14  -8  133.92   12.89
   5  14  -7  397.01   22.53
  -5  14   7  386.33   18.54
   5 -14  -7  406.23   17.49
   5  14  -6  556.18   25.47
  -5  14   6  560.89   21.71
   5 -14  -6  607.08   21.08
   5  14  -5 1065.30   37.95
  -5  14   5 1075.67   34.05
   5  14  -5 1105.09   36.81
   5 -14  -5 1051.58   33.29
  -5 -14   5 1092.04   37.04
   5  14  -4   15.43   10.91
   5  14  -4   17.61   13.10
  -5  14   4   13.87    7.22
   5 -14  -4   17.91    6.69
  -5 -14   4   11.60   11.54
   5  14  -3 3150.92   93.59
  -5  14   3 3081.69   89.55
  -5 -14   3 3160.78   92.64
   5 -14  -3 3205.34   89.34
   5 -14  -3 3084.74   87.90
  -5  14   2    3.34    5.70
   5  14  -2    4.95   12.38
  -5  14   2   -0.20    6.07
   5 -14  -2    1.34    5.10
  -5 -14   2   15.81   10.22
   5 -14  -2    6.14    5.72
  -5  14   1 1257.49   38.54
   5  14  -1 1272.27   42.94
   5  14  -1 1252.81   42.64
  -5  14   1 1316.74   39.02
   5 -14  -1 1302.24   38.97
   5 -14  -1 1269.64   38.36
  -5 -14   1 1309.34   42.23
   5  14   0  487.21   22.40
  -5  14   0  479.03   17.60
   5  14   0  471.13   22.73
  -5 -14   0  497.64   21.85
   5 -14   0  496.53   18.75
  -5  14  -1  294.98   15.00
   5  14   1  281.39   17.59
  -5  14  -1  298.93   13.27
   5  14   1  311.42   18.66
  -5  14  -1  278.69   13.05
  -5 -14  -1  290.21   17.04
   5 -14   1  296.14   14.90
  -5  14  -2    6.17    8.75
  -5  14  -2   16.50   11.12
   5  14   2    7.22   14.43
   5  14   2  -13.19   12.82
  -5  14  -2    4.70    9.15
  -5 -14  -2    6.74   12.31
   5 -14   2    4.62   11.32
   5  14   3   49.93   17.10
  -5  14  -3   47.31   10.44
   5  14   3   46.95   14.38
  -5  14  -3   53.65   12.28
  -5  14  -3   49.95   11.20
   5 -14   3   47.51   12.82
  -5  14  -4  138.53   14.16
   5  14   4  100.64   17.92
   5  14   4  139.73   16.41
  -5  14  -4  127.85   12.66
   5 -14   4  110.83   16.00
   5  14   5  204.17   20.11
  -5  14  -5  134.18   16.05
  -5  14  -5  193.05   15.54
   5 -14   5  175.17   18.45
  -5  14  -6   22.91   15.54
   5  14   6    9.69   18.47
   5 -14   6    3.79   16.64
  -5  14  -7  -13.44   17.11
   5  14   7   14.25   21.92
   5 -14   7   40.98   19.21
  -5  14  -8   10.37   19.91
   5  14   8   44.88   24.05
   5 -14   8  -26.50   20.78
  -5  15  11   38.63   19.28
   5  15 -11   43.88   22.56
  -5  15  10   44.45   17.13
   5  15 -10   97.90   21.87
   5  15  -9   28.17   18.61
  -5  15   9   25.67   14.71
   5 -15  -9   22.22   13.11
   5  15  -8   68.94   18.28
  -5  15   8   21.12   13.39
   5 -15  -8   56.00   11.96
   5  15  -7  300.13   20.48
  -5  15   7  247.51   16.04
   5 -15  -7  276.41   14.49
  -5  15   6  191.34   13.51
   5  15  -6  216.33   18.36
   5 -15  -6  222.10   12.45
   5  15  -5   -1.87   14.45
  -5  15   5   14.58    8.96
   5 -15  -5    6.06    7.78
  -5 -15   5  -11.08   12.16
   5  15  -4  802.91   30.99
  -5  15   4  783.85   26.47
   5  15  -4  853.35   29.79
  -5 -15   4  789.31   30.33
   5 -15  -4  830.04   26.00
   5  15  -3  227.68   17.34
  -5  15   3  235.10   11.47
   5 -15  -3  278.09   11.29
  -5 -15   3  257.26   16.09
  -5  15   2    9.97    5.59
   5  15  -2    7.00   13.20
  -5  15   2   14.02    7.03
  -5 -15   2   21.56   11.37
   5 -15  -2   12.91    5.13
   5 -15  -2   10.84    6.71
   5  15  -1 1291.86   45.14
  -5  15   1 1357.97   41.51
   5  15  -1 1358.64   46.14
  -5  15   1 1371.21   41.52
   5 -15  -1 1399.23   41.54
   5 -15  -1 1391.24   41.29
  -5 -15   1 1445.02   44.94
   5  15   0  747.76   29.93
  -5  15   0  751.51   25.83
   5  15   0  793.19   31.17
  -5  15   0  836.05   26.84
  -5 -15   0  842.90   29.46
   5 -15   0  814.37   26.70
  -5  15  -1 1553.51   45.95
   5  15   1 1430.93   48.07
   5  15   1 1449.34   49.29
  -5  15  -1 1432.50   44.85
  -5 -15  -1 1443.27   47.75
   5 -15   1 1472.03   45.88
   5  15   2    5.28   13.29
  -5  15  -2   22.35    9.40
   5  15   2    4.82   15.65
  -5  15  -2   17.75    9.72
  -5  15  -2   16.30   11.31
   5 -15   2   -4.65   10.08
  -5  15  -3 1313.90   42.35
  -5  15  -3 1258.52   41.14
   5  15   3 1203.87   45.28
   5  15   3 1281.72   44.14
  -5  15  -3 1264.25   40.88
   5 -15   3 1323.46   43.06
  -5  15  -4   10.25   11.51
  -5  15  -4   21.97   12.94
   5  15   4   11.02   17.91
   5  15   4   10.27   15.52
   5 -15   4   -2.45   14.20
  -5  15  -5  993.90   35.99
   5  15   5  985.99   39.23
  -5  15  -5  995.54   35.14
   5 -15   5 1001.94   37.55
  -5  15  -6  256.36   19.70
   5  15   6  300.28   24.11
   5 -15   6  243.35   21.37
   5  15   7  637.14   33.17
  -5  15  -7  614.17   28.91
   5 -15   7  611.98   31.18
  -5  15  -8   24.70   19.40
   5  15   8   27.21   24.22
   5 -15   8   36.71   21.89
  -5  16  11   12.28   18.71
   5  16 -11  -11.90   21.18
   5  16 -10  308.99   25.25
  -5  16  10  270.48   21.23
  -5  16   9  770.01   32.64
   5  16  -9  932.51   36.79
   5  16  -8   53.19   17.99
  -5  16   8   61.87   14.20
   5 -16  -8   65.97   12.41
   5  16  -7 1270.79   45.57
  -5  16   7 1221.66   41.67
   5 -16  -7 1328.40   40.87
   5  16  -6    0.68   15.04
  -5  16   6   13.77   10.56
   5 -16  -6    9.08    9.44
   5  16  -5  969.73   35.87
  -5  16   5  906.77   30.88
   5 -16  -5  956.19   30.28
   5  16  -4  314.29   19.75
   5  16  -4  325.73   17.39
  -5  16   4  311.02   14.37
  -5 -16   4  333.78   18.50
   5 -16  -4  351.16   13.95
   5  16  -3 1648.18   54.31
  -5  16   3 1643.86   49.91
  -5 -16   3 1612.57   53.38
   5 -16  -3 1716.22   49.54
  -5  16   2   60.55    8.22
   5  16  -2   52.93   14.34
  -5  16   2   56.30    6.23
   5 -16  -2   69.36    5.89
  -5 -16   2   83.28   12.53
   5 -16  -2   53.71    7.50
  -5  16   1    6.60    7.66
   5  16  -1   30.86   13.16
   5  16  -1   18.15   13.29
  -5  16   1   23.80    7.58
  -5 -16   1    6.82   11.42
   5 -16  -1    9.00    6.67
   5 -16  -1   11.59    7.24
  -5  16   0  329.41   14.76
  -5  16   0  341.70   14.37
   5  16   0  310.00   19.26
   5  16   0  326.44   20.81
  -5 -16   0  315.34   18.58
   5 -16   0  302.38   14.49
   5 -16   0  327.76   14.07
  -5  16  -1  563.32   21.18
   5  16   1  599.46   25.54
   5  16   1  516.88   26.66
  -5  16  -1  600.52   22.10
   5 -16   1  583.55   22.29
  -5  16  -2  471.67   19.83
   5  16   2  538.96   24.03
   5  16   2  447.96   25.11
  -5  16  -2  474.11   19.62
  -5  16  -2  533.78   21.25
   5 -16   2  513.21   21.40
  -5  16  -3  140.14   12.75
  -5  16  -3  129.79   13.22
   5  16   3  111.20   19.28
   5  16   3  109.49   16.32
  -5  16  -3  115.45   13.98
   5 -16   3  109.21   13.84
  -5  16  -4  188.78   14.54
   5  16   4  193.05   21.64
   5  16   4  218.26   19.02
  -5  16  -4  181.25   15.53
   5 -16   4  244.47   18.53
  -5  16  -5   26.68   14.75
   5  16   5   33.17   19.91
   5 -16   5    2.79   16.69
  -5  16  -6   18.65   16.23
   5  16   6   32.74   20.80
   5 -16   6   41.09   18.60
  -5  16  -7  347.22   23.79
   5  16   7  358.02   28.87
   5 -16   7  386.61   26.63
  -5  16  -8   37.54   19.91
   5 -16   8   29.47   21.70
  -5  17  10  547.84   26.61
   5  17 -10  483.99   29.85
   5  17  -9   42.55   19.06
  -5  17   9   52.42   16.21
   5  17  -8  313.15   23.29
  -5  17   8  288.20   19.02
   5 -17  -8  314.08   17.69
   5  17  -7   36.24   16.40
  -5  17   7   10.32   12.83
   5 -17  -7   27.59   11.05
  -5  17   6  230.07   14.79
   5  17  -6  253.74   19.23
   5 -17  -6  253.39   13.68
  -5  17   5   15.46   10.17
   5  17  -5   -5.49   16.26
   5 -17  -5   10.31    9.04
   5  17  -4  614.82   26.69
  -5  17   4  574.93   21.54
   5 -17  -4  599.78   20.71
   5  17  -3 1455.14   49.99
  -5  17   3 1435.42   45.33
   5 -17  -3 1556.37   45.07
   5  17  -2   76.23   15.81
  -5  17   2   99.05    9.47
  -5  17   2   97.03    6.79
   5 -17  -2  104.64    6.33
   5 -17  -2   82.62    8.69
  -5  17   1   33.24    7.66
   5  17  -1   14.47   14.02
  -5  17   1   20.39    8.87
   5  17  -1   18.47   15.34
   5 -17  -1   14.70    7.14
   5 -17  -1   27.87    7.95
  -5  17   0   53.82    9.45
   5  17   0   48.55   14.82
   5  17   0   41.52   16.23
  -5  17   0   56.84    9.73
   5 -17   0   63.41    9.04
   5 -17   0   43.24    8.78
  -5  17  -1 1332.10   42.52
   5  17   1 1317.06   45.65
   5  17   1 1319.23   47.14
  -5  17  -1 1407.50   43.00
   5 -17   1 1368.69   43.19
   5  17   2  258.14   22.07
   5  17   2  283.11   19.96
  -5  17  -2  282.85   15.01
  -5  17  -2  314.23   16.93
  -5  17  -2  292.33   15.61
   5 -17   2  276.21   16.31
  -5  17  -3   59.84   12.60
  -5  17  -3   32.61   11.58
   5  17   3   52.48   15.88
   5  17   3   66.32   18.42
  -5  17  -3   80.09   13.60
   5 -17   3   53.75   13.80
  -5  17  -4   63.28   14.40
   5  17   4   54.34   20.04
  -5  17  -4   83.28   12.93
   5  17   4   66.33   17.20
   5 -17   4   64.83   15.95
   5  17   5  439.37   27.96
  -5  17  -5  426.75   22.35
   5  17   5  427.00   24.43
   5 -17   5  415.64   24.38
  -5  17  -6   48.74   17.73
   5  17   6   56.96   23.03
   5 -17   6   73.85   19.77
  -5  17  -7   22.33   18.48
   5  17   7   16.44   23.90
   5 -17   7   75.04   20.08
   5  18 -10  147.48   23.39
  -5  18  10  113.49   19.03
  -5  18   9  390.22   22.68
   5  18  -9  487.86   28.72
   5  18  -8  522.04   28.68
  -5  18   8  539.67   24.91
   5 -18  -8  577.69   23.22
   5  18  -7  338.52   23.63
  -5  18   7  342.65   19.03
   5 -18  -7  353.23   17.01
   5  18  -6  118.98   18.47
  -5  18   6   80.88   12.59
   5 -18  -6   90.56   11.09
  -5  18   5  939.80   33.08
   5  18  -5 1004.10   38.17
   5 -18  -5 1043.34   32.48
  -5  18   4   54.19   10.20
   5  18  -4   90.25   17.06
   5 -18  -4   87.20    9.54
   5  18  -3   44.18   16.10
  -5  18   3   17.33    9.85
   5 -18  -3   19.60    8.38
   5  18  -2  473.38   25.41
  -5  18   2  497.32   16.25
  -5  18   2  463.71   18.82
   5 -18  -2  503.08   16.04
   5 -18  -2  519.45   18.47
   5  18  -1 1146.62   41.24
  -5  18   1 1149.07   37.29
   5  18  -1 1120.25   42.50
  -5  18   1 1212.67   36.26
   5 -18  -1 1197.48   36.21
   5 -18  -1 1193.34   36.91
  -5  18   0  637.11   23.17
   5  18   0  653.51   27.71
   5  18   0  579.47   28.56
  -5  18   0  680.71   23.12
   5 -18   0  629.99   22.62
   5 -18   0  638.93   22.80
  -5  18  -1  568.37   22.47
   5  18   1  584.25   26.52
   5  18   1  588.21   27.78
  -5  18  -1  632.14   23.13
   5 -18   1  600.73   22.85
   5  18   2  620.12   27.29
   5  18   2  595.79   28.86
  -5  18  -2  586.15   23.85
  -5  18  -2  581.23   23.05
   5 -18   2  592.67   24.20
  -5  18  -3  334.07   17.73
   5  18   3  355.68   22.15
   5  18   3  353.02   24.49
  -5  18  -3  381.38   19.83
  -5  18  -3  373.05   18.89
   5 -18   3  347.59   19.87
   5  18   4  774.77   35.02
   5  18   4  813.64   33.22
  -5  18  -4  747.58   29.92
  -5  18  -4  792.39   29.20
   5 -18   4  778.47   31.50
   5  18   5   16.89   17.57
   5  18   5   29.80   21.50
  -5  18  -5   23.13   15.81
   5 -18   5    6.37   16.51
  -5  18  -6  362.64   23.29
   5  18   6  340.57   27.17
   5 -18   6  362.66   24.80
   5  18   7  162.56   25.72
  -5  18  -7  157.73   21.50
   5 -18   7  148.33   21.47
   5  19 -10   29.97   23.09
  -5  19  10   28.00   18.54
   5  19  -9   52.99   21.03
  -5  19   9   29.82   17.28
   5  19  -8  620.62   30.78
  -5  19   8  553.00   26.29
   5 -19  -8  633.81   24.73
   5  19  -7   -6.42   18.77
  -5  19   7   15.65   14.08
   5 -19  -7   18.13   11.42
   5  19  -6  547.83   27.67
  -5  19   6  519.19   22.45
   5 -19  -6  539.31   20.91
  -5  19   5  196.87   14.30
   5  19  -5  170.57   19.24
   5 -19  -5  208.43   12.74
   5  19  -4 1525.36   51.59
  -5  19   4 1472.66   47.15
   5 -19  -4 1548.06   46.40
   5  19  -3  206.15   19.24
  -5  19   3  172.28   12.81
   5 -19  -3  202.97   11.74
  -5  19   2 1534.05   45.91
   5  19  -2 1747.13   54.09
  -5  19   2 1555.87   48.59
   5 -19  -2 1674.62   48.20
   5  19  -1  320.67   20.22
  -5  19   1  303.46   14.90
   5  19  -1  276.49   21.02
  -5  19   1  261.40   12.72
   5 -19  -1  286.25   12.47
   5 -19  -1  317.57   14.12
  -5  19   0  440.77   18.82
   5  19   0  435.91   23.42
  -5  19   0  463.99   18.20
   5  19   0  412.89   24.76
   5 -19   0  455.36   17.90
   5 -19   0  439.45   18.08
  -5  19  -1  230.81   14.90
  -5  19  -1  206.62   14.14
   5  19   1  193.28   20.20
   5  19   1  225.90   18.53
   5 -19   1  213.60   13.88
  -5  19  -2  541.10   22.60
   5  19   2  497.06   25.69
   5  19   2  554.54   29.21
  -5  19  -2  582.97   23.18
   5 -19   2  541.52   22.92
   5  19   3 1194.28   46.56
   5  19   3 1185.68   43.52
  -5  19  -3 1309.13   41.39
  -5  19  -3 1188.82   40.65
   5 -19   3 1261.88   42.46
  -5  19  -4  375.26   20.70
   5  19   4  318.97   26.38
   5  19   4  385.10   23.53
  -5  19  -4  329.12   19.22
   5 -19   4  394.88   21.93
   5  19   5   37.53   22.04
  -5  19  -5   67.58   16.33
   5  19   5   55.63   18.31
   5 -19   5   50.38   18.15
   5  19   6   66.58   24.30
  -5  19  -6   98.58   19.13
   5 -19   6   70.17   19.28
  -5  19  -7   -4.27   18.93
   5 -19   7   -0.87   20.19
   5  20  -9   62.52   22.04
  -5  20   9   62.84   18.21
  -5  20   8  516.43   24.65
   5  20  -8  509.39   29.66
   5  20  -7  138.33   21.85
  -5  20   7  127.38   15.96
   5 -20  -7  182.64   14.13
   5  20  -6   31.41   19.07
  -5  20   6   24.06   13.03
   5 -20  -6   30.05   11.20
  -5  20   5   85.06   12.96
   5  20  -5   95.58   18.85
   5 -20  -5   79.36   11.26
   5  20  -4  275.51   22.48
  -5  20   4  291.20   16.18
   5 -20  -4  316.01   14.89
   5  20  -3  388.60   23.21
   5 -20  -3  367.99   15.92
  -5  20   2  280.12   10.82
   5  20  -2  309.00   22.86
  -5  20   2  300.89   15.39
   5 -20  -2  328.58   14.60
   5  20  -1  522.84   24.34
  -5  20   1  469.80   19.89
   5  20  -1  510.48   26.67
  -5  20   1  439.89   17.52
   5 -20  -1  504.34   17.54
   5 -20  -1  497.67   19.31
  -5  20   0  577.27   22.22
   5  20   0  575.18   26.23
   5  20   0  531.08   27.81
  -5  20   0  540.73   20.89
   5 -20   0  555.25   20.89
   5 -20   0  561.61   21.30
  -5  20  -1  452.09   20.25
   5  20   1  458.47   26.04
   5  20   1  459.08   24.14
  -5  20  -1  508.31   19.97
   5 -20   1  448.93   19.81
  -5  20  -2  526.75   22.36
   5  20   2  482.18   28.42
   5  20   2  477.07   25.17
  -5  20  -2  511.63   22.23
   5 -20   2  514.57   22.46
  -5  20  -3   36.53   12.79
   5  20   3   42.87   19.69
  -5  20  -3   33.74   14.22
   5  20   3   23.44   16.54
   5 -20   3   31.48   13.93
   5  20   4  555.40   31.15
   5  20   4  487.01   26.84
  -5  20  -4  536.95   24.56
   5 -20   4  533.16   25.45
  -5  20  -5  214.00   19.63
   5  20   5  235.99   25.83
   5  20   5  243.75   21.51
   5 -20   5  239.32   20.80
  -5  20  -6  122.42   19.23
   5  20   6  144.05   25.82
   5 -20   6   77.10   20.01
   5  21  -9  122.37   24.31
  -5  21   9  102.57   19.48
   5  21  -8   84.42   22.70
  -5  21   8   90.44   17.31
   5  21  -7   60.66   20.24
  -5  21   7   53.71   14.99
  -5  21   6 1007.90   36.21
   5  21  -6 1019.27   41.10
   5 -21  -6 1065.49   34.93
   5  21  -5  278.34   23.51
  -5  21   5  275.25   17.07
   5 -21  -5  319.24   15.73
   5  21  -4 1110.91   40.20
  -5  21   4  999.27   35.03
   5 -21  -4 1044.44   34.04
   5  21  -3  105.57   18.45
  -5  21   3   82.55   12.61
   5  21  -2 1482.58   47.05
  -5  21   2 1347.38   40.84
   5 -21  -2 1464.84   40.26
   5  21  -1   75.13   16.48
   5  21  -1   56.98   18.48
  -5  21   1   48.00   11.94
  -5  21   1   46.61    8.68
   5 -21  -1   55.08   10.49
  -5  21   0  896.55   31.38
   5  21   0  917.89   35.07
   5  21   0  833.43   36.96
  -5  21   0  928.01   29.95
   5 -21   0  896.53   30.47
   5 -21   0  879.25   29.77
  -5  21  -1  496.72   21.30
   5  21   1  459.52   24.88
   5  21   1  497.10   28.04
  -5  21  -1  474.91   20.35
   5 -21   1  461.75   20.36
   5 -21   1  474.79   20.12
  -5  21  -2  285.25   17.78
   5  21   2  285.06   21.62
   5  21   2  297.31   24.44
  -5  21  -2  264.40   17.90
   5 -21   2  284.48   17.33
  -5  21  -3   97.29   14.36
  -5  21  -3   86.26   15.48
   5  21   3  113.96   18.55
   5  21   3  127.74   23.38
   5 -21   3  114.60   16.33
  -5  21  -4  117.71   17.88
   5  21   4  138.74   20.03
   5 -21   4  143.24   17.24
  -5  21  -5  168.53   18.85
   5  21   5  127.60   20.01
   5 -21   5  146.19   19.45
  -5  21  -6  172.88   20.36
   5 -21   6  150.07   21.95
   5  22  -8  150.25   22.65
  -5  22   8  100.41   17.73
   5  22  -7   77.77   21.08
  -5  22   7   65.71   16.17
   5  22  -6   23.94   19.72
  -5  22   6   39.09   14.42
  -5  22   5   94.19   14.44
   5 -22  -5   92.59   12.45
   5  22  -4  132.03   21.04
  -5  22   4  121.38   14.33
   5 -22  -4  136.21   12.66
   5  22  -3    8.10   18.85
  -5  22   3   -4.72   11.83
   5 -22  -3   12.82   10.87
   5  22  -2  750.42   30.28
  -5  22   2  677.68   22.91
   5 -22  -2  707.52   22.07
   5  22  -1  173.45   18.67
   5  22  -1  220.89   21.81
  -5  22   1  192.57   14.84
  -5  22   1  171.45   10.92
   5 -22  -1  212.02   13.65
  -5  22   0   46.49   12.82
   5  22   0   61.54   18.08
  -5  22   0   23.16   10.48
   5 -22   0   40.54   11.61
   5 -22   0   49.59   10.08
  -5  22  -1  243.14   17.06
   5  22   1  263.81   21.19
  -5  22  -1  285.34   16.12
   5 -22   1  271.93   15.85
   5 -22   1  244.52   15.95
  -5  22  -2 1537.13   49.95
   5  22   2 1531.12   52.40
  -5  22  -2 1590.91   49.57
   5 -22   2 1507.66   49.68
  -5  22  -3  147.47   16.98
   5  22   3  177.64   19.63
   5 -22   3  165.74   17.25
  -5  22  -4  185.36   19.04
   5  22   4  184.62   20.36
   5 -22   4  180.04   18.93
  -5  22  -5  125.99   19.29
   5  22   5  128.43   20.03
   5 -22   5  125.32   20.32
   5  23  -8  967.56   39.42
  -5  23   8  785.07   33.82
   5  23  -7  224.73   23.49
  -5  23   7  175.57   18.93
   5  23  -6  108.30   21.07
  -5  23   6  124.75   16.10
   5  23  -5  135.84   21.07
  -5  23   5  121.91   15.52
   5  23  -4 1041.30   42.62
  -5  23   4 1057.50   37.37
   5 -23  -4 1130.79   36.15
   5  23  -3   80.24   20.34
  -5  23   3   76.56   13.85
   5 -23  -3  102.67   12.24
  -5  23   2  566.48   24.18
   5 -23  -2  615.93   23.17
   5  23  -1   63.39   17.46
  -5  23   1   73.39   13.85
   5 -23  -1   63.13   11.64
  -5  23   0   83.58   14.27
   5  23   0   94.56   18.70
   5 -23   0  106.65   12.74
   5  23   1  130.80   19.41
  -5  23  -1  146.62   15.58
   5 -23   1  144.37   13.88
   5 -23   1  136.63   14.40
  -5  23  -2   58.25   14.46
   5  23   2   49.97   18.13
   5 -23   2   52.89   13.77
  -5  23  -3  105.04   16.63
   5  23   3  112.80   19.44
   5 -23   3  102.61   16.42
   5  23   4   30.21   18.94
  -5  23  -4   55.24   17.82
   5 -23   4   61.69   18.36
  -5  23  -5  115.28   20.03
   5  23   5   77.81   19.66
   5 -23   5   92.86   19.75
   5  24  -7   51.05   21.02
  -5  24   7   67.68   17.38
   5  24  -6  121.22   23.01
  -5  24   6  168.71   17.79
  -5  24   5  161.51   16.69
  -5  24   4  201.16   17.17
  -5  24   3   25.09   14.24
  -5  24   2  166.86   16.30
   5 -24  -2  208.13   14.42
   5  24  -1  615.98   30.06
  -5  24   1  615.66   26.01
   5 -24  -1  678.19   24.78
  -5  24   0  204.42   16.95
   5  24   0  204.82   20.71
  -5  24  -1    6.15   14.22
   5 -24   1   -1.69   12.00
  -5  24  -2  257.84   18.87
   5  24   2  233.70   21.95
   5 -24   2  243.54   17.53
  -5  24  -3  193.96   18.96
   5  24   3  187.24   20.62
   5 -24   3  183.02   18.15
  -5  24  -4  183.88   20.22
   5  24   4  196.61   21.17
   5 -24   4  144.97   19.11
  -5  25   7  124.09   18.97
  -5  25   6  731.43   30.65
  -5  25   5  121.08   17.23
  -5  25   4  596.32   26.37
  -5  25   3    3.56   14.39
  -5  25   2 1263.50   42.62
   5  25  -1   87.31   19.24
  -5  25   1  121.72   15.97
  -5  25   0  263.58   18.28
   5  25   0  225.09   21.60
  -5  25  -1   34.88   15.77
   5  25   1   51.33   19.04
   5  25   2   96.42   19.84
  -5  25  -2   78.43   16.90
   5 -25   2   76.76   15.02
   5  25   3   25.78   18.83
  -5  25  -3   26.93   17.36
   5 -25   3   -3.54   15.63
  -5  26   6   15.62   17.33
  -5  26   5   81.83   16.86
  -5  26   4   72.37   16.43
  -5  26   3   72.15   16.36
   5  26  -2  169.68   21.72
  -5  26   2  145.50   17.04
   5  26  -1  208.64   21.93
  -5  26   1  222.35   18.38
   5  26   0  832.80   35.63
  -5  26   0  833.08   32.56
  -5  26  -1   19.21   16.12
   5  26   1   13.33   19.05
   5  26   2   23.57   19.42
  -5  26  -2   40.02   17.39
   5 -26   2   24.45   14.12
  -5  27   5   11.81   16.39
  -5  27   4  449.51   23.70
  -5  27   3   -5.02   16.09
   5  27  -2  293.28   24.37
  -5  27   2  304.07   20.53
   5  27  -1   91.51   20.70
  -5  27   1  107.54   17.20
   5  27   0  666.23   31.19
  -5  27   0  625.41   28.16
  -5  27  -1  128.25   18.15
   5  27   1   81.97   20.87
  -5  28   3   95.94   17.69
   5  28  -2    9.95   20.54
  -5  28   2   22.57   16.65
   5  28  -1   10.50   20.33
  -5  28   1    9.25   16.65
   6   0 -13   -3.98   20.15
   6   0 -12   34.93   18.29
   6   0 -11    7.85   16.22
   6   0 -10  271.13   16.46
   6   0 -10  222.93   18.00
   6   0  -9   10.05   10.56
   6   0  -9   -1.51   12.15
   6   0  -9   -4.60   11.66
   6   0  -8  747.33   27.46
   6   0  -8  728.00   27.54
   6   0  -8  823.37   27.41
   6   0  -7   -0.36    8.99
   6   0  -7   -0.34    9.02
   6   0  -7   -5.90    8.42
   6   0  -6 3458.01  101.16
   6   0  -6 3455.42  100.37
   6   0  -6 3491.37  100.33
   6   0  -5    1.61    6.21
   6   0  -5    0.70    6.16
   6   0  -4 5972.18  169.19
   6   0  -3   -1.23    4.45
   6   0  -3   -6.33    8.10
  -6   0   3    2.25    4.38
   6   0  -2 4919.81  143.87
   6   0  -2 5084.56  141.57
  -6   0   2 4953.80  141.46
  -6   0   1   -1.50    4.85
   6   0  -1    9.23    5.05
   6   0  -1   12.13    8.44
  -6   0   0 7899.91  223.19
  -6   0   0 7742.87  221.30
   6   0   0 7651.49  223.60
   6   0   0 7972.06  221.48
  -6   0  -1    5.88    7.17
  -6   0  -1   13.20    9.60
   6   0   1   -1.70    6.91
   6   0   1   12.33   11.52
  -6   0  -2  929.67   30.98
  -6   0  -2  901.15   29.15
   6   0   2  846.72   29.46
   6   0   2  890.68   32.02
  -6   0  -3    7.91    9.59
  -6   0  -3   -0.49   11.25
   6   0   3   -6.29   10.22
  -6   0  -4  109.00   12.34
   6   0   4  125.87   14.06
  -6   0  -5    1.98   12.42
   6   0   5   -2.27   13.33
   6   0   6 1014.91   37.16
   6   0   6  931.47   38.09
   6   0   7    7.30   17.32
   6   0   7  -15.16   18.78
   6   0   8  181.33   21.96
   6   0   8  176.76   22.28
   6   0   9   15.09   22.08
   6   0   9  -18.50   21.98
   6   1 -13   28.26   20.73
   6  -1 -13   37.89   20.46
   6   1 -12  189.61   21.29
   6  -1 -12  162.68   20.18
   6   1 -11  239.26   20.05
   6  -1 -11  250.01   20.27
   6   1 -10 1312.33   43.58
   6  -1 -10 1207.40   41.38
   6  -1 -10 1283.45   43.21
   6  -1 -10 1242.93   42.30
   6   1  -9   12.89   12.56
   6   1  -9   -0.47   11.42
   6   1  -9    6.59   11.40
   6  -1  -9    2.97   12.38
   6  -1  -9   13.99   11.14
   6  -1  -9    2.73   11.71
   6   1  -8 1103.85   36.44
   6   1  -8 1107.78   36.49
   6   1  -8 1084.02   36.87
   6  -1  -8 1106.10   36.13
   6  -1  -8 1113.45   36.10
   6  -1  -8 1094.97   36.41
   6   1  -7   22.71    9.31
   6   1  -7   11.88    9.82
   6   1  -7   24.28    9.18
   6  -1  -7   10.47    8.97
   6  -1  -7   21.51    8.51
   6  -1  -7   15.95    8.81
   6   1  -6 1034.85   33.69
   6   1  -6 1041.05   34.51
   6   1  -6 1079.55   33.55
   6  -1  -6 1051.24   33.18
   6  -1  -6 1087.82   34.12
   6  -1  -6 1063.80   33.20
   6   1  -5  100.02    8.03
   6  -1  -5  115.03    7.36
   6  -1  -5   96.44    7.34
   6   1  -4 1549.67   46.10
   6  -1  -4 1528.97   47.54
   6  -1  -4 1577.04   45.52
  -6  -1   4 1558.88   46.15
   6   1  -3  175.11    8.32
   6   1  -3  177.02   11.52
  -6   1   3  168.34    7.18
   6  -1  -3  181.07    7.18
  -6  -1   3  165.08    8.12
   6  -1  -3  193.56   11.13
   6   1  -2    9.98    5.17
   6   1  -2    0.75    8.59
  -6   1   2   12.42    3.77
   6  -1  -2   14.15    8.26
   6  -1  -2   11.18    3.85
  -6  -1   2    9.64    4.87
  -6   1   1  478.12   15.38
   6   1  -1  450.50   18.88
   6   1  -1  492.98   16.30
  -6  -1   1  465.84   16.10
   6  -1  -1  462.65   18.97
   6  -1  -1  496.17   15.53
   6   1   0 1264.38   40.87
  -6   1   0 1318.06   40.19
  -6   1   0 1258.31   37.69
   6   1   0 1257.04   38.40
  -6  -1   0 1238.03   38.15
  -6  -1   0 1258.81   40.11
   6  -1   0 1235.13   40.51
   6  -1   0 1297.70   37.86
   6   1   1  686.27   26.29
  -6   1  -1  711.09   25.36
  -6   1  -1  704.18   22.97
   6   1   1  721.28   23.99
  -6  -1  -1  665.98   23.23
  -6  -1  -1  744.19   25.49
   6  -1   1  707.24   26.14
   6  -1   1  704.76   23.23
   6   1   2  960.62   31.17
  -6   1  -2  942.87   32.31
  -6   1  -2  903.21   30.25
  -6  -1  -2  943.90   30.56
  -6  -1  -2  990.88   32.23
   6  -1   2  917.88   30.57
  -6   1  -3   61.11   11.85
  -6   1  -3   49.41   10.04
   6   1   3   58.44   11.13
  -6  -1  -3   62.43   10.55
   6  -1   3   39.42   10.52
   6   1   4 3647.20  106.72
  -6   1  -4 3613.30  105.96
  -6   1  -4 3674.97  107.03
  -6  -1  -4 3549.59  106.03
   6  -1   4 3556.72  106.32
   6   1   5  386.91   20.61
  -6   1  -5  364.78   19.47
  -6  -1  -5  391.05   19.19
   6  -1   5  363.74   19.90
   6   1   6 1215.13   43.02
   6  -1   6 1206.04   42.64
   6   1   7    2.96   16.97
   6   1   7   20.21   18.61
   6  -1   7   38.18   17.86
   6  -1   7    4.20   18.31
   6   1   8  215.20   22.97
   6   1   8  162.04   22.32
   6  -1   8  156.72   21.72
   6  -1   8  149.08   22.49
   6   1   9   26.91   22.36
   6   1   9    0.97   21.62
   6  -1   9   46.80   22.29
   6   2 -13   76.80   21.40
   6  -2 -13   48.57   20.29
   6   2 -12   21.67   18.72
   6  -2 -12   69.31   19.08
   6   2 -11  110.69   17.90
   6  -2 -11   80.12   17.44
   6   2 -10   37.31   15.11
   6  -2 -10   31.92   13.11
   6  -2 -10   20.91   14.27
   6  -2 -10   40.92   12.08
   6   2  -9   70.07   14.13
   6   2  -9   77.63   12.26
   6   2  -9   79.27   12.59
   6  -2  -9   63.28   12.25
   6  -2  -9   90.78   11.50
   6  -2  -9   79.61   13.25
   6   2  -8  957.44   32.98
   6   2  -8  916.23   33.00
   6   2  -8  944.90   32.57
   6  -2  -8 1002.78   32.29
[truncated: 206,490 more chars]
