# Supplementary material for: Crystal structure of 4-bromo-N-[(3,6-di-tert-butyl-9H-carbazol-1-yl)methyl­idene]aniline
Source: Acta Crystallogr E Crystallogr Commun. 2019 Sep 10;75(Pt 10):1429–31. doi: 10.1107/S2056989019012374 (PMC6775744; doi:10.1107/S2056989019012374)
Supplement: Supplementary file 2 [file e-75-01429-Isup2.hkl]

data_I                                                                          
_shelx_title ' xcalibur'                                                        
_shelx_refln_list_code          4                                               
_shelx_F_calc_maximum      184.35                                               
_exptl_crystal_F_000       960.00                                               
_reflns_d_resolution_high  0.7701                                               
                                                                                
loop_                                                                           
 _space_group_symop_operation_xyz                                               
 'x, y, z'                                                                      
 '-x, y+1/2, -z+1/2'                                                            
 '-x, -y, -z'                                                                   
 'x, -y-1/2, z-1/2'                                                             
                                                                                
_cell_length_a     9.9949                                                       
_cell_length_b    23.5460                                                       
_cell_length_c    10.2919                                                       
_cell_angle_alpha  90.000                                                       
_cell_angle_beta  108.334                                                       
_cell_angle_gamma  90.000                                                       
                                                                                
_shelx_F_squared_multiplier     1.000                                           
                                                                                
loop_                                                                           
 _refln_index_h                                                                 
 _refln_index_k                                                                 
 _refln_index_l                                                                 
 _refln_F_squared_calc                                                          
 _refln_F_squared_meas                                                          
 _refln_F_squared_sigma                                                         
 _refln_observed_status                                                         
   2   0   0       6138.56       6485.87       105.56 o                         
   3   0   0       3684.49       3512.75        50.25 o                         
   4   0   0       1720.99       1986.73        29.06 o                         
   5   0   0      16102.47      17220.27       242.75 o                         
   6   0   0       8961.73       9043.73       128.61 o                         
   7   0   0        354.02        351.45         8.17 o                         
   8   0   0        938.27        851.44        15.15 o                         
   9   0   0         94.18         57.75         7.27 o                         
  10   0   0          4.44         12.65         7.37 o                         
  11   0   0        464.49        482.07        17.42 o                         
  12   0   0        193.72        219.59        28.44 o                         
   1   1   0       6267.89       6123.90       121.71 o                         
   2   1   0      14729.43      14891.75       208.73 o                         
   3   1   0       1461.79       1627.09        17.92 o                         
   4   1   0       7089.29       7467.22        75.01 o                         
   5   1   0       2717.94       2529.28        26.23 o                         
   6   1   0       1320.60       1464.79        16.02 o                         
   7   1   0        804.86        855.82        10.39 o                         
   8   1   0       2397.97       2325.34        26.58 o                         
   9   1   0        711.08        693.57        10.77 o                         
  10   1   0       1200.92       1151.07        16.03 o                         
  11   1   0        230.91        215.64         9.42 o                         
  12   1   0        121.34        170.75        28.12 o                         
   1   2   0       3248.14       3214.70        95.81 o                         
   2   2   0      23820.34      23504.74       659.30 o                         
   3   2   0      24988.86      25851.13       418.92 o                         
   4   2   0        687.95        727.29         8.81 o                         
   5   2   0        742.43        688.87         8.18 o                         
   6   2   0       3571.43       3450.25        35.51 o                         
   7   2   0          0.42         11.59         3.38 o                         
   8   2   0       3048.48       3111.20        34.81 o                         
   9   2   0        122.26        153.80         5.78 o                         
  10   2   0         68.66         60.65         5.39 o                         
  11   2   0        458.04        416.54        17.27 o                         
  12   2   0        306.50        305.05        29.77 o                         
   1   3   0        979.97       1013.23        16.80 o                         
   2   3   0      23323.25      23595.30       662.11 o                         
   3   3   0         69.78         93.46         3.01 o                         
   4   3   0       4640.11       4705.59        54.89 o                         
   5   3   0       4378.52       4568.87        49.31 o                         
   6   3   0        167.59        165.26         3.95 o                         
   7   3   0       4036.43       3998.24        43.86 o                         
   8   3   0         76.29         85.81         4.23 o                         
   9   3   0         43.31         59.08         4.64 o                         
  10   3   0        787.50        780.60        19.03 o                         
  11   3   0          8.52         17.70        12.82 o                         
  12   3   0        150.44        164.70        28.96 o                         
   0   4   0       1228.28       1172.12        23.93 o                         
   1   4   0        144.47        162.32         2.89 o                         
   2   4   0        156.96        153.19         3.14 o                         
   3   4   0       9087.25       9018.23       113.83 o                         
   4   4   0       1364.59       1466.33        19.64 o                         
   5   4   0        856.40        828.64        12.07 o                         
   6   4   0       1629.65       1651.84        20.39 o                         
   7   4   0        184.91        194.58         5.24 o                         
   8   4   0        461.67        510.33         8.89 o                         
   9   4   0       3021.09       2860.85        42.59 o                         
  10   4   0         26.44         30.24         5.88 o                         
  11   4   0        116.71        110.92        22.44 o                         
  12   4   0        305.90        308.55        30.99 o                         
   1   5   0       5322.27       5495.62        77.52 o                         
   2   5   0       4071.91       3864.70        49.33 o                         
   3   5   0        152.25        191.46         3.38 o                         
   4   5   0       7767.52       8098.11       102.50 o                         
   5   5   0        295.08        233.88         5.78 o                         
   6   5   0        348.65        338.29         6.18 o                         
   7   5   0       2005.71       2019.40        32.40 o                         
   8   5   0        649.45        601.05         9.29 o                         
   9   5   0        624.57        633.22        13.93 o                         
  10   5   0        401.72        391.75        13.76 o                         
  11   5   0         76.06         93.49        14.32 o                         
  12   5   0         44.77         78.85        27.75 o                         
   0   6   0      17774.94      17017.50       276.00 o                         
   1   6   0        463.07        464.93         7.30 o                         
   2   6   0        745.56        738.62        11.32 o                         
   3   6   0        593.67        548.02         8.23 o                         
   4   6   0        929.67        978.85        12.41 o                         
   5   6   0       1639.10       1611.61        21.56 o                         
   6   6   0       3653.23       3760.38        48.27 o                         
   7   6   0          5.78          8.32         3.30 o                         
   8   6   0        583.43        564.69         9.32 o                         
   9   6   0        305.61        259.34         6.96 o                         
  10   6   0         38.87         46.75        10.82 o                         
  11   6   0        168.55        169.51        15.47 o                         
  12   6   0        106.62        110.43        28.07 o                         
   1   7   0       2972.76       2940.50        41.97 o                         
   2   7   0         97.52         84.24         2.79 o                         
   3   7   0         21.97         27.87         2.07 o                         
   4   7   0        618.25        561.85         7.87 o                         
   5   7   0        933.52        968.49        12.69 o                         
   6   7   0          7.84          8.43         2.92 o                         
   7   7   0        854.77        893.60        13.15 o                         
   8   7   0         63.04         72.88         5.10 o                         
   9   7   0         23.88         30.04         2.91 o                         
  10   7   0        221.85        202.08        12.80 o                         
  11   7   0        126.34        131.55        15.85 o                         
   0   8   0       2959.59       2808.80        46.68 o                         
   1   8   0       1910.68       1773.04        25.80 o                         
   2   8   0       1157.13       1222.66        20.95 o                         
   3   8   0       3151.52       3299.90        36.01 o                         
   4   8   0        419.71        486.69         7.20 o                         
   5   8   0        891.71        929.02        16.61 o                         
   6   8   0        286.14        258.55         5.22 o                         
   7   8   0        234.85        233.16         5.25 o                         
   8   8   0        593.10        594.29        13.07 o                         
   9   8   0         12.38         11.93        10.41 o                         
  10   8   0         18.08         28.10        11.18 o                         
  11   8   0         98.44        134.21        15.53 o                         
   1   9   0       1829.53       1844.32        24.24 o                         
   2   9   0          6.64          8.79         2.78 o                         
   3   9   0        669.86        695.58         9.44 o                         
   4   9   0         19.81         17.01         2.94 o                         
   5   9   0       1489.22       1614.01        19.93 o                         
   6   9   0        137.80        153.78         5.80 o                         
   7   9   0        115.45        119.87         4.30 o                         
   8   9   0        235.08        211.35        12.20 o                         
   9   9   0        185.66        184.30        12.88 o                         
  10   9   0         37.66         26.63        18.55 o                         
  11   9   0        330.77        362.61        24.53 o                         
   0  10   0        123.73        121.36         5.51 o                         
   1  10   0         23.74         13.89         2.27 o                         
   2  10   0          5.68          1.81         2.55 o                         
   3  10   0       4517.88       4847.45        56.87 o                         
   4  10   0          7.04          3.36         3.12 o                         
   5  10   0        202.30        234.51         4.69 o                         
   6  10   0       1258.34       1200.00        15.66 o                         
   7  10   0       1467.08       1437.44        18.59 o                         
   8  10   0         18.26         16.39         7.66 o                         
   9  10   0        218.04        205.65        12.61 o                         
  10  10   0         52.76         64.03        19.72 o                         
  11  10   0        155.10        181.13        22.73 o                         
   1  11   0        169.09        182.07         4.97 o                         
   2  11   0       1493.78       1686.39        25.00 o                         
   3  11   0          3.70          8.47         3.14 o                         
   4  11   0         27.57         23.55         2.99 o                         
   5  11   0         17.53         21.57         3.20 o                         
   6  11   0        383.07        401.97         6.64 o                         
   7  11   0       1347.95       1326.21        17.39 o                         
   8  11   0         19.59         21.04         7.94 o                         
   9  11   0          1.40         19.53        13.97 o                         
  10  11   0         27.15         32.59        15.48 o                         
  11  11   0         66.00         80.24        21.79 o                         
   0  12   0        194.91        240.86         6.75 o                         
   1  12   0        431.67        449.84         8.84 o                         
   2  12   0         22.92         36.44         4.16 o                         
   3  12   0         25.71         42.32         3.79 o                         
   4  12   0          4.31          3.41         3.07 o                         
   5  12   0        166.67        159.58         5.04 o                         
   6  12   0          9.13         10.57         3.49 o                         
   7  12   0          2.35          7.53         3.96 o                         
   8  12   0        249.19        282.52        10.35 o                         
   9  12   0        108.62        113.67        11.70 o                         
  10  12   0          1.44          3.65        12.02 o                         
  11  12   0          1.07         20.74        12.98 o                         
   1  13   0        160.75        180.05         4.93 o                         
   2  13   0       1992.72       2217.14        32.68 o                         
   3  13   0          6.96          6.43         3.81 o                         
   4  13   0         48.90         52.34         3.58 o                         
   5  13   0        635.44        621.10        14.72 o                         
   6  13   0         14.88         11.52         3.75 o                         
   7  13   0       2806.84       2717.37        30.48 o                         
   8  13   0        513.21        481.27        12.58 o                         
   9  13   0         82.90         94.97        11.70 o                         
  10  13   0          4.37         -0.20        12.07 o                         
  11  13   0         46.88         62.78        13.75 o                         
   0  14   0         14.59         38.70         5.38 o                         
   1  14   0       1779.66       1841.59        22.84 o                         
   2  14   0         11.81         15.41         3.45 o                         
   3  14   0         18.20         25.34         4.59 o                         
   4  14   0        330.46        339.32         7.83 o                         
   5  14   0        573.93        562.88        10.52 o                         
   6  14   0        496.61        503.45         7.96 o                         
   7  14   0         20.18         16.07         4.22 o                         
   8  14   0        143.22        103.04        10.39 o                         
   9  14   0         58.85         61.79        11.58 o                         
  10  14   0          8.31          4.95        12.28 o                         
   1  15   0       2181.46       2238.94        27.91 o                         
   2  15   0         27.77         43.56         3.71 o                         
   3  15   0        309.15        313.24         8.30 o                         
   4  15   0        939.77        878.62        15.55 o                         
   5  15   0        948.83        924.56        17.32 o                         
   6  15   0         75.01         81.34         4.79 o                         
   7  15   0        308.09        302.50         8.98 o                         
   8  15   0        182.18        201.81        10.18 o                         
   9  15   0         50.34         15.98        11.35 o                         
  10  15   0        270.82        253.88        14.58 o                         
   0  16   0       3119.86       3228.28        54.96 o                         
   1  16   0         48.10         51.43         4.10 o                         
   2  16   0       1271.77       1238.90        18.08 o                         
   3  16   0       1151.99       1066.94        19.94 o                         
   4  16   0        266.22        234.71         5.75 o                         
   5  16   0        362.44        374.06         7.02 o                         
   6  16   0          8.51         14.46         4.49 o                         
   7  16   0        450.24        442.08         8.25 o                         
   8  16   0        220.20        216.01         8.46 o                         
   9  16   0        341.32        345.67        14.67 o                         
  10  16   0          6.24          0.96        12.49 o                         
   1  17   0        443.75        413.84         7.55 o                         
   2  17   0       2789.89       2670.59        35.91 o                         
   3  17   0        134.17        143.79         6.75 o                         
   4  17   0       1615.17       1578.64        22.31 o                         
   5  17   0         72.06         62.20         4.92 o                         
   6  17   0          2.63          7.70         5.70 o                         
   7  17   0        278.10        273.21         6.82 o                         
   8  17   0        748.71        699.81        14.95 o                         
   9  17   0         16.88         13.81        11.82 o                         
  10  17   0        468.75        447.42        20.89 o                         
   0  18   0       4016.09       3998.03        67.57 o                         
   1  18   0        722.94        678.33        10.51 o                         
   2  18   0       1834.72       1816.88        23.16 o                         
   3  18   0       3735.81       3773.87        63.78 o                         
   4  18   0         69.85         73.20         5.93 o                         
   5  18   0        715.99        740.82        11.49 o                         
   6  18   0        822.61        832.28        14.06 o                         
   7  18   0        133.42        132.65         5.84 o                         
   8  18   0        365.61        366.96        14.46 o                         
   9  18   0         31.02         31.67        12.11 o                         
   1  19   0       1786.01       1744.92        22.52 o                         
   2  19   0       3135.15       3122.68        38.15 o                         
   3  19   0        965.38       1002.19        17.98 o                         
   4  19   0       1188.36       1152.12        19.24 o                         
   5  19   0        501.84        514.66         9.30 o                         
   6  19   0        194.51        200.42         7.39 o                         
   7  19   0        383.41        370.71         9.34 o                         
   8  19   0        107.15         93.37        11.68 o                         
   9  19   0        114.52        121.16        12.93 o                         
   0  20   0       4833.91       4835.59        81.47 o                         
   1  20   0        593.40        604.20        10.17 o                         
   2  20   0        339.98        341.85         9.55 o                         
   3  20   0        615.98        601.33        13.10 o                         
   4  20   0         20.63         22.21         6.23 o                         
   5  20   0        665.72        645.03        10.76 o                         
   6  20   0       1146.74       1144.04        17.96 o                         
   7  20   0         21.62         29.97         7.60 o                         
   8  20   0        190.82        213.79        13.19 o                         
   9  20   0         11.32         15.59        12.43 o                         
   1  21   0       1888.07       1921.74        27.11 o                         
   2  21   0        556.18        550.62        10.66 o                         
   3  21   0         36.88         45.59         7.71 o                         
   4  21   0       1229.92       1249.76        24.66 o                         
   5  21   0       1113.53       1035.39        15.08 o                         
   6  21   0        672.95        705.32        22.20 o                         
   7  21   0        262.10        256.34         9.91 o                         
   8  21   0        117.22        128.70        12.43 o                         
   0  22   0        500.30        449.18        20.74 o                         
   1  22   0          7.36         10.01         5.86 o                         
   2  22   0        406.93        411.24         9.42 o                         
   3  22   0        115.73        117.27         7.45 o                         
   4  22   0       2058.09       2079.09        37.85 o                         
   5  22   0         36.34         50.69         6.14 o                         
   6  22   0       1286.72       1229.82        22.01 o                         
   7  22   0         32.09         18.39        18.82 o                         
   8  22   0        194.24        157.97        12.91 o                         
   1  23   0        437.51        445.04        11.08 o                         
   2  23   0       1616.25       1584.39        24.34 o                         
   3  23   0         10.19         17.71         7.24 o                         
   4  23   0       3842.85       3898.99        67.15 o                         
   5  23   0        117.32        112.34         9.80 o                         
   6  23   0        332.35        311.83        10.76 o                         
   7  23   0        840.05        789.98        20.20 o                         
   8  23   0        279.58        280.28        22.73 o                         
   0  24   0       1500.33       1531.31        35.85 o                         
   1  24   0        519.89        528.28        12.31 o                         
   2  24   0       1351.97       1418.28        23.98 o                         
   3  24   0        672.75        655.50        13.17 o                         
   4  24   0         76.53         84.48         9.31 o                         
   5  24   0        204.18        236.62        15.17 o                         
   6  24   0        557.21        552.13        13.79 o                         
   7  24   0          2.89          9.63        18.43 o                         
   1  25   0        722.60        741.42        15.21 o                         
   2  25   0       1102.00       1082.15        20.33 o                         
   3  25   0         17.29         27.75         8.93 o                         
   4  25   0        478.28        486.43        16.46 o                         
   5  25   0        257.59        287.97        22.26 o                         
   6  25   0        119.93        147.31        13.09 o                         
   7  25   0        508.12        501.84        24.75 o                         
   0  26   0        616.21        611.17        22.20 o                         
   1  26   0        941.09        953.09        30.81 o                         
   2  26   0        499.84        507.21        17.88 o                         
   3  26   0        972.38       1032.22        23.73 o                         
   4  26   0         10.13         17.46        12.07 o                         
   5  26   0        892.32        963.42        27.80 o                         
   6  26   0        589.24        661.96        26.45 o                         
   1  27   0        318.87        344.63        19.60 o                         
   2  27   0        151.37        153.86        12.51 o                         
   3  27   0          4.29         -0.65        12.03 o                         
   4  27   0        430.12        463.11        16.70 o                         
   5  27   0        737.44        745.31        24.18 o                         
   0  28   0       1954.31       2005.64        69.24 o                         
   1  28   0         26.52         44.90        11.98 o                         
   2  28   0         77.08        106.10        12.71 o                         
   3  28   0        664.06        700.82        29.14 o                         
   4  28   0          0.80         -2.40        12.96 o                         
   1  29   0        533.19        580.52        17.92 o                         
   2  29   0        483.10        512.12        17.56 o                         
   3  29   0        183.69        173.18        14.54 o                         
   0  30   0        162.89        194.50        27.52 o                         
   1  30   0         28.62         61.45        18.68 o                         
   2  30   0        202.06        204.84        14.71 o                         
 -12   1   1         86.85         82.56        17.41 o                         
 -11   1   1          8.52         17.65         6.79 o                         
 -10   1   1         37.47         29.25         4.51 o                         
  -9   1   1        391.48        376.57         7.04 o                         
  -8   1   1         28.90         33.62         3.75 o                         
  -7   1   1        627.21        619.94         8.95 o                         
  -6   1   1        528.41        551.64         7.87 o                         
  -5   1   1       2881.81       3294.67        35.90 o                         
  -4   1   1       2004.17       2249.95        24.58 o                         
  -3   1   1         49.01         53.50         2.17 o                         
  -2   1   1        216.20        260.10         4.94 o                         
  -1   1   1      10570.64      10064.16       282.49 o                         
   1   1   1        521.36        542.62         9.65 o                         
   2   1   1        146.51        165.58         4.28 o                         
   3   1   1        801.25        868.44        11.98 o                         
   4   1   1        307.59        325.96         4.99 o                         
   5   1   1        148.39        215.94         4.38 o                         
   6   1   1        781.56        816.18        10.01 o                         
   7   1   1         91.65        100.57         4.32 o                         
   8   1   1        157.54        177.13         5.52 o                         
   9   1   1         31.95         26.92         5.37 o                         
  10   1   1         60.49         69.91         6.45 o                         
  11   1   1         23.50         27.48        10.28 o                         
 -12   2   1          1.94          5.84        17.05 o                         
 -11   2   1         44.48         39.83        10.16 o                         
 -10   2   1        212.22        199.95         5.53 o                         
  -9   2   1       1031.14        933.20        13.82 o                         
  -8   2   1       1074.26       1120.31        14.73 o                         
  -7   2   1         16.08         30.50         2.99 o                         
  -6   2   1        705.65        712.62        10.98 o                         
  -5   2   1       1270.96       1310.47        15.00 o                         
  -4   2   1       2326.01       2471.00        26.99 o                         
  -3   2   1       1452.48       1433.04        20.94 o                         
  -2   2   1      10697.30      11012.68       178.84 o                         
  -1   2   1        655.22        654.53        14.35 o                         
   0   2   1       1628.48       1287.49        36.64 o                         
   2   2   1       2674.00       2848.12        36.45 o                         
   3   2   1       3064.16       3169.95        40.79 o                         
   4   2   1          4.65         14.04         2.57 o                         
   5   2   1       1034.32       1103.98        13.27 o                         
   6   2   1        654.47        800.29        10.72 o                         
   7   2   1       3307.96       3464.80        37.82 o                         
   8   2   1        161.04        143.51         5.25 o                         
   9   2   1         84.44         79.26         5.91 o                         
  10   2   1          3.65         18.77         7.15 o                         
  11   2   1          3.74         12.53        18.57 o                         
 -12   3   1        263.43        242.37        27.89 o                         
 -11   3   1         40.98         34.84        12.05 o                         
 -10   3   1         29.02         36.21         4.66 o                         
  -9   3   1        396.23        367.90         6.72 o                         
  -8   3   1        238.44        218.88         4.90 o                         
  -7   3   1        109.48        104.23         3.32 o                         
  -6   3   1       1601.32       1652.23        27.10 o                         
  -5   3   1         55.14         78.23         2.20 o                         
  -4   3   1         51.27         41.78         3.00 o                         
  -3   3   1        246.44        306.92         5.53 o                         
  -2   3   1       9305.53       9459.51       133.48 o                         
  -1   3   1        634.20        688.98        14.24 o                         
   0   3   1       5100.99       4860.08        68.68 o                         
   1   3   1        218.08        222.44         4.74 o                         
   2   3   1       1385.21       1357.20        16.39 o                         
   3   3   1       1277.29       1287.30        17.28 o                         
   4   3   1       2218.71       2489.47        32.54 o                         
   5   3   1       2700.37       2813.30        36.71 o                         
   6   3   1        145.95        146.87         4.54 o                         
   7   3   1        491.73        495.88         8.28 o                         
   8   3   1         84.16         76.27         4.98 o                         
   9   3   1        290.39        276.10         7.46 o                         
  10   3   1         38.09         30.12         9.24 o                         
  11   3   1          4.85        -13.10        14.13 o                         
 -12   4   1          0.78         12.61        26.00 o                         
 -11   4   1          3.45         -0.36        10.69 o                         
 -10   4   1        156.00        181.44        11.37 o                         
  -9   4   1         29.43         20.50         2.52 o                         
  -8   4   1         39.86         38.02         3.39 o                         
  -7   4   1        931.19        992.47        13.60 o                         
  -6   4   1         74.01         69.94         4.35 o                         
  -5   4   1        155.79        224.02         7.38 o                         
  -4   4   1       1301.36       1398.30        20.99 o                         
  -3   4   1        842.88        907.19        13.83 o                         
  -2   4   1       9763.59       9639.01       110.80 o                         
  -1   4   1       4773.27       4882.43        97.37 o                         
   0   4   1      10778.82      10574.83       121.40 o                         
   1   4   1         28.39         39.79         1.58 o                         
   2   4   1       6959.43       7161.57        82.68 o                         
   3   4   1        886.05        931.95        11.96 o                         
   4   4   1      10178.04      11279.93       159.42 o                         
   5   4   1         46.40         81.97         3.81 o                         
   6   4   1        377.48        392.03         7.34 o                         
   7   4   1       1005.27        991.94        13.62 o                         
   8   4   1        501.59        464.79        10.24 o                         
   9   4   1        259.22        273.38         8.65 o                         
  10   4   1        168.45        175.81        10.61 o                         
  11   4   1          7.20         34.69        22.83 o                         
 -12   5   1         30.37         59.57        27.37 o                         
 -11   5   1          6.56          4.72        12.53 o                         
 -10   5   1          9.24         19.54         7.75 o                         
  -9   5   1         71.97         77.60         7.38 o                         
  -8   5   1       2231.26       2227.00        31.35 o                         
  -7   5   1        156.50        143.24         5.81 o                         
  -6   5   1        546.42        544.55        10.33 o                         
  -5   5   1         60.79         50.02         4.05 o                         
  -4   5   1         59.66         96.34         4.73 o                         
  -3   5   1       8032.36       8211.39       116.40 o                         
  -2   5   1      13398.92      13606.63       171.47 o                         
  -1   5   1        715.28        678.87        14.50 o                         
   0   5   1      19859.79      19872.00       249.60 o                         
   1   5   1        303.49        328.68         4.75 o                         
   2   5   1       2104.47       2053.31        26.33 o                         
   3   5   1       5381.21       5401.35        58.30 o                         
   4   5   1          5.45         13.50         3.02 o                         
   5   5   1       1304.19       1341.74        18.88 o                         
   6   5   1       1158.33       1148.61        18.57 o                         
   7   5   1         10.64         12.34         5.26 o                         
   8   5   1        360.60        327.48         8.62 o                         
   9   5   1        383.29        333.99        10.08 o                         
  10   5   1         26.54         41.15         7.09 o                         
  11   5   1        525.02        541.10        21.10 o                         
 -12   6   1        224.75        219.95        16.57 o                         
 -11   6   1         75.69         97.81        13.87 o                         
 -10   6   1        723.92        721.63        17.30 o                         
  -9   6   1         66.89         82.43         7.66 o                         
  -8   6   1       1694.51       1710.12        24.45 o                         
  -7   6   1       1062.39       1111.36        18.43 o                         
  -6   6   1        896.24        968.05        16.90 o                         
  -5   6   1       4635.86       4735.72        68.07 o                         
  -4   6   1       6871.94       7360.05       104.64 o                         
  -3   6   1       1608.30       1778.06        23.22 o                         
  -2   6   1      16104.82      16213.97       203.52 o                         
  -1   6   1        172.43        143.61         4.58 o                         
   0   6   1       2552.19       2691.50        29.13 o                         
   1   6   1       5307.19       5272.74        66.85 o                         
   2   6   1        261.23        289.14         5.45 o                         
   3   6   1       5027.48       5638.40        60.85 o                         
   4   6   1        188.60        112.26         3.40 o                         
   5   6   1        236.71        214.04         4.62 o                         
   6   6   1         75.23         74.13         4.93 o                         
   7   6   1         26.79         26.46         4.38 o                         
   8   6   1        525.53        499.54        10.60 o                         
   9   6   1        238.07        240.84         7.34 o                         
  10   6   1        421.40        399.52        11.34 o                         
  11   6   1        111.66        135.83        15.90 o                         
 -12   7   1        215.67        231.91        17.11 o                         
 -11   7   1        485.70        480.70        48.22 o                         
 -10   7   1         51.88         59.69        13.70 o                         
  -9   7   1        622.56        641.73        13.81 o                         
  -8   7   1        254.98        261.03         9.55 o                         
  -7   7   1       2657.99       2577.61        52.45 o                         
  -6   7   1       3808.55       3774.00        63.59 o                         
  -5   7   1       2254.52       2204.15        37.94 o                         
  -4   7   1         12.63         32.95         3.06 o                         
  -3   7   1       6176.86       6190.08        78.49 o                         
  -2   7   1       2035.27       2143.72        27.63 o                         
  -1   7   1       3047.74       2999.22        42.48 o                         
   0   7   1      10111.78       9883.90       113.82 o                         
   1   7   1       2676.57       2543.64        32.81 o                         
   2   7   1       3968.04       4156.61        53.26 o                         
   3   7   1       4050.62       3810.80        44.83 o                         
   4   7   1        140.64        163.73         4.14 o                         
   5   7   1       2814.55       2876.40        35.62 o                         
   6   7   1        630.12        609.85         9.36 o                         
   7   7   1         41.15         39.56         4.42 o                         
   8   7   1       1518.95       1511.29        21.33 o                         
   9   7   1        253.43        266.11         9.23 o                         
  10   7   1          2.30          7.73         7.89 o                         
  11   7   1        158.48        139.26        16.68 o                         
 -12   8   1        122.43        153.15        16.75 o                         
 -11   8   1        215.56        268.95        16.88 o                         
 -10   8   1       1145.85       1096.34        23.53 o                         
  -9   8   1         68.16         72.37         9.23 o                         
  -8   8   1        697.50        701.80        15.80 o                         
  -7   8   1       1838.94       1891.90        33.86 o                         
  -6   8   1        520.94        588.06        15.80 o                         
  -5   8   1       8571.43       8952.96       127.51 o                         
  -4   8   1       5534.95       5476.65        69.57 o                         
  -3   8   1       2536.45       2684.16        31.77 o                         
  -2   8   1       3932.88       3926.82        64.52 o                         
  -1   8   1       3008.50       2955.49        42.35 o                         
   0   8   1       2980.05       3057.95        35.96 o                         
   1   8   1       2795.95       2748.69        35.47 o                         
   2   8   1       5741.94       5921.83        84.20 o                         
   3   8   1       2306.03       2445.31        32.26 o                         
   4   8   1       2024.91       1850.61        21.10 o                         
   5   8   1       1107.33       1105.13        14.59 o                         
   6   8   1        799.73        865.53        12.23 o                         
   7   8   1       1763.92       1769.94        22.54 o                         
   8   8   1         24.36         28.19         4.62 o                         
   9   8   1        412.37        407.41         9.04 o                         
  10   8   1        119.74         95.04        19.78 o                         
  11   8   1         37.55         33.38        19.18 o                         
 -12   9   1        296.99        285.60        42.15 o                         
 -11   9   1        112.59         93.04        21.77 o                         
 -10   9   1        245.46        239.63        16.68 o                         
  -9   9   1       2913.25       2844.57        49.93 o                         
  -8   9   1        333.42        382.75        11.54 o                         
  -7   9   1        173.75        181.38        10.10 o                         
  -6   9   1       3863.34       3849.95        56.64 o                         
  -5   9   1         22.34         25.47         2.34 o                         
  -4   9   1       3284.25       3279.24        42.31 o                         
  -3   9   1       5541.40       5422.28        63.01 o                         
  -2   9   1       3346.29       3497.52        57.93 o                         
  -1   9   1       1005.87        984.29        13.58 o                         
   0   9   1       5175.18       4940.52        57.63 o                         
   1   9   1         19.47         22.51         2.37 o                         
   2   9   1        117.26         76.33         3.78 o                         
   3   9   1       4586.86       4482.68        61.67 o                         
   4   9   1       1152.18       1186.80        14.42 o                         
   5   9   1       4196.36       4227.44        49.23 o                         
   6   9   1       4551.28       4453.83        52.63 o                         
   7   9   1         14.57         19.97         4.31 o                         
   8   9   1        795.01        816.52        12.22 o                         
   9   9   1        205.00        207.95         6.87 o                         
  10   9   1        223.80        192.01        21.50 o                         
  11   9   1        624.70        648.71        31.80 o                         
 -11  10   1        107.96         92.38        19.91 o                         
 -10  10   1        277.88        305.40        22.61 o                         
  -9  10   1        348.97        360.79        12.11 o                         
  -8  10   1        734.38        715.87        16.45 o                         
  -7  10   1       1713.03       1716.09        28.70 o                         
  -6  10   1         98.91        104.95         6.43 o                         
  -5  10   1       1546.73       1389.16        17.26 o                         
  -4  10   1       4306.35       4303.23        50.49 o                         
  -3  10   1        398.80        404.06         6.04 o                         
  -2  10   1      11447.18      11454.71       187.46 o                         
  -1  10   1       4064.70       3993.08        49.87 o                         
   0  10   1       1576.51       1543.65        20.88 o                         
   1  10   1       5870.16       5503.09        59.40 o                         
   2  10   1       3522.06       3447.96        44.53 o                         
   3  10   1          6.16          9.29         3.07 o                         
   4  10   1       5453.98       5724.01        62.11 o                         
   5  10   1        964.25        966.60        12.32 o                         
   6  10   1        262.37        250.79         5.63 o                         
   7  10   1       4231.35       4190.34        50.03 o                         
   8  10   1        303.17        314.53         7.86 o                         
   9  10   1        201.38        216.24         6.83 o                         
  10  10   1        619.36        595.50        23.01 o                         
  11  10   1         24.33         37.32        21.80 o                         
 -11  11   1        344.68        379.62        25.48 o                         
 -10  11   1         84.72         87.59        19.62 o                         
  -9  11   1        247.83        260.36        12.44 o                         
  -8  11   1       4014.68       4037.99        60.26 o                         
  -7  11   1       1383.45       1356.45        22.76 o                         
  -6  11   1       3611.39       3427.11       100.74 o                         
  -5  11   1        603.96        615.58         9.14 o                         
  -4  11   1       1413.36       1439.41        17.80 o                         
  -3  11   1       5535.06       5330.78        62.29 o                         
  -2  11   1        997.11       1051.73        23.30 o                         
  -1  11   1        815.12        781.25        11.57 o                         
   0  11   1       7227.89       7325.42        93.19 o                         
   1  11   1       1064.53       1033.23        12.32 o                         
   2  11   1       7552.76       7599.38        96.58 o                         
   3  11   1       2549.71       2258.07        30.07 o                         
   4  11   1        519.99        583.97        10.53 o                         
   5  11   1       1222.52       1226.86        15.05 o                         
   6  11   1       2065.84       2037.29        23.67 o                         
   7  11   1         50.18         48.52         4.47 o                         
   8  11   1       1583.86       1582.62        20.76 o                         
   9  11   1        279.30        283.93        13.55 o                         
  10  11   1          0.87          9.74        13.90 o                         
  11  11   1        105.30         77.36        15.07 o                         
 -11  12   1         44.15         48.53        21.86 o                         
 -10  12   1       1031.05       1029.29        29.87 o                         
  -9  12   1        195.25        234.17        13.58 o                         
  -8  12   1        714.62        677.34        14.52 o                         
  -7  12   1       3563.02       3626.15        54.29 o                         
  -6  12   1          2.44          5.05         2.80 o                         
  -5  12   1       2029.69       1924.64        22.11 o                         
  -4  12   1       5097.32       5138.69        60.24 o                         
  -3  12   1        451.98        495.05         7.81 o                         
  -2  12   1       2633.81       2473.23        41.52 o                         
  -1  12   1       7845.70       7611.26        87.85 o                         
   0  12   1        810.80        835.01        11.21 o                         
   1  12   1       6031.78       5895.93        68.94 o                         
   2  12   1       2473.54       2577.45        36.33 o                         
   3  12   1       1200.72       1222.02        17.32 o                         
   4  12   1       4224.53       4164.24        66.92 o                         
   5  12   1        557.97        548.10         8.34 o                         
   6  12   1        803.36        820.21        11.27 o                         
   7  12   1         49.50         66.29         4.75 o                         
   8  12   1        710.42        677.66        11.35 o                         
   9  12   1        105.63         91.37         9.43 o                         
  10  12   1        706.91        697.31        20.12 o                         
 -11  13   1        693.79        716.78        20.39 o                         
 -10  13   1        122.15        134.76        12.34 o                         
  -9  13   1        557.15        632.76        14.68 o                         
  -8  13   1        359.70        360.14        10.74 o                         
  -7  13   1          7.70         13.69         5.88 o                         
  -6  13   1       5905.28       5641.27       100.13 o                         
  -5  13   1       3052.47       3095.96        34.46 o                         
  -4  13   1        699.25        659.12         9.37 o                         
  -3  13   1       2822.04       2710.44        39.71 o                         
  -2  13   1       1186.94       1148.00        20.45 o                         
  -1  13   1       2197.45       2096.76        25.54 o                         
   0  13   1      13739.09      13750.54       158.40 o                         
   1  13   1        341.44        306.16         5.79 o                         
   2  13   1       2663.47       2759.98        36.29 o                         
   3  13   1       4179.41       4256.13        61.62 o                         
   4  13   1          2.22          8.99         4.68 o                         
   5  13   1       1659.53       1566.75        21.37 o                         
   6  13   1       1306.33       1302.02        16.22 o                         
   7  13   1          0.11          6.01         4.77 o                         
   8  13   1        902.75        889.49        13.34 o                         
   9  13   1        236.30        240.70        14.66 o                         
  10  13   1          0.71          4.98        12.85 o                         
 -11  14   1         14.83         10.26        12.84 o                         
 -10  14   1        366.81        330.18        14.64 o                         
  -9  14   1         46.51         65.30         8.83 o                         
  -8  14   1        394.58        393.52        11.10 o                         
  -7  14   1         33.14         32.48         4.05 o                         
  -6  14   1       2294.11       2234.85        27.69 o                         
  -5  14   1       1466.95       1484.72        17.60 o                         
  -4  14   1       4280.90       4002.71        47.41 o                         
  -3  14   1       1114.92       1209.28        21.56 o                         
  -2  14   1       5732.71       5544.50        80.64 o                         
  -1  14   1       2848.64       2708.25        32.53 o                         
   0  14   1         71.34         93.32         4.05 o                         
   1  14   1       5890.43       5841.69        68.57 o                         
   2  14   1       3258.90       3206.84        42.33 o                         
   3  14   1        572.23        543.58        10.50 o                         
   4  14   1       2881.25       2856.19        34.90 o                         
   5  14   1        348.10        338.44         6.67 o                         
   6  14   1         89.17         83.41         5.02 o                         
   7  14   1       2374.72       2325.10        32.00 o                         
   8  14   1        261.84        256.03         6.87 o                         
   9  14   1        443.04        397.94        15.84 o                         
  10  14   1        424.64        407.98        17.03 o                         
 -11  15   1        126.01        144.10        16.11 o                         
 -10  15   1          0.32          2.69        11.83 o                         
  -9  15   1        418.76        405.39        13.01 o                         
  -8  15   1        815.53        842.91        16.61 o                         
  -7  15   1         35.17         27.14         5.65 o                         
  -6  15   1        220.08        218.58         6.42 o                         
  -5  15   1       1572.09       1591.12        18.81 o                         
  -4  15   1         20.97         21.34         3.54 o                         
  -3  15   1       5756.67       5824.48        96.38 o                         
  -2  15   1       2109.64       2182.35        26.67 o                         
  -1  15   1       1855.14       1826.30        22.75 o                         
   0  15   1       2125.45       2057.40        25.45 o                         
   1  15   1        840.07        821.71        12.93 o                         
   2  15   1        654.47        616.38         9.31 o                         
   3  15   1       4196.44       4215.14        61.32 o                         
   4  15   1        258.58        259.41         6.48 o                         
   5  15   1       1687.71       1695.24        22.14 o                         
   6  15   1       3107.64       3044.78        37.20 o                         
   7  15   1        437.02        433.88         8.66 o                         
   8  15   1         22.95         42.56         9.36 o                         
   9  15   1        836.35        816.91        29.97 o                         
  10  15   1         71.41         98.72        17.33 o                         
 -10  16   1        280.25        273.55        14.38 o                         
  -9  16   1          2.60          4.36        10.90 o                         
  -8  16   1         55.31         66.25        11.38 o                         
  -7  16   1       1106.66       1042.19        32.21 o                         
  -6  16   1         27.08         24.76         4.88 o                         
  -5  16   1         15.67         16.58         3.75 o                         
  -4  16   1       2299.48       2397.55        29.36 o                         
  -3  16   1         11.65         22.35         8.34 o                         
  -2  16   1       2206.33       2134.54        26.41 o                         
  -1  16   1       3972.86       3894.89        46.17 o                         
   0  16   1        996.31       1070.79        14.47 o                         
   1  16   1       2872.21       2869.67        38.39 o                         
   2  16   1       2507.84       2442.44        27.92 o                         
   3  16   1        526.44        512.40        10.49 o                         
   4  16   1       3731.02       3646.99        44.15 o                         
   5  16   1        661.31        666.58        14.69 o                         
   6  16   1        875.50        919.06        18.39 o                         
   7  16   1        551.64        544.82         9.91 o                         
   8  16   1         73.12         72.06         7.60 o                         
   9  16   1        187.24        205.17        14.25 o                         
  10  16   1         77.32         69.83        19.14 o                         
 -10  17   1         10.40         34.85        15.06 o                         
  -9  17   1        498.05        456.96        15.59 o                         
  -8  17   1       1172.10       1192.78        21.51 o                         
  -7  17   1        524.27        455.67        10.66 o                         
  -6  17   1       1283.19       1249.86        23.23 o                         
  -5  17   1         25.02         27.06         4.24 o                         
  -4  17   1        257.23        258.99         6.11 o                         
  -3  17   1        737.46        729.86        18.70 o                         
  -2  17   1       2137.02       2147.38        26.53 o                         
  -1  17   1       1654.45       1730.00        21.95 o                         
   0  17   1        526.40        517.28         8.58 o                         
   1  17   1        377.75        396.44         8.65 o                         
   2  17   1       1136.39       1151.87        14.53 o                         
   3  17   1       2049.02       2001.41        30.75 o                         
   4  17   1         99.29         89.58         5.94 o                         
   5  17   1       1542.74       1563.19        22.86 o                         
   6  17   1         89.61        103.64         5.89 o                         
   7  17   1         52.96         51.47         5.79 o                         
   8  17   1        558.24        574.41        13.50 o                         
   9  17   1          5.67         12.06        12.65 o                         
 -10  18   1        623.02        588.46        18.49 o                         
  -9  18   1          2.97         -2.02        14.20 o                         
  -8  18   1        170.10        166.40        13.65 o                         
  -7  18   1        451.23        430.77         7.90 o                         
  -6  18   1         14.09         27.75         5.37 o                         
  -5  18   1       1410.65       1358.28        18.02 o                         
  -4  18   1       1821.29       1711.68        31.54 o                         
  -3  18   1          4.61         11.81         7.86 o                         
  -2  18   1        225.96        227.38         5.92 o                         
  -1  18   1        395.76        396.40         8.49 o                         
   0  18   1        931.96        935.18        13.27 o                         
   1  18   1       3387.01       3394.89        41.08 o                         
   2  18   1        795.24        760.35        14.76 o                         
   3  18   1        123.40        120.73         6.70 o                         
   4  18   1        663.86        691.89        13.41 o                         
   5  18   1        716.66        689.66        12.56 o                         
   6  18   1          7.43         10.93         5.66 o                         
   7  18   1        516.93        516.08        11.68 o                         
   8  18   1         34.15         23.21        11.54 o                         
   9  18   1        175.54        169.16        14.10 o                         
  -9  19   1         14.45         15.48        10.93 o                         
  -8  19   1         48.54         27.55        15.96 o                         
  -7  19   1         45.27         54.52         4.91 o                         
  -6  19   1       1098.07       1091.60        15.17 o                         
  -5  19   1        321.01        339.09        10.13 o                         
  -4  19   1         72.73         68.30         6.29 o                         
  -3  19   1        234.91        240.88         9.69 o                         
  -2  19   1        263.51        262.15         6.43 o                         
  -1  19   1         19.90         29.55         4.65 o                         
   0  19   1       4145.11       4235.25        50.80 o                         
   1  19   1         67.73         80.21         5.19 o                         
   2  19   1        211.69        200.39         7.22 o                         
   3  19   1         52.97         49.66         6.11 o                         
   4  19   1        115.08        116.45         7.20 o                         
   5  19   1        239.33        249.51         8.17 o                         
   6  19   1       1067.24       1060.05        15.54 o                         
   7  19   1        160.36        161.93         8.56 o                         
   8  19   1         65.84         60.61        12.14 o                         
   9  19   1        141.97        184.35        15.15 o                         
  -9  20   1        537.79        527.97        24.79 o                         
  -8  20   1        197.95        187.94        11.85 o                         
  -7  20   1        164.56        159.68         7.86 o                         
  -6  20   1        255.27        229.92         6.39 o                         
  -5  20   1        580.68        563.79        13.00 o                         
  -4  20   1        469.66        467.94        11.30 o                         
  -3  20   1        584.68        549.87        12.26 o                         
  -2  20   1        797.06        806.54        14.67 o                         
  -1  20   1         46.21         50.80         5.11 o                         
   0  20   1        353.22        367.63         7.83 o                         
   1  20   1        596.66        626.43        10.03 o                         
   2  20   1         68.86         70.58         6.17 o                         
   3  20   1        882.17        876.04        14.71 o                         
   4  20   1         70.85         76.76         7.02 o                         
   5  20   1        535.85        540.97        11.19 o                         
   6  20   1          8.63         17.29         6.05 o                         
   7  20   1         18.22         28.94         8.39 o                         
   8  20   1         11.15         20.06        11.96 o                         
  -9  21   1         22.39         28.69        18.94 o                         
  -8  21   1        156.86        139.26        12.09 o                         
  -7  21   1         38.49         55.26        10.02 o                         
  -6  21   1        130.77        126.93         5.71 o                         
  -5  21   1         59.04         62.64         6.10 o                         
  -4  21   1         95.96         90.39         6.93 o                         
  -3  21   1       1028.44       1096.84        22.59 o                         
  -2  21   1         37.67         39.95         5.37 o                         
  -1  21   1        162.35        173.77         9.09 o                         
   0  21   1         12.05         23.60         5.27 o                         
   1  21   1         47.55         53.27         5.34 o                         
   2  21   1          7.63          8.71         5.44 o                         
   3  21   1        434.29        469.35        17.50 o                         
   4  21   1         59.51         63.66         7.30 o                         
   5  21   1        552.20        551.58        10.39 o                         
   6  21   1          5.29         14.32         9.16 o                         
   7  21   1          6.98         16.01         8.58 o                         
   8  21   1        139.56        140.23        19.09 o                         
  -8  22   1          3.18         13.52        18.10 o                         
  -7  22   1         91.00         76.04        12.75 o                         
  -6  22   1        253.08        251.37         9.96 o                         
  -5  22   1        231.50        221.53        10.30 o                         
  -4  22   1         13.05         15.38         6.63 o                         
  -3  22   1          7.21         21.02         7.51 o                         
  -2  22   1         29.64         45.23         5.71 o                         
  -1  22   1        397.25        414.34         9.36 o                         
   0  22   1        731.05        716.01        14.15 o                         
   1  22   1        741.18        719.37        11.61 o                         
   2  22   1        307.01        311.18         7.84 o                         
   3  22   1          5.66         14.38         8.18 o                         
   4  22   1          0.90         11.16         7.12 o                         
   5  22   1        310.12        304.27         8.76 o                         
   6  22   1        144.90        136.87         9.57 o                         
   7  22   1          0.59         -6.03        11.60 o                         
   8  22   1          3.48         16.56        13.26 o                         
  -8  23   1         12.35         11.96        17.91 o                         
  -7  23   1         15.69         28.84        17.58 o                         
  -6  23   1         22.34         31.16        10.84 o                         
  -5  23   1         72.77         77.37         9.18 o                         
  -4  23   1          2.14          5.21         6.82 o                         
  -3  23   1        225.33        270.87        13.29 o                         
  -2  23   1          0.88          7.69         5.68 o                         
  -1  23   1        130.75        170.19        10.19 o                         
   0  23   1         26.74         26.23         6.74 o                         
   1  23   1        260.50        244.73         7.79 o                         
   2  23   1         88.98         92.82         7.01 o                         
   3  23   1         92.02         97.76        10.03 o                         
   4  23   1        162.52        158.74        11.62 o                         
   5  23   1        181.04        162.84         8.93 o                         
   6  23   1         67.91         63.83         9.29 o                         
   7  23   1         42.23         39.23        12.00 o                         
  -7  24   1         19.11         45.85        18.72 o                         
  -6  24   1         80.78         70.79        11.65 o                         
  -5  24   1        827.53        741.81        23.96 o                         
  -4  24   1         34.52         47.18         9.17 o                         
  -3  24   1        540.93        535.79        13.77 o                         
  -2  24   1          1.45         16.38         7.06 o                         
  -1  24   1        531.10        493.01        11.71 o                         
   0  24   1       1056.70       1060.51        32.42 o                         
   1  24   1        153.70        158.60         7.39 o                         
   2  24   1         59.70         78.87         7.05 o                         
   3  24   1        350.24        365.10        11.52 o                         
   4  24   1        203.15        204.25        10.33 o                         
   5  24   1         10.86          2.20        10.61 o                         
   6  24   1          0.26         12.14         9.18 o                         
   7  24   1         94.10         89.51        19.56 o                         
  -7  25   1         39.61         44.61        19.32 o                         
  -6  25   1         65.05         87.85        12.26 o                         
  -5  25   1        126.91        127.62        19.90 o                         
  -4  25   1         19.07         23.67         9.23 o                         
  -3  25   1        500.41        516.80        25.57 o                         
  -2  25   1         10.73          9.51        10.08 o                         
  -1  25   1        924.01        861.20        25.57 o                         
   0  25   1        167.17        181.67        10.60 o                         
   1  25   1        257.06        256.97        11.26 o                         
   2  25   1        264.82        266.63         8.74 o                         
   3  25   1        286.60        258.99        10.75 o                         
   4  25   1         23.87         38.51        16.97 o                         
   5  25   1         43.76         48.96        14.05 o                         
   6  25   1          3.13         10.17         9.53 o                         
  -6  26   1         42.46         94.45        39.46 o                         
  -5  26   1        247.16        250.88        16.29 o                         
  -4  26   1        147.73        157.50        12.90 o                         
  -3  26   1         85.20         90.58        15.68 o                         
  -2  26   1        922.57        903.28        27.72 o                         
  -1  26   1        107.43        111.41        18.02 o                         
   0  26   1         39.54         38.78         8.29 o                         
   1  26   1         97.33         88.15         8.96 o                         
   2  26   1          9.28         18.61        11.20 o                         
   3  26   1        186.40        191.99        14.05 o                         
   4  26   1          2.95         23.45        12.15 o                         
   5  26   1          1.11         19.10        14.23 o                         
   6  26   1         21.66          0.84        18.41 o                         
  -6  27   1        713.44        698.43        36.93 o                         
  -5  27   1        126.43        117.52        15.30 o                         
  -4  27   1          8.30          2.91        12.42 o                         
  -3  27   1        241.74        197.29        17.73 o                         
  -2  27   1        480.43        444.90        35.88 o                         
  -1  27   1         51.43         49.90         9.95 o                         
   0  27   1        372.27        338.46        18.29 o                         
   1  27   1          1.31         11.70        10.82 o                         
   2  27   1         51.47         72.41        13.22 o                         
   3  27   1          9.08         13.70        11.90 o                         
   4  27   1        256.96        267.21        14.60 o                         
   5  27   1        127.28        130.89        26.76 o                         
  -5  28   1          6.02         11.35        14.90 o                         
  -4  28   1        577.89        623.97        19.40 o                         
  -3  28   1         70.06         77.99        15.23 o                         
  -2  28   1         42.16         62.13        17.09 o                         
  -1  28   1        230.09        229.22        19.11 o                         
   0  28   1         45.95         46.95        10.94 o                         
   1  28   1        200.37        199.73        13.06 o                         
   2  28   1       1179.14       1170.10        26.29 o                         
   3  28   1         54.55         56.64        17.06 o                         
   4  28   1        342.89        293.89        15.51 o                         
  -4  29   1        367.41        381.23        19.39 o                         
  -3  29   1         24.86         25.77        13.40 o                         
  -2  29   1        463.04        426.08        27.27 o                         
  -1  29   1        281.25        293.62        24.67 o                         
   0  29   1        105.19        125.96        18.60 o                         
   1  29   1         96.28        131.84        18.26 o                         
   2  29   1         80.53         65.18        14.46 o                         
   3  29   1         60.67         67.24        13.37 o                         
  -2  30   1        352.60        369.65        24.37 o                         
  -1  30   1        463.37        516.28        23.85 o                         
   0  30   1         23.84         67.86        18.17 o                         
   1  30   1        356.24        341.61        25.89 o                         
 -12   0   2        494.31        506.91        32.83 o                         
 -11   0   2        730.10        674.14        59.71 o                         
 -10   0   2        366.19        332.69         9.25 o                         
  -9   0   2        649.13        739.56        18.94 o                         
  -8   0   2        477.13        500.04        15.54 o                         
  -7   0   2        724.29        593.04        15.47 o                         
  -6   0   2       5816.25       5768.98        95.02 o                         
  -5   0   2        238.15        355.94         7.43 o                         
  -4   0   2       3214.23       2835.06        46.79 o                         
  -3   0   2       5359.15       5616.51       112.01 o                         
  -2   0   2       1705.82       1570.71        45.24 o                         
  -1   0   2        516.37        575.37        10.99 o                         
   0   0   2        149.65        158.34         4.53 o                         
   1   0   2        204.60        267.42        10.10 o                         
   2   0   2       6849.38       6764.15       135.62 o                         
   3   0   2       5618.61       5780.15       116.48 o                         
   4   0   2       3759.61       4326.11        87.95 o                         
   5   0   2       2276.99       2396.04        41.27 o                         
   6   0   2       1030.70       1031.97        17.54 o                         
   7   0   2         60.23         57.93         7.03 o                         
   8   0   2       1366.97       1380.46        54.66 o                         
   9   0   2        736.72        747.04        20.11 o                         
  10   0   2          8.43         12.76        15.05 o                         
  11   0   2       1083.55       1074.65        38.84 o                         
 -12   1   2        245.18        258.95        19.74 o                         
 -11   1   2        512.53        462.83        15.04 o                         
 -10   1   2        359.84        377.42        10.53 o                         
  -9   1   2        338.24        356.29         6.41 o                         
  -8   1   2       1480.26       1491.93        18.71 o                         
  -7   1   2       3133.60       3121.87        36.97 o                         
  -6   1   2          3.17         11.92         2.33 o                         
  -5   1   2       5553.50       5670.60        65.55 o                         
  -4   1   2       4250.31       4176.37        53.09 o                         
  -3   1   2        814.83        843.94        14.49 o                         
  -2   1   2       2684.59       2633.58        43.39 o                         
  -1   1   2       5378.31       5439.71        62.72 o                         
   0   1   2       1204.61       1246.96        36.34 o                         
   1   1   2      18432.45      18156.37       255.16 o                         
   2   1   2       3385.81       3505.43        50.32 o                         
   3   1   2       1887.57       2045.95        30.17 o                         
   4   1   2       4506.33       4425.79        57.02 o                         
   5   1   2       1027.34       1041.68        15.15 o                         
   6   1   2       1119.43       1090.69        14.71 o                         
   7   1   2       1679.58       1683.00        20.14 o                         
   8   1   2          2.24          8.53         5.68 o                         
   9   1   2        160.43        182.58         7.79 o                         
  10   1   2        146.70        138.07        13.36 o                         
  11   1   2          0.60          8.40        11.52 o                         
 -12   2   2        214.31        192.53        18.06 o                         
 -11   2   2        184.04        205.20        15.45 o                         
 -10   2   2          8.47          6.60         3.06 o                         
  -9   2   2       4256.98       3918.85       113.40 o                         
  -8   2   2        701.74        710.51        10.25 o                         
  -7   2   2       1457.30       1430.10        17.78 o                         
  -6   2   2       1759.72       1606.00        19.54 o                         
  -5   2   2       3299.41       3572.73        41.89 o                         
  -4   2   2        471.65        397.01         6.66 o                         
  -3   2   2      10388.13      10262.06       144.99 o                         
  -2   2   2       2269.84       2463.32        35.21 o                         
  -1   2   2      18625.82      17984.14       291.66 o                         
   1   2   2         14.89         15.60         2.34 o                         
   2   2   2       3154.92       3120.51        36.74 o                         
   3   2   2       7285.15       7658.34        88.80 o                         
   4   2   2        905.99        971.90        14.00 o                         
   5   2   2       5644.04       5779.48        74.14 o                         
   6   2   2        631.22        667.81        11.02 o                         
   7   2   2          2.95          4.07         4.77 o                         
   8   2   2        793.34        716.03        12.42 o                         
   9   2   2        626.88        621.12        11.76 o                         
  10   2   2         15.92         20.70        10.95 o                         
  11   2   2        198.60        153.72        19.12 o                         
 -12   3   2         54.39         50.28        19.54 o                         
 -11   3   2        522.01        513.53        15.23 o                         
 -10   3   2        958.68        937.58        17.07 o                         
  -9   3   2        358.40        350.81         9.31 o                         
  -8   3   2        143.29        128.22         7.83 o                         
  -7   3   2       3082.17       3094.93        45.65 o                         
  -6   3   2        968.87       1026.22        16.56 o                         
  -5   3   2       4947.26       5046.21        77.23 o                         
  -4   3   2       1870.85       1768.00        29.98 o                         
  -3   3   2        223.08        241.11         5.14 o                         
  -2   3   2       3741.08       3568.80        50.57 o                         
  -1   3   2      33984.68      34216.72       959.14 o                         
   0   3   2        873.66        887.43        18.81 o                         
   1   3   2      13393.36      13328.05       216.46 o                         
   2   3   2       1890.76       1896.87        22.83 o                         
   3   3   2       1103.32       1123.47        13.25 o                         
   4   3   2       4371.62       4240.53        50.14 o                         
   5   3   2       1574.00       1596.08        22.01 o                         
   6   3   2       1458.02       1515.97        21.28 o                         
   7   3   2       2574.26       2569.66        34.56 o                         
   8   3   2          4.44          4.01         6.02 o                         
   9   3   2        659.56        603.27        11.58 o                         
  10   3   2        175.06        179.51        19.17 o                         
  11   3   2          9.81          1.91        18.21 o                         
 -12   4   2        177.24        154.15        17.58 o                         
 -11   4   2        602.39        607.71        16.52 o                         
 -10   4   2          5.00          9.28         6.95 o                         
  -9   4   2        883.10        895.43        16.34 o                         
  -8   4   2       2597.16       2726.25        40.92 o                         
  -7   4   2        506.65        442.55         9.40 o                         
  -6   4   2       3838.07       3765.67        54.61 o                         
  -5   4   2       4335.23       4580.88        65.93 o                         
  -4   4   2       3174.38       2967.02        49.45 o                         
  -3   4   2      19314.68      19632.78       246.49 o                         
  -2   4   2      11825.27      12246.01       171.76 o                         
   0   4   2         58.92         67.81         2.75 o                         
   1   4   2        242.32        272.03         8.18 o                         
   2   4   2       8271.41       8208.96        94.98 o                         
   3   4   2       6817.81       6900.77        80.31 o                         
   4   4   2        922.19       1059.07        12.89 o                         
   5   4   2       2138.58       2112.05        26.12 o                         
   6   4   2       2237.12       2227.21        30.08 o                         
   7   4   2       1106.78       1055.17        16.04 o                         
   8   4   2        294.43        290.13         9.83 o                         
   9   4   2        118.54        132.46         8.62 o                         
  10   4   2        247.02        301.59        14.44 o                         
  11   4   2        139.76        139.59        20.67 o                         
 -12   5   2         39.38         45.81        24.17 o                         
 -11   5   2        152.58        139.75        11.35 o                         
 -10   5   2       1338.26       1342.60        22.82 o                         
  -9   5   2         19.68         21.71         6.75 o                         
  -8   5   2        638.32        646.26        17.90 o                         
  -7   5   2        680.88        714.84        13.25 o                         
  -6   5   2        153.33        172.80         5.87 o                         
  -5   5   2       2372.59       2378.59        40.39 o                         
  -4   5   2       7799.23       7733.20       126.75 o                         
  -3   5   2        110.55        132.78         2.72 o                         
  -2   5   2      15938.04      16050.18       226.36 o                         
  -1   5   2      11737.40      12001.31       195.26 o                         
   0   5   2       5603.88       5812.28        67.17 o                         
   1   5   2      10882.39      10659.68       134.35 o                         
   2   5   2       2842.05       2853.61        33.74 o                         
   3   5   2         18.86         20.78         3.10 o                         
   4   5   2       4574.63       4665.82        55.08 o                         
   5   5   2          8.54          7.84         4.13 o                         
   6   5   2        526.63        502.63        15.30 o                         
   7   5   2       3832.73       3854.53        56.67 o                         
   8   5   2         75.71         80.61         7.64 o                         
   9   5   2        384.64        390.03        14.33 o                         
  10   5   2        484.77        487.10        16.63 o                         
  11   5   2          8.01         -7.62        19.34 o                         
 -12   6   2         81.18        100.78        19.25 o                         
 -11   6   2        366.05        409.94        14.62 o                         
 -10   6   2         24.58         38.51         7.65 o                         
  -9   6   2        425.66        412.70        13.47 o                         
  -8   6   2       1639.50       1689.85        26.86 o                         
  -7   6   2       1015.35        993.09        16.96 o                         
  -6   6   2       3105.82       3232.36        54.59 o                         
  -5   6   2       3520.80       3634.59        60.79 o                         
  -4   6   2       5186.01       5284.48        87.34 o                         
  -3   6   2       3557.28       3458.86        44.23 o                         
  -2   6   2        106.00        111.79         3.96 o                         
  -1   6   2        462.17        363.90         7.47 o                         
   0   6   2      24062.40      23664.99       251.07 o                         
   1   6   2         85.64        125.49         3.90 o                         
   2   6   2       2048.46       2056.17        24.79 o                         
   3   6   2       1496.54       1397.56        16.27 o                         
   4   6   2          0.84          5.35         3.24 o                         
   5   6   2       2595.34       2535.21        28.71 o                         
   6   6   2        849.61        845.03        12.53 o                         
   7   6   2          4.61          5.59         5.79 o                         
   8   6   2        246.72        277.56         8.36 o                         
   9   6   2        364.65        352.22         9.43 o                         
  10   6   2        356.21        325.60        13.94 o                         
  11   6   2        275.57        231.63        22.87 o                         
 -12   7   2        186.71        184.37        15.83 o                         
 -11   7   2         14.97         20.05        16.17 o                         
 -10   7   2       1272.79       1222.13        21.56 o                         
  -9   7   2        543.65        539.85        12.35 o                         
  -8   7   2       2259.20       2179.82        33.77 o                         
  -7   7   2        867.23        894.33        17.87 o                         
  -6   7   2        138.02        149.56         6.67 o                         
  -5   7   2       3673.96       3635.27        60.87 o                         
  -4   7   2       2994.57       3327.36        42.82 o                         
  -3   7   2       3058.10       3319.91        47.75 o                         
  -2   7   2       1122.31       1061.64        18.58 o                         
  -1   7   2       2898.24       2749.16        45.89 o                         
   0   7   2        666.90        635.66         7.23 o                         
   1   7   2       5880.22       5948.50        68.95 o                         
   2   7   2          8.98         11.62         2.98 o                         
   3   7   2        113.22        114.43         4.89 o                         
   4   7   2       2200.57       2142.17        22.84 o                         
   5   7   2        161.98        169.84         4.86 o                         
   6   7   2       1169.62       1193.43        15.02 o                         
   7   7   2        299.66        302.73         7.19 o                         
   8   7   2       1685.11       1574.76        22.82 o                         
   9   7   2        505.79        439.57        12.74 o                         
  10   7   2        199.12        175.43        11.73 o                         
  11   7   2          3.21         -0.75        21.03 o                         
 -12   8   2          4.00        -12.00        14.73 o                         
 -11   8   2        157.09        156.41        14.83 o                         
 -10   8   2          2.73          2.13         9.26 o                         
  -9   8   2         10.45          7.80         8.67 o                         
  -8   8   2       2778.29       2736.27        47.55 o                         
  -7   8   2         35.70         27.03         6.39 o                         
  -6   8   2       3048.26       2996.27        44.12 o                         
  -5   8   2         10.78         12.73         4.72 o                         
  -4   8   2       1356.28       1278.39        17.12 o                         
  -3   8   2       2610.28       2629.81        38.40 o                         
  -2   8   2        599.02        555.34        11.98 o                         
  -1   8   2        623.98        660.09        12.46 o                         
   0   8   2        871.00        999.10        11.73 o                         
   1   8   2        116.53         98.75         3.12 o                         
   2   8   2       1950.64       1906.91        28.40 o                         
   3   8   2       1171.27       1046.72        12.76 o                         
   4   8   2        632.28        671.94         8.67 o                         
   5   8   2        154.03        142.30         4.54 o                         
   6   8   2       1324.26       1362.16        16.83 o                         
   7   8   2        775.94        750.23        15.29 o                         
   8   8   2       1027.98        967.98        15.66 o                         
   9   8   2         82.58         95.43         7.19 o                         
  10   8   2          9.31         -2.27        20.00 o                         
  11   8   2         71.69         52.57        21.64 o                         
 -12   9   2        189.58        178.14        16.53 o                         
 -11   9   2          0.25         12.28        14.34 o                         
 -10   9   2         24.66         27.06        13.02 o                         
  -9   9   2        133.90        122.36        16.80 o                         
  -8   9   2         21.49         25.86         9.62 o                         
  -7   9   2       2681.26       2608.38        55.85 o                         
  -6   9   2       1144.52       1155.89        25.56 o                         
  -5   9   2        411.64        438.43        11.85 o                         
  -4   9   2        329.31        386.51         6.34 o                         
  -3   9   2        308.25        384.83         5.49 o                         
  -2   9   2       8647.83       9057.38       148.20 o                         
  -1   9   2       2829.28       2808.72        36.09 o                         
   0   9   2         18.92         25.93         2.30 o                         
   1   9   2         22.47          9.80         2.47 o                         
   2   9   2        855.94        962.26        15.42 o                         
   3   9   2        402.07        393.57         8.08 o                         
   4   9   2        120.77        103.24         4.17 o                         
   5   9   2         99.87        109.96         4.57 o                         
   6   9   2          1.75          6.48         4.43 o                         
   7   9   2       1860.14       1773.23        21.37 o                         
   8   9   2        336.68        325.26         9.31 o                         
   9   9   2         24.92         13.93         8.65 o                         
  10   9   2          0.90          5.85        15.71 o                         
  11   9   2         34.44         73.86        16.40 o                         
 -12  10   2        137.39        150.18        17.20 o                         
 -11  10   2          9.27          4.93        15.06 o                         
 -10  10   2         67.16         63.47        11.76 o                         
  -9  10   2         41.06         24.04        10.58 o                         
  -8  10   2         28.98         32.24         9.86 o                         
  -7  10   2         36.64         52.85         7.11 o                         
  -6  10   2        169.79        170.61         6.62 o                         
  -5  10   2        106.71        136.52         3.45 o                         
  -4  10   2        124.89        140.43         3.25 o                         
  -3  10   2        280.09        353.21         5.24 o                         
  -2  10   2       2062.14       2344.60        39.74 o                         
  -1  10   2       2188.71       2221.81        26.37 o                         
   0  10   2         11.21         25.97         2.53 o                         
   1  10   2         18.70         30.17         2.76 o                         
   2  10   2        220.18        303.61         6.08 o                         
   3  10   2         25.46         38.24         4.24 o                         
   4  10   2        172.07        179.79         5.26 o                         
   5  10   2        175.03        152.24         6.36 o                         
   6  10   2         74.77         90.78         5.98 o                         
   7  10   2          0.37          7.37         4.93 o                         
   8  10   2          8.73          4.58         6.00 o                         
   9  10   2          2.32          5.11         7.82 o                         
  10  10   2         67.71         49.70        12.96 o                         
 -11  11   2         75.72        104.86        20.66 o                         
 -10  11   2         16.39         26.36        18.39 o                         
  -9  11   2         53.17         55.67        11.14 o                         
  -8  11   2         65.22         43.97        10.61 o                         
  -7  11   2       4065.69       4192.70        61.98 o                         
  -6  11   2          1.29          7.01         5.57 o                         
  -5  11   2        590.06        617.38         8.54 o                         
  -4  11   2       2138.76       2058.28        24.68 o                         
  -3  11   2       2526.71       2552.11        30.47 o                         
  -2  11   2       3582.83       3911.85        65.17 o                         
  -1  11   2        434.03        457.14         6.19 o                         
   0  11   2        269.35        325.21         5.25 o                         
   1  11   2        900.77        949.47        11.70 o                         
   2  11   2        306.23        290.24         6.10 o                         
   3  11   2          1.85          2.37         4.54 o                         
   4  11   2        185.73        175.16         5.43 o                         
   5  11   2         85.05         89.06         4.75 o                         
   6  11   2        532.32        523.32         8.68 o                         
   7  11   2         13.17         20.85         5.34 o                         
   8  11   2         10.00         -1.99         6.02 o                         
   9  11   2         27.63         34.05         8.17 o                         
  10  11   2         15.62         14.15        13.43 o                         
 -11  12   2          9.67         -8.29        21.04 o                         
 -10  12   2         66.96         96.86        20.18 o                         
  -9  12   2         86.54         80.66        18.74 o                         
  -8  12   2        189.89        177.94        10.82 o                         
  -7  12   2         18.37         17.00         6.51 o                         
  -6  12   2        827.00        758.90        12.40 o                         
  -5  12   2        353.54        377.65         7.93 o                         
  -4  12   2         20.39         20.32         2.50 o                         
  -3  12   2         16.39         17.07         2.58 o                         
  -2  12   2        710.07        768.89        14.90 o                         
  -1  12   2       1989.67       2126.25        23.79 o                         
   0  12   2         29.46         40.83         3.03 o                         
   1  12   2       1130.54       1282.38        15.28 o                         
   2  12   2        417.82        512.06         8.77 o                         
   3  12   2        230.67        227.82         6.95 o                         
   4  12   2         32.41         43.99         5.73 o                         
   5  12   2        106.30         99.00         4.99 o                         
   6  12   2        247.76        236.93         6.27 o                         
   7  12   2         94.09         87.62         5.98 o                         
   8  12   2        297.83        270.64        10.53 o                         
   9  12   2          2.79          4.52         7.98 o                         
  10  12   2        196.01        208.10        14.90 o                         
 -11  13   2        233.06        274.38        25.13 o                         
 -10  13   2          9.91         -1.54        19.65 o                         
  -9  13   2          5.92         11.15        13.85 o                         
  -8  13   2        430.81        413.41        13.88 o                         
  -7  13   2        412.58        372.71         8.59 o                         
  -6  13   2          7.14          8.62         3.99 o                         
  -5  13   2       1268.09       1227.09        15.58 o                         
  -4  13   2         10.69         13.78         2.53 o                         
  -3  13   2         17.84         20.46         2.88 o                         
  -2  13   2        145.99        132.72         5.91 o                         
  -1  13   2          5.97          8.97         2.32 o                         
   0  13   2         38.82         47.10         4.27 o                         
   1  13   2        325.12        334.40         5.85 o                         
   2  13   2         55.05         70.08         4.12 o                         
   3  13   2        314.60        345.53         8.29 o                         
   4  13   2          8.50         15.03         5.34 o                         
   5  13   2        144.19        140.96         5.39 o                         
   6  13   2        230.18        229.23         6.82 o                         
   7  13   2         86.77         82.14         5.92 o                         
   8  13   2          1.81         13.10         6.29 o                         
   9  13   2        279.73        255.15        17.92 o                         
  10  13   2          0.27         -2.54        13.67 o                         
 -11  14   2          0.14         14.69        13.70 o                         
 -10  14   2         11.05         31.63        11.03 o                         
  -9  14   2        268.77        296.26        13.14 o                         
  -8  14   2        256.43        259.43        11.17 o                         
  -7  14   2         38.20         42.85         5.63 o                         
  -6  14   2         87.02         90.04         4.11 o                         
  -5  14   2          1.19          4.99         3.06 o                         
  -4  14   2        323.65        272.35         7.31 o                         
  -3  14   2        600.87        504.83        13.51 o                         
  -2  14   2         28.26         36.30         5.42 o                         
  -1  14   2        203.95        211.08         4.85 o                         
   0  14   2        603.40        586.31         9.00 o                         
   1  14   2       1156.81       1173.13        14.40 o                         
   2  14   2          9.78         10.66         3.73 o                         
   3  14   2         23.17         16.91         5.22 o                         
   4  14   2         40.67         46.48         6.24 o                         
   5  14   2          2.38          5.74         4.79 o                         
   6  14   2        170.15        170.72         8.13 o                         
   7  14   2          5.19          9.82         5.89 o                         
   8  14   2         84.76         85.98         8.62 o                         
   9  14   2         15.25         23.03        14.56 o                         
  10  14   2          3.36         21.15        14.42 o                         
 -11  15   2          6.04          5.07        12.49 o                         
 -10  15   2        320.79        318.16        15.91 o                         
  -9  15   2        254.08        235.64        12.18 o                         
  -8  15   2         68.12         55.67         9.03 o                         
  -7  15   2         27.81         25.86         6.14 o                         
  -6  15   2         52.13         47.26         3.50 o                         
  -5  15   2         17.92         14.42         3.26 o                         
  -4  15   2       2820.37       2898.49        34.87 o                         
  -3  15   2        212.76        224.88         5.50 o                         
  -2  15   2        154.19        133.47         6.07 o                         
  -1  15   2        157.63        149.14         3.96 o                         
   0  15   2         33.44         21.90         3.83 o                         
   1  15   2       1621.86       1627.48        19.25 o                         
   2  15   2       1078.56       1116.01        14.09 o                         
   3  15   2        117.94        113.06         6.17 o                         
   4  15   2        848.24        846.71        14.15 o                         
   5  15   2         10.88         12.71         5.21 o                         
   6  15   2        679.01        659.46        11.25 o                         
   7  15   2         34.16         34.33         6.47 o                         
   8  15   2         92.12         94.24         8.80 o                         
   9  15   2         91.43        115.82        19.88 o                         
 -10  16   2         43.31         69.43        11.46 o                         
  -9  16   2         77.11         79.14        10.66 o                         
  -8  16   2        339.39        330.12        17.70 o                         
  -7  16   2        494.16        477.96         9.48 o                         
  -6  16   2        581.09        577.41         8.85 o                         
  -5  16   2         70.81         72.89         4.76 o                         
  -4  16   2        346.66        365.97         7.23 o                         
  -3  16   2        599.04        550.15         9.90 o                         
  -2  16   2         47.03         48.52         3.45 o                         
  -1  16   2       1224.73       1140.93        13.93 o                         
   0  16   2        443.11        393.95         6.53 o                         
   1  16   2       1338.70       1381.48        16.84 o                         
   2  16   2       1107.61       1156.47        14.63 o                         
   3  16   2          8.90         18.99         5.86 o                         
   4  16   2          0.03          4.08         6.37 o                         
   5  16   2        563.50        576.18        16.57 o                         
   6  16   2        300.89        310.37         8.30 o                         
   7  16   2          9.88         21.50         6.77 o                         
   8  16   2         99.61        120.16        11.45 o                         
   9  16   2          1.44          0.25        13.12 o                         
 -10  17   2         58.73         89.41        11.67 o                         
  -9  17   2        131.35        117.94        15.89 o                         
  -8  17   2       1035.72       1009.55        22.23 o                         
  -7  17   2        370.18        342.17        12.36 o                         
  -6  17   2         96.89         92.18         4.97 o                         
  -5  17   2         98.27        112.23         5.19 o                         
  -4  17   2       1069.92       1063.44        17.29 o                         
  -3  17   2        211.64        193.75         5.61 o                         
  -2  17   2       1480.99       1426.12        18.17 o                         
  -1  17   2       1352.09       1338.59        16.06 o                         
   0  17   2         14.97         14.47         3.66 o                         
   1  17   2       2121.60       2036.30        25.74 o                         
   2  17   2        894.46        870.57        11.88 o                         
   3  17   2        993.14        996.53        17.37 o                         
   4  17   2       2411.99       2384.19        42.25 o                         
   5  17   2        350.57        332.30         8.11 o                         
   6  17   2        123.62        113.91         6.62 o                         
   7  17   2         28.34         23.54         7.14 o                         
   8  17   2         18.81         28.25         9.06 o                         
   9  17   2         37.93         55.68        13.74 o                         
 -10  18   2         25.57         30.66        17.78 o                         
  -9  18   2        646.98        630.20        22.44 o                         
  -8  18   2         32.93         24.08         8.77 o                         
  -7  18   2         31.40         29.78         3.98 o                         
  -6  18   2       1792.76       1740.80        22.05 o                         
  -5  18   2        594.12        572.62        10.14 o                         
  -4  18   2         41.79         38.33         4.46 o                         
  -3  18   2        586.64        572.89        13.66 o                         
  -2  18   2        203.47        193.70         6.90 o                         
  -1  18   2        154.24        137.58         4.42 o                         
   0  18   2       1340.27       1333.61        16.36 o                         
   1  18   2         96.81        104.89         5.53 o                         
   2  18   2         78.95         70.33         5.14 o                         
   3  18   2       1385.84       1388.65        23.36 o                         
   4  18   2        424.69        404.58        14.18 o                         
   5  18   2        712.96        686.94        13.02 o                         
   6  18   2         98.91         96.94         6.72 o                         
   7  18   2          8.17         19.70         8.76 o                         
   8  18   2        198.40        192.56        14.00 o                         
   9  18   2        326.57        327.01        16.27 o                         
 -10  19   2        136.73        169.26        26.34 o                         
  -9  19   2         73.03         76.37        13.66 o                         
  -8  19   2        757.87        754.31        27.24 o                         
  -7  19   2        335.30        348.20        11.50 o                         
  -6  19   2         52.01         58.86         5.08 o                         
  -5  19   2       2017.11       1878.21        55.40 o                         
  -4  19   2        224.81        232.46        12.28 o                         
  -3  19   2        372.34        319.80        21.30 o                         
  -2  19   2        936.76        880.10        22.17 o                         
  -1  19   2       1761.33       1710.46        29.61 o                         
   0  19   2        421.88        444.60         7.58 o                         
   1  19   2        818.42        798.42        13.14 o                         
   2  19   2        918.46        930.94        14.72 o                         
   3  19   2       1458.00       1432.18        21.42 o                         
   4  19   2         82.81         75.60         7.34 o                         
   5  19   2        679.85        631.26        12.61 o                         
   6  19   2        107.78        115.38         7.01 o                         
   7  19   2        606.18        622.06        19.83 o                         
   8  19   2          1.73         12.15        12.91 o                         
  -9  20   2        540.93        567.49        46.90 o                         
  -8  20   2        120.76        113.69         9.51 o                         
  -7  20   2        216.05        185.75        13.91 o                         
  -6  20   2        644.17        657.70        10.10 o                         
  -5  20   2        361.98        347.57         9.57 o                         
  -4  20   2        219.58        208.82         8.83 o                         
  -3  20   2       4629.27       4563.06        58.39 o                         
  -2  20   2        116.54        117.83         4.42 o                         
  -1  20   2       2361.39       2284.56        34.58 o                         
   0  20   2         84.00         89.73         4.79 o                         
   1  20   2         95.19         95.51         5.16 o                         
   2  20   2        867.94        891.81        13.56 o                         
   3  20   2       2023.02       1996.23        32.58 o                         
   4  20   2         27.46         21.35         7.61 o                         
   5  20   2        556.18        585.36        12.31 o                         
   6  20   2        725.12        720.39        12.56 o                         
   7  20   2         51.93         53.75         9.43 o                         
   8  20   2        518.68        522.69        18.52 o                         
  -9  21   2         13.90         49.56        19.22 o                         
  -8  21   2        157.20        188.71        47.71 o                         
  -7  21   2        424.72        396.25        13.19 o                         
  -6  21   2          2.89          1.23         6.77 o                         
  -5  21   2       1630.15       1653.96        46.36 o                         
  -4  21   2       1445.08       1476.64        35.13 o                         
  -3  21   2         60.07         48.45         5.86 o                         
  -2  21   2        411.39        412.56         9.00 o                         
  -1  21   2       2468.36       2451.26        31.84 o                         
   0  21   2        436.01        459.83         8.08 o                         
   1  21   2       3826.86       3779.29        45.65 o                         
   2  21   2        364.06        350.85        11.83 o                         
   3  21   2        432.49        440.44        14.87 o                         
   4  21   2        811.20        823.09        18.24 o                         
   5  21   2        307.11        326.24         9.98 o                         
   6  21   2        408.50        410.60        12.70 o                         
   7  21   2        661.80        617.20        16.94 o                         
   8  21   2         13.42         33.82        13.58 o                         
  -8  22   2        776.59        842.62        28.70 o                         
  -7  22   2        197.74        197.35        18.55 o                         
  -6  22   2       1353.71       1323.71        27.41 o                         
  -5  22   2        852.12        817.23        20.09 o                         
  -4  22   2        437.04        463.57        14.07 o                         
  -3  22   2       2782.71       2785.77        35.15 o                         
  -2  22   2         55.23         77.59         5.59 o                         
  -1  22   2       1709.49       1683.82        35.19 o                         
   0  22   2       5208.60       5196.59        67.38 o                         
   1  22   2          2.34         11.73         5.95 o                         
   2  22   2       1266.16       1324.72        20.48 o                         
   3  22   2        671.96        667.65        13.12 o                         
   4  22   2        268.34        262.09         9.86 o                         
   5  22   2       1783.56       1784.29        29.12 o                         
   6  22   2        109.71        119.40        10.25 o                         
   7  22   2        104.57         94.14        13.18 o                         
  -8  23   2        522.74        505.92        24.12 o                         
  -7  23   2        953.77        954.30        30.42 o                         
  -6  23   2          4.48         24.96        10.21 o                         
  -5  23   2        727.46        686.21        28.60 o                         
  -4  23   2        406.69        445.75        27.52 o                         
  -3  23   2         21.01         22.08         4.25 o                         
  -2  23   2       1807.94       1902.33        28.96 o                         
  -1  23   2        670.38        704.27        29.94 o                         
   0  23   2         43.76         55.41         5.93 o                         
   1  23   2       3301.53       3310.67        44.38 o                         
   2  23   2         99.48        123.07         7.22 o                         
   3  23   2         73.39         75.71        10.99 o                         
   4  23   2       1317.59       1277.77        23.20 o                         
   5  23   2         43.47         62.79        10.11 o                         
   6  23   2        297.97        300.04        12.08 o                         
   7  23   2        407.20        391.20        16.60 o                         
  -8  24   2        532.27        544.44        40.36 o                         
  -7  24   2        147.41        127.89        19.20 o                         
  -6  24   2       1138.69       1107.70        24.84 o                         
  -5  24   2        205.97        222.33        23.87 o                         
  -4  24   2        929.60        898.30        24.16 o                         
  -3  24   2        879.20        971.23        17.70 o                         
  -2  24   2        247.35        235.51        23.22 o                         
  -1  24   2       1072.97       1056.37        22.42 o                         
   0  24   2        146.57        154.57         6.81 o                         
   1  24   2         11.39         28.88         6.31 o                         
   2  24   2        276.11        295.54         8.97 o                         
   3  24   2        999.58       1004.52        22.88 o                         
   4  24   2         64.76         62.38         9.43 o                         
   5  24   2        265.91        284.91        12.82 o                         
   6  24   2        401.11        388.81        13.13 o                         
  -7  25   2        862.43        921.34        30.85 o                         
  -6  25   2          1.14          5.41        15.33 o                         
  -5  25   2       1522.23       1461.40        49.30 o                         
  -4  25   2        924.36        974.16        28.83 o                         
  -3  25   2         71.47         61.75        14.85 o                         
  -2  25   2        778.57        797.47        23.56 o                         
  -1  25   2        353.66        366.44        17.34 o                         
   0  25   2        259.09        242.66        11.40 o                         
   1  25   2        485.58        492.09        10.73 o                         
   2  25   2        284.57        297.21         9.22 o                         
   3  25   2        325.20        341.41        14.24 o                         
   4  25   2        480.15        556.09        19.23 o                         
   5  25   2         86.85         95.88        11.30 o                         
   6  25   2         15.62         36.76        10.30 o                         
  -6  26   2         59.85        103.09        22.08 o                         
  -5  26   2        185.73        179.98        15.51 o                         
  -4  26   2          5.10         23.64        21.51 o                         
  -3  26   2       1263.92       1231.62        51.68 o                         
  -2  26   2         29.29         61.48        15.15 o                         
  -1  26   2        631.06        610.07        22.65 o                         
   0  26   2        106.96        118.34         8.56 o                         
   1  26   2        114.76        121.28        11.35 o                         
   2  26   2         41.15         67.60        11.62 o                         
   3  26   2        871.56        901.37        22.19 o                         
   4  26   2         20.62         39.44        12.37 o                         
   5  26   2         24.11         33.75        11.04 o                         
  -6  27   2        525.12        582.79        34.77 o                         
  -5  27   2        356.51        346.62        18.16 o                         
  -4  27   2        653.83        717.05        24.74 o                         
  -3  27   2         13.70         40.81        16.16 o                         
  -2  27   2        824.90        898.56        28.52 o                         
  -1  27   2        517.74        568.86        33.39 o                         
   0  27   2         57.61         54.09        10.07 o                         
   1  27   2        744.84        740.53        26.81 o                         
   2  27   2        464.10        485.73        16.19 o                         
   3  27   2        522.28        508.88        18.93 o                         
   4  27   2         22.38         33.07        13.19 o                         
  -5  28   2          5.74         19.57        14.96 o                         
  -4  28   2          3.76          3.16        21.17 o                         
  -3  28   2        412.72        472.12        62.94 o                         
  -2  28   2         39.45         69.79        16.73 o                         
  -1  28   2          4.12          2.37        16.94 o                         
   0  28   2       1330.69       1363.88        37.06 o                         
   1  28   2         81.67        121.36        17.94 o                         
   2  28   2         92.15         93.21        12.53 o                         
   3  28   2         14.32         61.66        19.31 o                         
  -4  29   2        312.75        354.19        27.01 o                         
  -3  29   2          0.08         28.01        17.07 o                         
  -2  29   2         76.69         65.26        17.87 o                         
  -1  29   2        245.71        286.79        29.43 o                         
   0  29   2         22.93         30.58        17.63 o                         
   1  29   2        117.87        117.89        18.50 o                         
   2  29   2        209.29        191.26        19.33 o                         
  -2  30   2        424.11        436.39        22.73 o                         
  -1  30   2          5.30         31.60        18.14 o                         
   0  30   2        576.92        601.18        25.56 o                         
 -12   1   3          2.66         30.83        17.66 o                         
 -11   1   3         23.09         16.17         8.05 o                         
 -10   1   3        463.20        422.32         9.44 o                         
  -9   1   3        121.41        106.24         5.29 o                         
  -8   1   3         15.96         11.08         2.99 o                         
  -7   1   3        227.66        223.83         4.41 o                         
  -6   1   3        155.80        202.94         3.99 o                         
  -5   1   3        914.32        888.06        13.77 o                         
  -4   1   3        257.20        259.97         5.75 o                         
  -3   1   3        145.58        165.33         4.15 o                         
  -2   1   3         69.46        100.57         2.97 o                         
  -1   1   3       1363.11       1331.66        14.92 o                         
   0   1   3       2438.06       2591.52        43.23 o                         
   1   1   3        302.45        318.98         6.32 o                         
   2   1   3         25.91         18.50         3.10 o                         
   3   1   3        729.10        830.00        13.86 o                         
   4   1   3        628.02        723.92        12.73 o                         
   5   1   3        391.08        410.24         8.27 o                         
   6   1   3         70.00         63.69         5.57 o                         
   7   1   3         19.99         20.61         6.23 o                         
   8   1   3          1.32          8.98         6.94 o                         
   9   1   3          2.94         12.64         7.93 o                         
  10   1   3        110.63        151.18        17.33 o                         
  11   1   3          0.47          5.24        19.45 o                         
 -12   2   3        257.89        257.92        19.24 o                         
 -11   2   3        138.93        148.49         9.97 o                         
 -10   2   3        420.45        397.81        13.19 o                         
  -9   2   3         19.25         25.85         7.66 o                         
  -8   2   3          2.40          6.26         3.08 o                         
  -7   2   3        128.42        128.83         4.01 o                         
  -6   2   3        575.23        591.06         9.11 o                         
  -5   2   3        906.20        938.22        12.84 o                         
  -4   2   3         90.99        107.40         3.04 o                         
  -3   2   3          0.77          1.37         2.52 o                         
  -2   2   3        148.75        133.24         2.97 o                         
  -1   2   3       1109.05       1062.98        13.01 o                         
   0   2   3       1809.92       1739.74        36.16 o                         
   1   2   3        142.44        137.76         4.68 o                         
   2   2   3       1978.69       2153.76        28.55 o                         
   3   2   3         39.62         53.94         4.33 o                         
   4   2   3        137.21        119.80         4.40 o                         
   5   2   3        183.39        204.84         6.76 o                         
   6   2   3         38.12         48.47         5.47 o                         
   7   2   3          2.91          6.24         6.30 o                         
   8   2   3         18.04         23.61         6.89 o                         
   9   2   3          0.66          7.77         7.34 o                         
  10   2   3         28.37         41.16        12.55 o                         
  11   2   3          4.75         16.30        19.54 o                         
 -12   3   3        124.09        115.72        18.67 o                         
 -11   3   3         70.74         74.05         9.59 o                         
 -10   3   3        781.58        750.32        14.51 o                         
  -9   3   3         50.98         59.15         6.13 o                         
  -8   3   3          9.65         11.27         5.49 o                         
  -7   3   3        269.49        253.43         6.91 o                         
  -6   3   3         14.61         29.27         5.04 o                         
  -5   3   3        748.28        899.10        12.23 o                         
  -4   3   3        711.93        750.10        11.64 o                         
  -3   3   3        163.70        125.05         3.99 o                         
  -2   3   3       2703.54       2693.20        31.72 o                         
  -1   3   3       3557.85       3417.66        43.68 o                         
   0   3   3       7647.88       7305.45       146.50 o                         
   1   3   3       1339.64       1379.74        38.37 o                         
   2   3   3        958.02       1037.70        14.70 o                         
   3   3   3        440.54        434.61         7.10 o                         
   4   3   3       1331.02       1404.77        18.12 o                         
   5   3   3         36.30         39.02         4.49 o                         
   6   3   3        541.68        544.94        11.92 o                         
   7   3   3        171.26        170.66         8.63 o                         
   8   3   3         33.04         22.49         6.92 o                         
   9   3   3          0.77         11.95         7.50 o                         
  10   3   3         44.61         87.92        19.81 o                         
  11   3   3         61.06         71.35        20.41 o                         
 -12   4   3         83.10         66.40        26.27 o                         
 -11   4   3        257.06        247.37        11.73 o                         
 -10   4   3          9.11         10.36         6.69 o                         
  -9   4   3          1.94          2.28         5.98 o                         
  -8   4   3       2951.73       2879.59        42.94 o                         
  -7   4   3        899.36        937.46        16.92 o                         
  -6   4   3        276.81        288.40         7.72 o                         
  -5   4   3       3129.90       3106.46        52.02 o                         
  -4   4   3        446.21        566.87         8.19 o                         
  -3   4   3        295.64        276.02         5.32 o                         
  -2   4   3      12378.79      12561.48       158.05 o                         
  -1   4   3       5636.53       5854.92        95.70 o                         
   0   4   3         92.88         84.17         3.04 o                         
   1   4   3       4656.61       4920.60        99.39 o                         
   2   4   3         78.02        100.63         4.39 o                         
   3   4   3        607.58        565.28         8.65 o                         
   4   4   3        204.46        201.83         5.03 o                         
   5   4   3        102.08        107.17         4.76 o                         
   6   4   3        584.00        567.56        11.11 o                         
   7   4   3         54.06         52.53         6.60 o                         
   8   4   3        220.08        213.35         9.92 o                         
   9   4   3         22.78         33.79        10.92 o                         
  10   4   3         16.56         17.78        19.05 o                         
 -12   5   3        413.74        402.57        20.85 o                         
 -11   5   3        496.10        529.76        19.22 o                         
 -10   5   3       1183.18       1120.16        19.71 o                         
  -9   5   3        341.15        364.12         9.76 o                         
  -8   5   3         21.50         24.64         5.88 o                         
  -7   5   3        725.04        693.60        12.73 o                         
  -6   5   3       3313.06       3541.44        59.40 o                         
  -5   5   3        132.38        145.90         5.63 o                         
  -4   5   3       1929.64       1936.25        28.33 o                         
  -3   5   3         89.90         60.09         2.92 o                         
  -2   5   3       1219.83       1392.45        18.48 o                         
  -1   5   3       1377.62       1473.64        26.19 o                         
   0   5   3       2749.51       2766.22        39.94 o                         
   1   5   3        571.50        636.25        10.68 o                         
   2   5   3       4048.42       4293.40        50.50 o                         
   3   5   3       3449.07       3329.20        39.86 o                         
   4   5   3          0.81          6.31         3.75 o                         
   5   5   3       1318.35       1404.37        18.59 o                         
   6   5   3         78.62         77.35         5.68 o                         
   7   5   3         14.26         26.01         7.14 o                         
   8   5   3       1305.30       1242.96        21.79 o                         
   9   5   3          6.83          9.23        19.14 o                         
  10   5   3         16.50         30.63        11.70 o                         
 -12   6   3         49.03         58.92        11.57 o                         
 -11   6   3         97.32        104.57        14.36 o                         
 -10   6   3        600.70        627.19        13.59 o                         
  -9   6   3         71.83         81.77         7.29 o                         
  -8   6   3        230.41        205.05         7.52 o                         
  -7   6   3       4015.76       4095.24        59.80 o                         
  -6   6   3        728.42        718.37        14.45 o                         
  -5   6   3       2127.25       2033.12        34.94 o                         
  -4   6   3       1465.90       1502.91        19.95 o                         
  -3   6   3       1112.15       1126.18        13.78 o                         
  -2   6   3       1298.72       1181.01        15.77 o                         
  -1   6   3       4740.48       4759.44        67.23 o                         
   0   6   3       1078.74       1016.29        12.98 o                         
   1   6   3        717.71        670.72        11.26 o                         
   2   6   3       5689.47       6187.32        72.20 o                         
   3   6   3        445.18        491.59         7.36 o                         
   4   6   3       5845.77       6179.73        67.35 o                         
   5   6   3        592.49        602.50        11.68 o                         
   6   6   3       3686.21       3713.49        45.14 o                         
   7   6   3        284.40        323.40        12.68 o                         
   8   6   3         93.14         91.64         8.33 o                         
   9   6   3        327.89        330.12        13.15 o                         
  10   6   3         43.54         37.02        12.03 o                         
 -12   7   3         24.04         55.70        26.38 o                         
 -11   7   3         19.77         23.65        10.51 o                         
 -10   7   3         12.95         18.16         7.69 o                         
  -9   7   3       5022.80       5032.50       104.15 o                         
  -8   7   3        159.71        157.56         7.42 o                         
  -7   7   3        182.50        179.86         6.84 o                         
  -6   7   3         46.34         43.37         5.33 o                         
  -5   7   3        862.65        833.64        15.92 o                         
  -4   7   3       1788.80       1663.71        21.93 o                         
  -3   7   3      20332.81      20776.03       256.95 o                         
  -2   7   3       1485.63       1529.49        26.41 o                         
  -1   7   3       5276.81       5274.72        66.72 o                         
   0   7   3       2547.63       2490.96        27.37 o                         
   1   7   3         72.70         94.18         3.60 o                         
   2   7   3       2061.20       1838.77        24.74 o                         
   3   7   3       5234.77       5593.36        60.91 o                         
   4   7   3       1343.36       1389.99        15.77 o                         
   5   7   3       1322.23       1292.18        16.51 o                         
   6   7   3        944.30        943.53        14.79 o                         
   7   7   3        226.15        252.05         9.45 o                         
   8   7   3        303.62        338.86        10.34 o                         
   9   7   3        144.53        158.04        11.33 o                         
  10   7   3        224.36        174.07        23.26 o                         
 -12   8   3          5.48         30.49        14.09 o                         
 -11   8   3        391.00        404.95        36.56 o                         
 -10   8   3        360.53        347.70        10.75 o                         
  -9   8   3        180.55        220.13        12.61 o                         
  -8   8   3        939.49        945.71        17.01 o                         
  -7   8   3        406.25        433.35        15.57 o                         
  -6   8   3        284.87        333.50         9.04 o                         
  -5   8   3       3928.30       3854.53        56.01 o                         
  -4   8   3       7152.55       7031.55        89.04 o                         
  -3   8   3         16.88         12.49         2.88 o                         
  -2   8   3       5227.87       5240.12        74.96 o                         
  -1   8   3        628.85        601.54         8.04 o                         
   0   8   3        232.17        182.93         4.03 o                         
   1   8   3      11621.25      11307.78       130.78 o                         
   2   8   3        421.49        392.85         7.23 o                         
   3   8   3        852.81        888.50        11.49 o                         
   4   8   3        331.22        327.69         5.97 o                         
   5   8   3       1024.72       1092.58        13.30 o                         
   6   8   3         40.51         54.07         4.90 o                         
   7   8   3       4371.98       4263.16        51.46 o                         
   8   8   3         23.21         14.69         6.94 o                         
   9   8   3        309.68        287.20        11.27 o                         
  10   8   3        707.22        696.64        20.69 o                         
 -12   9   3        556.89        566.43        22.24 o                         
 -11   9   3        323.15        331.11        36.06 o                         
 -10   9   3        216.99        211.47        11.10 o                         
  -9   9   3       1179.86       1165.32        20.56 o                         
  -8   9   3        735.72        738.15        14.98 o                         
  -7   9   3       2216.94       2028.14        35.97 o                         
  -6   9   3       5409.86       5383.19        89.47 o                         
  -5   9   3       4328.39       4386.47        55.67 o                         
  -4   9   3       2345.11       2253.69        32.97 o                         
  -3   9   3       5524.31       5404.98        69.09 o                         
  -2   9   3       1264.47       1326.50        23.45 o                         
  -1   9   3      30507.28      31838.15       447.56 o                         
   0   9   3       5122.97       4759.29        48.08 o                         
   1   9   3        905.12        970.68        11.14 o                         
   2   9   3       5312.86       5396.47        77.56 o                         
   3   9   3        415.67        327.81         6.11 o                         
   4   9   3         20.16         47.71         4.34 o                         
   5   9   3       2682.05       2752.91        29.56 o                         
   6   9   3         25.60         24.39         4.80 o                         
   7   9   3        158.47        159.05         7.53 o                         
   8   9   3         93.75         99.39         7.38 o                         
   9   9   3        724.92        709.12        16.17 o                         
  10   9   3          6.02         48.00        14.21 o                         
 -12  10   3        101.78        143.47        17.05 o                         
 -11  10   3        373.35        367.06        18.78 o                         
 -10  10   3        587.64        646.81        17.08 o                         
  -9  10   3        191.63        168.66        15.31 o                         
  -8  10   3        136.24        148.56        11.56 o                         
  -7  10   3       7602.50       7375.41       150.08 o                         
  -6  10   3        160.19        186.40        10.09 o                         
  -5  10   3       5745.79       5727.61        81.88 o                         
  -4  10   3       1745.71       1708.65        22.54 o                         
  -3  10   3       3176.11       3228.90        42.26 o                         
  -2  10   3       3016.67       2684.26        45.43 o                         
  -1  10   3       4506.55       4435.33        57.35 o                         
   0  10   3        294.39        275.00         4.90 o                         
   1  10   3       5614.63       5919.08        60.06 o                         
   2  10   3         43.99         82.59         4.37 o                         
   3  10   3        792.72        774.37        11.24 o                         
   4  10   3       2054.22       1994.95        23.38 o                         
   5  10   3        653.92        669.92         9.51 o                         
   6  10   3         22.48         32.68         5.01 o                         
   7  10   3       1301.09       1269.60        19.79 o                         
   8  10   3         92.57         69.48         7.34 o                         
   9  10   3        390.02        356.46        12.14 o                         
  10  10   3        250.42        249.53        15.71 o                         
 -12  11   3        238.88        222.53        18.20 o                         
 -11  11   3        169.45        156.31        15.99 o                         
 -10  11   3         77.81         82.68        14.62 o                         
  -9  11   3        827.08        810.36        27.26 o                         
  -8  11   3        511.41        519.70        29.81 o                         
  -7  11   3        157.51        139.67        10.87 o                         
  -6  11   3       5710.77       5688.10       116.72 o                         
  -5  11   3        458.35        460.44        11.43 o                         
  -4  11   3       2485.39       2367.02        35.11 o                         
  -3  11   3       4184.87       4016.15        52.27 o                         
  -2  11   3        896.71        947.31        17.84 o                         
  -1  11   3       6357.84       6326.90        81.09 o                         
   0  11   3       3944.22       3680.44        40.50 o                         
   1  11   3         54.87         57.56         3.69 o                         
   2  11   3       3203.56       3095.14        45.57 o                         
   3  11   3       3316.85       3388.82        44.68 o                         
   4  11   3        311.86        321.79         7.22 o                         
   5  11   3       1867.63       1837.16        22.02 o                         
   6  11   3        640.93        668.65        13.47 o                         
   7  11   3        124.27        119.10         7.39 o                         
   8  11   3        671.60        661.61        13.79 o                         
   9  11   3         70.18         80.36        10.32 o                         
  10  11   3         38.25         57.84        14.48 o                         
 -11  12   3        399.09        362.93        39.19 o                         
 -10  12   3        625.81        680.61        31.22 o                         
  -9  12   3          0.21         10.21        17.60 o                         
  -8  12   3        449.65        467.05        16.66 o                         
  -7  12   3       2610.12       2565.60        62.16 o                         
  -6  12   3          1.54         -0.26         9.18 o                         
  -5  12   3       5341.93       5283.86        67.69 o                         
  -4  12   3       1369.01       1310.93        20.63 o                         
  -3  12   3        179.14        177.97         5.72 o                         
  -2  12   3       5468.61       5286.37        87.70 o                         
  -1  12   3       2427.07       2441.58        38.05 o                         
   0  12   3       1290.79       1287.17        16.23 o                         
   1  12   3       5477.65       5214.97        56.94 o                         
   2  12   3        637.16        678.79        11.14 o                         
   3  12   3        956.84        902.03        17.18 o                         
   4  12   3       2197.54       2126.18        26.89 o                         
   5  12   3        212.69        200.17         6.18 o                         
   6  12   3       1353.55       1285.98        18.15 o                         
   7  12   3        747.56        730.19        13.60 o                         
   8  12   3         38.00         57.78         9.08 o                         
   9  12   3        257.57        272.88        14.56 o                         
  10  12   3         35.44         45.96        14.64 o                         
 -11  13   3         24.24         30.97        20.59 o                         
 -10  13   3        345.96        327.33        24.82 o                         
  -9  13   3       1510.89       1480.48        51.37 o                         
  -8  13   3        532.13        565.10        15.91 o                         
  -7  13   3       1894.69       1851.38        34.82 o                         
  -6  13   3         71.78         74.12         3.26 o                         
  -5  13   3         18.12         29.99         3.00 o                         
  -4  13   3        640.63        609.91        11.31 o                         
  -3  13   3       7610.68       7388.16       105.66 o                         
  -2  13   3         16.19         17.95         5.15 o                         
  -1  13   3        204.60        168.42         5.36 o                         
   0  13   3       2162.40       2034.10        23.22 o                         
   1  13   3        281.16        299.41         6.34 o                         
   2  13   3       1169.18       1105.63        17.09 o                         
   3  13   3       4154.28       4187.67        70.75 o                         
   4  13   3          4.41         14.95         5.18 o                         
   5  13   3       3100.84       3001.97        37.06 o                         
   6  13   3        716.01        751.34        15.10 o                         
   7  13   3        156.37        157.55         8.00 o                         
   8  13   3        177.35        170.74        10.14 o                         
   9  13   3        186.92        221.57        15.44 o                         
 -11  14   3        584.14        629.29        32.56 o                         
 -10  14   3        796.43        860.63        36.99 o                         
  -9  14   3        268.60        256.61        16.56 o                         
  -8  14   3       3925.23       3788.48       107.66 o                         
  -7  14   3        140.20        155.75         7.97 o                         
  -6  14   3         12.41         11.29         3.14 o                         
  -5  14   3       3705.18       3627.79        46.83 o                         
  -4  14   3       1537.61       1548.26        21.88 o                         
  -3  14   3        947.31        886.07        15.23 o                         
  -2  14   3       2680.18       2623.06        45.09 o                         
  -1  14   3        272.20        229.44         5.04 o                         
   0  14   3         64.77         46.98         3.72 o                         
   1  14   3       5418.10       5326.22        58.28 o                         
   2  14   3        862.87        873.02        11.77 o                         
   3  14   3       2478.77       2488.75        43.68 o                         
   4  14   3        468.31        421.20         8.66 o                         
   5  14   3         37.08         57.02         5.92 o                         
   6  14   3        801.20        754.19        12.56 o                         
   7  14   3        521.61        592.48        13.32 o                         
   8  14   3          5.57         19.46         9.19 o                         
   9  14   3        109.16        152.63        14.99 o                         
 -11  15   3        406.62        424.34        23.73 o                         
 -10  15   3        109.23        112.10        11.23 o                         
  -9  15   3       1532.92       1460.28        29.16 o                         
  -8  15   3         21.84         34.49         8.05 o                         
  -7  15   3        833.59        761.40        26.53 o                         
  -6  15   3       1580.05       1539.15        23.48 o                         
  -5  15   3        315.41        294.21        12.12 o                         
  -4  15   3        638.67        654.41        11.18 o                         
  -3  15   3       1993.61       1829.89        32.48 o                         
  -2  15   3        340.15        357.60        11.35 o                         
  -1  15   3       3504.53       3438.34        37.40 o                         
   0  15   3       1992.90       1978.29        22.93 o                         
   1  15   3         21.33         22.98         4.11 o                         
   2  15   3        927.13        894.81        12.09 o                         
   3  15   3       3017.49       3000.69        51.96 o                         
   4  15   3        169.65        154.54         7.15 o                         
   5  15   3       1468.87       1476.18        20.17 o                         
   6  15   3         14.71         17.39         6.84 o                         
   7  15   3         85.07         92.47         7.67 o                         
   8  15   3        493.81        513.27        14.11 o                         
   9  15   3         17.87          1.58        13.75 o                         
 -11  16   3        142.02        167.57        24.96 o                         
 -10  16   3        544.16        510.91        17.05 o                         
  -9  16   3        430.66        378.51        13.26 o                         
  -8  16   3        216.90        231.62        10.15 o                         
  -7  16   3        803.89        820.23        44.94 o                         
  -6  16   3         78.98         83.41         4.12 o                         
  -5  16   3       2065.42       1917.77        29.88 o                         
  -4  16   3        163.69        127.39         8.13 o                         
  -3  16   3        150.63        141.68         7.33 o                         
  -2  16   3       1788.25       1717.64        31.71 o                         
  -1  16   3       2753.62       2746.62        34.07 o                         
   0  16   3       1949.42       1868.00        23.67 o                         
   1  16   3       1783.62       1683.84        20.17 o                         
   2  16   3        181.49        179.27         6.78 o                         
   3  16   3        229.48        222.09        12.62 o                         
   4  16   3        518.75        535.80        14.10 o                         
   5  16   3        115.72        141.74         6.83 o                         
   6  16   3         10.49         19.59         7.11 o                         
   7  16   3        485.90        465.34        13.34 o                         
   8  16   3         25.31         15.82         9.66 o                         
   9  16   3        306.29        328.42        16.74 o                         
 -10  17   3         13.71         33.35        17.19 o                         
  -9  17   3         43.53         49.01         9.25 o                         
  -8  17   3        811.40        808.93        21.40 o                         
  -7  17   3         50.22         42.79         4.14 o                         
  -6  17   3       1304.46       1304.17        22.75 o                         
  -5  17   3       1775.60       1719.09        41.47 o                         
  -4  17   3        365.91        366.08         8.51 o                         
  -3  17   3       3859.34       3936.92        69.84 o                         
  -2  17   3          6.71         10.61         5.45 o                         
  -1  17   3        713.31        684.68        11.63 o                         
   0  17   3       3095.16       3038.27        36.89 o                         
   1  17   3        195.60        202.98         6.10 o                         
   2  17   3       2510.75       2544.74        29.42 o                         
   3  17   3        609.47        597.63        14.77 o                         
   4  17   3        516.50        475.73        16.12 o                         
   5  17   3         51.91         69.03         6.53 o                         
   6  17   3       1093.63       1050.95        17.67 o                         
   7  17   3        203.96        232.04        12.08 o                         
   8  17   3        145.97        167.19        16.14 o                         
 -10  18   3         68.22         75.43        17.96 o                         
  -9  18   3        662.66        620.79        26.19 o                         
  -8  18   3         15.58         26.80         9.04 o                         
  -7  18   3       1268.93       1168.33        46.78 o                         
  -6  18   3         95.79         81.18         8.31 o                         
  -5  18   3         12.64         27.97         8.57 o                         
  -4  18   3       1119.72       1170.10        22.51 o                         
  -3  18   3         62.87         76.72         7.33 o                         
  -2  18   3       1926.54       1908.37        27.03 o                         
  -1  18   3       1031.55       1045.97        20.91 o                         
   0  18   3        498.75        500.17         9.43 o                         
   1  18   3       1265.63       1256.79        16.04 o                         
   2  18   3         71.71         81.35         5.93 o                         
   3  18   3         10.70         22.04         6.46 o                         
   4  18   3       3215.32       3249.17        56.65 o                         
   5  18   3        407.76        413.90         9.52 o                         
   6  18   3        376.92        367.90        10.29 o                         
   7  18   3         84.79         96.85         9.93 o                         
   8  18   3          1.24         13.39        13.50 o                         
 -10  19   3         12.60         44.02        30.92 o                         
  -9  19   3        221.47        218.73        19.11 o                         
  -8  19   3        689.14        660.09        23.19 o                         
  -7  19   3          1.95          9.13         3.81 o                         
  -6  19   3       1415.32       1375.39        36.12 o                         
  -5  19   3        216.88        223.32        11.93 o                         
  -4  19   3       1260.34       1274.27        24.30 o                         
  -3  19   3        269.67        280.19         9.93 o                         
  -2  19   3        189.56        174.77         7.34 o                         
  -1  19   3        244.21        228.98         9.72 o                         
   0  19   3        221.23        234.84         5.68 o                         
   1  19   3        560.77        584.00        10.27 o                         
   2  19   3        863.40        900.38        17.80 o                         
   3  19   3        125.38        145.57         7.63 o                         
   4  19   3        239.11        221.85        11.03 o                         
   5  19   3       1469.88       1424.62        27.06 o                         
   6  19   3          3.97          4.11         7.65 o                         
   7  19   3         29.77         30.33         9.85 o                         
   8  19   3         42.14         43.70        14.04 o                         
  -9  20   3         85.65         83.62        22.57 o                         
  -8  20   3        100.40         99.47        16.70 o                         
  -7  20   3        225.65        235.47        14.55 o                         
  -6  20   3        221.50        219.25        11.34 o                         
  -5  20   3        459.49        433.54        15.18 o                         
  -4  20   3        687.38        702.39        19.10 o                         
  -3  20   3         76.15         85.37         7.49 o                         
  -2  20   3         38.58         42.81         7.35 o                         
  -1  20   3        796.25        791.94        14.93 o                         
   0  20   3       1012.30        997.58        13.22 o                         
   1  20   3        312.62        335.48        11.32 o                         
   2  20   3        652.67        695.29        11.97 o                         
   3  20   3          5.82          2.76         7.02 o                         
   4  20   3        160.24        182.51        10.70 o                         
   5  20   3         30.26         38.66         7.72 o                         
   6  20   3         27.87         45.36        10.63 o                         
   7  20   3        575.35        597.93        15.51 o                         
  -9  21   3        337.27        292.96        21.58 o                         
  -8  21   3          4.13         12.33        17.24 o                         
  -7  21   3         10.19         20.18         8.33 o                         
  -6  21   3         91.18         98.03        12.64 o                         
  -5  21   3        170.29        105.44        13.31 o                         
  -4  21   3         10.44         16.16         9.37 o                         
  -3  21   3        612.17        637.48        13.83 o                         
  -2  21   3         45.50         53.60         7.59 o                         
  -1  21   3        152.33        149.35         9.20 o                         
   0  21   3        108.61        119.57         5.94 o                         
   1  21   3         26.91         45.96         8.42 o                         
   2  21   3         22.23         29.54         7.67 o                         
   3  21   3         78.38         89.83         7.96 o                         
   4  21   3         20.37         10.01         9.67 o                         
   5  21   3        146.23        122.73         8.74 o                         
   6  21   3        162.17        153.12        12.71 o                         
   7  21   3          0.12         13.43        10.31 o                         
  -9  22   3         38.02         46.22        23.73 o                         
  -8  22   3         15.69         11.83        18.25 o                         
  -7  22   3        190.13        184.08        26.76 o                         
  -6  22   3        250.22        253.37        14.07 o                         
  -5  22   3          0.48          6.10         8.52 o                         
  -4  22   3        219.38        225.74        15.13 o                         
  -3  22   3          8.21          8.59        10.63 o                         
  -2  22   3         13.44         18.89         7.91 o                         
  -1  22   3        577.30        596.36        31.30 o                         
   0  22   3          0.15          9.38         5.30 o                         
   1  22   3         51.58         64.47         6.30 o                         
   2  22   3         14.18         15.73         7.94 o                         
   3  22   3         46.43         54.34         8.96 o                         
   4  22   3         43.19         51.91        10.48 o                         
   5  22   3        189.07        188.78        11.91 o                         
   6  22   3          1.06         20.15        10.35 o                         
   7  22   3         18.99         35.64        13.74 o                         
  -8  23   3        200.21        244.00        20.56 o                         
  -7  23   3        118.98        150.65        27.45 o                         
  -6  23   3          4.42         10.55        11.91 o                         
  -5  23   3         92.47        105.39        10.08 o                         
  -4  23   3        171.28        163.55        23.95 o                         
  -3  23   3        235.99        275.65        15.70 o                         
  -2  23   3         78.21         63.33        17.23 o                         
  -1  23   3         12.64         18.82         4.51 o                         
   0  23   3         30.51         35.38         5.67 o                         
   1  23   3        268.69        250.90         9.16 o                         
   2  23   3        126.70        140.11         9.31 o                         
   3  23   3          0.25         -5.43         8.95 o                         
   4  23   3         24.55         22.21         9.53 o                         
   5  23   3        122.74        123.01        11.58 o                         
   6  23   3          0.40          2.90        11.02 o                         
  -8  24   3         30.92         42.58        18.86 o                         
  -7  24   3          7.26         33.00        18.13 o                         
  -6  24   3         12.98         -9.94        12.76 o                         
  -5  24   3         17.77         29.02        16.47 o                         
  -4  24   3         32.29         44.53        12.61 o                         
  -3  24   3         43.94         55.31        14.32 o                         
  -2  24   3         29.56         35.52        14.48 o                         
  -1  24   3        227.41        195.60        20.62 o                         
   0  24   3         57.63         57.48         5.95 o                         
   1  24   3        252.16        241.93        14.69 o                         
   2  24   3         17.23         26.27        10.55 o                         
   3  24   3         14.10         18.53        11.33 o                         
   4  24   3         14.49         19.86         9.89 o                         
   5  24   3        217.97        217.53        12.80 o                         
   6  24   3        225.85        236.71        12.23 o                         
  -7  25   3         38.06         59.87        18.47 o                         
  -6  25   3         18.37         47.14        13.75 o                         
  -5  25   3         28.90          4.12        16.64 o                         
  -4  25   3         19.31         11.40        14.24 o                         
  -3  25   3        160.50        155.11        16.27 o                         
  -2  25   3        178.25        180.65        16.57 o                         
  -1  25   3          8.34          6.26        12.24 o                         
   0  25   3         19.22         15.93         8.85 o                         
   1  25   3          8.23         10.63         9.49 o                         
   2  25   3        184.56        177.18        12.10 o                         
   3  25   3          4.00         15.40        11.49 o                         
   4  25   3         27.86         28.17        10.16 o                         
   5  25   3          1.05         17.84        11.43 o                         
  -6  26   3         67.43         56.28        27.01 o                         
  -5  26   3         70.62         83.45        18.92 o                         
  -4  26   3         14.04         29.08        15.07 o                         
  -3  26   3         23.77         -5.00        20.89 o                         
  -2  26   3        119.72        134.84        16.81 o                         
  -1  26   3        256.46        246.12        18.49 o                         
   0  26   3        346.28        277.41        24.99 o                         
   1  26   3          9.05         13.11        12.64 o                         
   2  26   3         98.75         97.84        11.70 o                         
   3  26   3         88.48         49.97        12.60 o                         
   4  26   3         87.17         82.76        12.87 o                         
  -5  27   3          3.29         -5.81        18.61 o                         
  -4  27   3        326.75        371.99        22.43 o                         
  -3  27   3        397.99        402.01        20.71 o                         
  -2  27   3         20.99         21.16        16.35 o                         
  -1  27   3        759.49        785.78        42.40 o                         
   0  27   3          8.01         22.35        29.53 o                         
   1  27   3         18.23         25.31        17.00 o                         
   2  27   3        198.63        182.77        18.36 o                         
   3  27   3          6.25         26.82        12.46 o                         
   4  27   3         58.04         70.50        13.63 o                         
  -5  28   3        130.48        110.97        20.46 o                         
  -4  28   3        231.22        254.55        19.55 o                         
  -3  28   3        257.73        259.37        19.21 o                         
  -2  28   3        761.70        746.99        31.06 o                         
  -1  28   3        224.27        183.45        37.93 o                         
   0  28   3        244.37        227.45        42.77 o                         
   1  28   3        109.11        110.56        18.75 o                         
   2  28   3         93.66        132.79        25.64 o                         
   3  28   3          2.25         10.63        17.36 o                         
  -3  29   3        340.12        314.14        20.75 o                         
  -2  29   3        563.52        588.57        46.47 o                         
  -1  29   3         74.58         81.50        22.77 o                         
   0  29   3        156.74        166.03        19.42 o                         
   1  29   3         19.24         36.90        19.92 o                         
 -12   0   4       1423.30       1425.37        53.52 o                         
 -11   0   4         19.53         24.72        14.27 o                         
 -10   0   4       1427.22       1298.02       106.96 o                         
  -9   0   4       4574.72       4509.87        92.02 o                         
  -8   0   4        695.74        706.90        13.96 o                         
  -7   0   4       1662.64       1530.78        33.30 o                         
  -6   0   4       6735.01       6907.58       195.69 o                         
  -5   0   4         28.12         31.21         5.96 o                         
  -4   0   4       8903.05       9543.70       190.57 o                         
  -3   0   4       2270.86       2390.18        40.21 o                         
  -2   0   4        176.59        170.83         6.40 o                         
  -1   0   4       8290.14       7842.46       111.14 o                         
   0   0   4      28305.83      29485.36       585.70 o                         
   1   0   4        138.40        124.64         6.64 o                         
   2   0   4       8049.06       8425.44       138.61 o                         
   3   0   4         48.65         23.34         5.48 o                         
   4   0   4        184.67        163.67         9.55 o                         
   5   0   4      13313.09      13182.38       264.76 o                         
   6   0   4        137.61        135.26        10.73 o                         
   7   0   4        323.12        349.96        30.22 o                         
   8   0   4        171.81        189.06        13.06 o                         
   9   0   4        152.56        164.88        19.87 o                         
  10   0   4        119.07        118.87        20.87 o                         
 -12   1   4         29.07         27.30        16.13 o                         
 -11   1   4        781.40        777.31        24.00 o                         
 -10   1   4        859.05        852.74        16.26 o                         
  -9   1   4          9.31          6.03         3.90 o                         
  -8   1   4       2091.26       2088.23        27.92 o                         
  -7   1   4       2428.26       2405.08        31.67 o                         
  -6   1   4       1748.88       1797.80        26.78 o                         
  -5   1   4       3399.07       3144.40        45.25 o                         
  -4   1   4       5059.08       4979.76        81.91 o                         
  -3   1   4        977.77        999.05        12.62 o                         
  -2   1   4       5983.15       6063.12        60.94 o                         
  -1   1   4       1511.16       1615.05        18.24 o                         
   0   1   4       4480.50       4344.78        72.00 o                         
   1   1   4       9111.96       8923.89       113.33 o                         
   2   1   4       2109.91       2252.80        31.19 o                         
   3   1   4        833.42        800.65        12.56 o                         
   4   1   4       3557.30       3718.27        48.93 o                         
   5   1   4        117.08        135.35         7.69 o                         
   6   1   4       4133.51       4173.96        55.04 o                         
   7   1   4        777.80        816.15        15.81 o                         
   8   1   4         36.82         35.01         7.92 o                         
   9   1   4         67.11         64.05        13.14 o                         
  10   1   4        128.00        128.78        15.01 o                         
 -12   2   4        982.91        964.81        29.44 o                         
 -11   2   4        573.36        551.50        14.84 o                         
 -10   2   4        236.16        221.54         7.77 o                         
  -9   2   4       1490.07       1487.03        23.72 o                         
  -8   2   4         73.71         71.56         4.30 o                         
  -7   2   4       1793.63       1712.99        21.02 o                         
  -6   2   4       4665.91       4842.77        61.87 o                         
  -5   2   4        275.78        277.82         5.68 o                         
  -4   2   4       4827.80       4698.60        67.10 o                         
  -3   2   4       7773.11       7814.93       110.85 o                         
  -2   2   4        167.07        185.01         3.23 o                         
  -1   2   4       6291.69       6176.77        71.71 o                         
   0   2   4        526.89        462.87         9.18 o                         
   1   2   4        194.06        259.92         6.27 o                         
   2   2   4      10195.52      10473.38       133.02 o                         
   3   2   4       3347.79       3435.45        45.19 o                         
   4   2   4        530.20        565.63        10.13 o                         
   5   2   4        352.34        358.18        10.88 o                         
   6   2   4       1210.16       1270.85        19.23 o                         
   7   2   4        678.36        646.03        13.61 o                         
   8   2   4       1027.42       1057.62        19.25 o                         
   9   2   4          3.88          8.84         9.64 o                         
  10   2   4        186.03        173.57        22.95 o                         
 -12   3   4         92.47        103.26        16.78 o                         
 -11   3   4        290.09        322.50        12.13 o                         
 -10   3   4       1184.90       1202.03        20.53 o                         
  -9   3   4        554.48        504.26        10.90 o                         
  -8   3   4        623.58        629.00        12.04 o                         
  -7   3   4       3596.68       3509.42        41.27 o                         
  -6   3   4        210.35        223.31         4.74 o                         
  -5   3   4       5767.36       5888.12        83.78 o                         
  -4   3   4        213.67        214.64         4.98 o                         
  -3   3   4       1279.43       1119.24        14.05 o                         
  -2   3   4       9991.41       9428.22       100.84 o                         
  -1   3   4       2082.05       1976.94        23.81 o                         
   0   3   4       1017.23        970.34        17.90 o                         
   1   3   4        538.97        442.20        11.96 o                         
   2   3   4         46.08         53.23         4.16 o                         
   3   3   4       2222.76       2122.28        28.84 o                         
   4   3   4       2279.68       2369.38        36.75 o                         
   5   3   4        244.89        283.33         7.01 o                         
   6   3   4        544.68        563.75        10.46 o                         
   7   3   4       1266.47       1307.55        22.25 o                         
   8   3   4          5.34         13.82        11.97 o                         
   9   3   4        564.79        523.86        28.36 o                         
  10   3   4        459.05        452.94        28.21 o                         
 -12   4   4        123.34        139.96        17.66 o                         
 -11   4   4        430.82        416.30        16.52 o                         
 -10   4   4         18.80         25.40         6.82 o                         
  -9   4   4       3330.31       3278.78        48.67 o                         
  -8   4   4          5.25          9.00         5.59 o                         
  -7   4   4       1769.18       1755.66        30.86 o                         
  -6   4   4        973.32        865.34        12.20 o                         
  -5   4   4       2033.74       2247.04        32.78 o                         
  -4   4   4       2967.13       3076.47        44.49 o                         
  -3   4   4       2009.76       1841.69        22.34 o                         
  -2   4   4         60.96         77.13         2.49 o                         
  -1   4   4       3935.91       3684.28        62.11 o                         
   0   4   4       5848.87       5576.50        79.82 o                         
   1   4   4        138.10        157.47         7.24 o                         
   2   4   4       1197.53       1055.03        17.27 o                         
   3   4   4       3545.83       3890.92        56.95 o                         
   4   4   4        678.11        679.64         9.89 o                         
   5   4   4       1008.58       1010.79        14.47 o                         
   6   4   4         29.11         43.56         6.18 o                         
   7   4   4        152.71        153.15         9.72 o                         
   8   4   4       1052.05       1010.42        26.45 o                         
   9   4   4        403.73        353.28        25.79 o                         
  10   4   4         74.92         66.73        21.31 o                         
 -12   5   4          1.55         13.06        16.14 o                         
 -11   5   4          6.58          9.44         9.64 o                         
 -10   5   4        404.40        424.81        15.11 o                         
  -9   5   4        649.22        639.99        15.21 o                         
  -8   5   4       2394.15       2422.28        36.72 o                         
  -7   5   4       1117.76       1090.64        20.48 o                         
  -6   5   4        276.92        307.64         8.74 o                         
  -5   5   4       2862.23       2781.02        36.08 o                         
  -4   5   4       4828.80       4787.42        61.22 o                         
  -3   5   4       1675.89       1716.76        20.90 o                         
  -2   5   4       5117.95       4989.58        53.86 o                         
  -1   5   4       4581.64       4877.40        80.55 o                         
   0   5   4       2856.87       2881.30        34.30 o                         
   1   5   4       6434.81       6662.99       109.92 o                         
   2   5   4          4.48          5.92         4.96 o                         
   3   5   4       1332.37       1242.86        18.14 o                         
   4   5   4        297.80        286.66         6.84 o                         
   5   5   4        114.04        116.96         7.22 o                         
   6   5   4       1269.56       1197.29        20.85 o                         
   7   5   4         97.03         91.60         9.31 o                         
   8   5   4        125.51        145.28        12.62 o                         
   9   5   4         53.87         59.80        20.37 o                         
  10   5   4          5.61          5.62        13.40 o                         
 -12   6   4         61.21         70.56        16.09 o                         
 -11   6   4        146.46        138.27        12.56 o                         
 -10   6   4        756.80        722.37        14.66 o                         
  -9   6   4        242.37        234.10         8.61 o                         
  -8   6   4       1170.24       1215.32        20.29 o                         
  -7   6   4        101.63         91.47         7.91 o                         
  -6   6   4       1631.49       1623.49        28.70 o                         
  -5   6   4        140.78        156.80         3.85 o                         
  -4   6   4       1387.83       1272.30        15.91 o                         
  -3   6   4       9753.22      10236.89       129.81 o                         
  -2   6   4       1714.07       1977.31        30.43 o                         
  -1   6   4        806.87        755.61        14.16 o                         
   0   6   4         30.32         22.30         3.20 o                         
   1   6   4        146.04        229.11         6.17 o                         
   2   6   4       1744.08       1744.91        24.01 o                         
   3   6   4        308.37        307.19         9.45 o                         
   4   6   4         21.90         32.96         4.99 o                         
   5   6   4       1380.16       1371.73        18.71 o                         
   6   6   4         62.30         84.69         8.73 o                         
   7   6   4          5.40          7.22         9.10 o                         
   8   6   4        147.08        125.16        10.60 o                         
   9   6   4        118.23        115.31        11.66 o                         
  10   6   4         31.93         34.28        16.26 o                         
 -12   7   4         42.87         52.08        11.47 o                         
 -11   7   4        213.69        199.97        13.17 o                         
 -10   7   4        243.69        230.45         9.30 o                         
  -9   7   4        278.72        250.76         8.87 o                         
  -8   7   4        330.51        349.25         9.42 o                         
  -7   7   4       3139.33       3134.28        53.41 o                         
  -6   7   4         36.36         34.67         5.38 o                         
  -5   7   4        841.29        742.31        12.27 o                         
  -4   7   4       1465.73       1445.43        17.69 o                         
  -3   7   4       2244.32       2445.76        31.83 o                         
  -2   7   4       6356.61       6535.63        92.61 o                         
  -1   7   4       1673.77       1724.22        25.42 o                         
   0   7   4       2719.48       2863.69        37.54 o                         
   1   7   4       1886.81       1788.75        24.35 o                         
   2   7   4        649.75        653.15        11.99 o                         
   3   7   4         33.05         24.52         4.42 o                         
   4   7   4        576.22        555.20         8.87 o                         
   5   7   4        600.17        599.19        13.41 o                         
   6   7   4       2138.25       2062.77        29.15 o                         
   7   7   4        221.12        246.35         9.52 o                         
   8   7   4         83.58         84.52         8.76 o                         
   9   7   4         57.22         42.74        11.26 o                         
  10   7   4         62.32         72.07        27.30 o                         
 -12   8   4        139.94        137.02        12.50 o                         
 -11   8   4         43.55         50.55        10.79 o                         
 -10   8   4         12.60         15.17         7.78 o                         
  -9   8   4        856.02        884.12        16.71 o                         
  -8   8   4        254.76        232.82         8.26 o                         
  -7   8   4          5.90         11.06         6.01 o                         
  -6   8   4        799.83        782.14        15.75 o                         
  -5   8   4         59.79         55.00         4.18 o                         
  -4   8   4         39.50         29.70         2.59 o                         
  -3   8   4       2247.76       2193.57        32.68 o                         
  -2   8   4       2026.75       2091.79        29.65 o                         
  -1   8   4        488.24        672.85         9.98 o                         
   0   8   4       1431.71       1452.69        18.67 o                         
   1   8   4         46.74         30.17         5.26 o                         
   2   8   4        367.73        359.20         8.26 o                         
   3   8   4        625.39        654.64        10.28 o                         
   4   8   4        281.62        282.18         6.55 o                         
   5   8   4         93.76        105.45         5.19 o                         
   6   8   4         76.35         62.34         6.21 o                         
   7   8   4        155.16        129.82         8.53 o                         
   8   8   4        178.51        193.30         9.69 o                         
   9   8   4         48.59         40.87        11.42 o                         
  10   8   4          7.66         14.85        17.11 o                         
 -12   9   4         59.30         55.75        17.71 o                         
 -11   9   4        272.74        283.33        19.82 o                         
 -10   9   4        234.79        221.45         9.57 o                         
  -9   9   4          5.52          1.28         7.23 o                         
  -8   9   4        179.31        167.63         8.84 o                         
  -7   9   4         50.22         53.94         6.62 o                         
  -6   9   4         61.01         62.87         5.75 o                         
  -5   9   4       1633.64       1632.81        25.90 o                         
  -4   9   4        126.38        109.78         2.75 o                         
  -3   9   4          0.32          1.44         3.93 o                         
  -2   9   4       2240.54       2474.20        47.53 o                         
  -1   9   4       8064.73       8286.72        95.33 o                         
   0   9   4       1380.26       1426.96        16.83 o                         
   1   9   4        754.56        737.51        10.69 o                         
   2   9   4         66.68         67.63         5.38 o                         
   3   9   4        911.76        945.01        12.51 o                         
   4   9   4        106.30        106.76         5.32 o                         
   5   9   4        183.95        193.44         6.00 o                         
   6   9   4         66.93         72.42         7.04 o                         
   7   9   4         26.99         27.66         7.47 o                         
   8   9   4          0.94          4.43         8.36 o                         
   9   9   4        240.65        215.91        12.84 o                         
 -12  10   4          9.28         11.16        19.48 o                         
 -11  10   4        369.54        386.44        40.19 o                         
 -10  10   4         96.18        126.46        15.88 o                         
  -9  10   4        286.74        301.41         9.96 o                         
  -8  10   4        457.11        453.39        10.95 o                         
  -7  10   4        142.94        116.76         7.08 o                         
  -6  10   4        902.68        840.55        18.56 o                         
  -5  10   4        384.18        371.69         7.64 o                         
  -4  10   4        343.69        377.43         8.00 o                         
  -3  10   4        139.22        114.89         4.58 o                         
  -2  10   4       1821.99       1881.52        34.92 o                         
  -1  10   4       4173.42       4092.10        44.24 o                         
   0  10   4        182.07        192.38         4.55 o                         
   1  10   4         22.74         22.52         3.88 o                         
   2  10   4        524.05        529.82         9.51 o                         
   3  10   4        219.28        240.87         6.24 o                         
   4  10   4         22.01         31.43         4.90 o                         
   5  10   4        848.62        916.74        12.47 o                         
   6  10   4        118.98        135.13        11.43 o                         
   7  10   4         92.52         80.54         7.78 o                         
   8  10   4        126.00        128.34        15.21 o                         
   9  10   4          2.62         -2.19        10.93 o                         
 -12  11   4         51.18         37.64        15.56 o                         
 -11  11   4         13.36         46.11        14.83 o                         
 -10  11   4        504.48        464.11        19.43 o                         
  -9  11   4        157.40        145.82        10.82 o                         
  -8  11   4        266.79        256.52        13.19 o                         
  -7  11   4       1352.76       1302.76        31.10 o                         
  -6  11   4        111.15        119.34         4.97 o                         
  -5  11   4        142.33        137.29         3.77 o                         
  -4  11   4          7.68         10.33         3.93 o                         
  -3  11   4        651.12        722.68        11.53 o                         
  -2  11   4       1406.40       1427.21        25.83 o                         
  -1  11   4        241.01        263.38         6.11 o                         
   0  11   4        259.28        290.74         5.57 o                         
   1  11   4         45.61         37.29         4.20 o                         
   2  11   4         40.57         49.86         4.86 o                         
   3  11   4        102.88        123.02         5.44 o                         
   4  11   4          1.39          1.90         4.95 o                         
   5  11   4         55.40         68.32         5.68 o                         
   6  11   4         80.23        103.53         7.39 o                         
   7  11   4        928.24        884.32        15.95 o                         
   8  11   4          1.31         12.14         9.77 o                         
   9  11   4         63.12         79.61        11.84 o                         
 -11  12   4          5.99         -3.63        15.35 o                         
 -10  12   4        132.87        130.59        15.12 o                         
  -9  12   4         27.24         43.78        18.32 o                         
  -8  12   4        705.46        693.92        20.80 o                         
  -7  12   4          5.56         14.99         9.85 o                         
  -6  12   4          3.01          7.36         3.33 o                         
  -5  12   4        216.80        183.89         7.01 o                         
  -4  12   4         20.81         16.32         4.23 o                         
  -3  12   4        171.64        177.63         5.65 o                         
  -2  12   4         16.10          6.08         5.48 o                         
  -1  12   4         39.98         49.50         3.51 o                         
   0  12   4         94.69        124.43         5.63 o                         
   1  12   4        707.37        719.97         9.31 o                         
   2  12   4        250.51        249.19         6.77 o                         
   3  12   4          6.12         15.25         5.04 o                         
   4  12   4          0.45          6.68         5.08 o                         
   5  12   4          9.45         21.65         5.52 o                         
   6  12   4         96.69         95.39         8.95 o                         
   7  12   4        478.50        444.47        11.26 o                         
   8  12   4          7.90         14.56         9.80 o                         
   9  12   4          1.73         12.72        16.78 o                         
 -11  13   4         79.98        101.89        17.12 o                         
 -10  13   4        104.13         63.24        19.82 o                         
  -9  13   4          9.74         17.34        18.18 o                         
  -8  13   4        102.30        101.24        18.00 o                         
  -7  13   4        164.63        162.06        16.74 o                         
  -6  13   4        183.70        166.15         5.40 o                         
  -5  13   4       1074.99       1068.99        21.15 o                         
  -4  13   4        312.69        308.72         7.08 o                         
  -3  13   4        265.91        247.55         9.85 o                         
  -2  13   4        991.00       1001.76        19.47 o                         
  -1  13   4          5.99         15.14         4.52 o                         
   0  13   4        446.40        426.17         8.01 o                         
   1  13   4        193.56        199.33         5.39 o                         
   2  13   4        190.03        191.85         6.74 o                         
   3  13   4        604.02        599.30        12.45 o                         
   4  13   4        678.40        602.60        11.74 o                         
   5  13   4         27.89         24.20         6.30 o                         
   6  13   4          0.52          1.91         7.19 o                         
   7  13   4        602.04        587.91        12.86 o                         
   8  13   4        106.49        111.62        12.04 o                         
   9  13   4          0.86         -8.98        14.09 o                         
 -11  14   4          0.09          9.61        21.24 o                         
 -10  14   4         24.66         75.07        21.40 o                         
  -9  14   4        119.70        142.82        21.06 o                         
  -8  14   4        319.56        292.04        10.33 o                         
  -7  14   4        583.52        542.17        15.91 o                         
  -6  14   4         40.69         46.99         4.47 o                         
  -5  14   4         15.36         17.82         4.60 o                         
  -4  14   4        259.13        261.02        11.78 o                         
  -3  14   4        597.72        624.97        12.04 o                         
  -2  14   4          1.23         15.42         6.17 o                         
  -1  14   4       2753.49       2794.95        37.67 o                         
   0  14   4        140.08        116.58         5.39 o                         
   1  14   4         74.35         84.41         4.70 o                         
   2  14   4         69.78         86.27         5.50 o                         
   3  14   4        302.20        312.55         9.21 o                         
   4  14   4        612.37        583.21        11.69 o                         
   5  14   4        156.52        146.89         7.82 o                         
   6  14   4         31.83         28.36         7.47 o                         
   7  14   4         44.71         29.98         7.87 o                         
   8  14   4         64.72         69.25        13.42 o                         
   9  14   4         48.63         70.02        14.74 o                         
 -11  15   4        292.83        357.04        27.49 o                         
 -10  15   4        111.51        116.47        12.65 o                         
  -9  15   4         53.41         52.85         8.63 o                         
  -8  15   4        588.57        588.94        41.74 o                         
  -7  15   4        444.49        422.19        12.47 o                         
  -6  15   4       2093.71       2039.14        37.06 o                         
  -5  15   4        893.13        939.96        14.73 o                         
  -4  15   4        201.88        198.09         6.99 o                         
  -3  15   4        225.24        222.20         8.36 o                         
  -2  15   4        513.07        501.50        10.93 o                         
  -1  15   4          2.77          2.23         5.27 o                         
   0  15   4       1308.66       1286.83        17.57 o                         
   1  15   4        391.30        375.65         7.98 o                         
   2  15   4        931.38        943.29        16.13 o                         
   3  15   4        103.78         92.00         8.44 o                         
   4  15   4        208.33        179.33         7.99 o                         
   5  15   4          0.08         12.04         7.21 o                         
   6  15   4         93.43         90.95         8.07 o                         
   7  15   4          1.37         15.03         9.59 o                         
   8  15   4         55.32         75.54        10.83 o                         
 -11  16   4         50.76         56.29        23.60 o                         
 -10  16   4         12.72         20.17        17.76 o                         
  -9  16   4        703.86        671.57        20.09 o                         
  -8  16   4        162.24        148.74         7.92 o                         
  -7  16   4        515.49        382.04         9.06 o                         
  -6  16   4         64.99         79.12         5.77 o                         
  -5  16   4        356.32        380.94         8.44 o                         
  -4  16   4       1609.42       1529.63        22.09 o                         
  -3  16   4       1557.17       1574.55        35.59 o                         
  -2  16   4       1243.83       1237.00        18.64 o                         
  -1  16   4         49.67         55.22         7.21 o                         
   0  16   4        400.78        389.87         8.31 o                         
   1  16   4         16.10         15.21         4.82 o                         
   2  16   4       2221.13       2267.10        40.83 o                         
   3  16   4        658.93        599.15        18.70 o                         
   4  16   4        142.17        144.75         8.47 o                         
   5  16   4        281.36        236.71        12.06 o                         
   6  16   4         22.07         35.74         7.93 o                         
   7  16   4        297.47        286.76        12.16 o                         
   8  16   4         34.56         37.08        10.28 o                         
 -10  17   4        116.75        103.45        17.94 o                         
  -9  17   4        579.53        594.49        22.23 o                         
  -8  17   4        337.13        289.59         9.71 o                         
  -7  17   4        366.16        389.72        11.79 o                         
  -6  17   4        418.78        397.53        10.69 o                         
  -5  17   4        711.14        687.84        15.07 o                         
  -4  17   4        129.40        121.46         7.12 o                         
  -3  17   4        696.40        714.63        15.73 o                         
  -2  17   4       2198.97       2139.96        29.83 o                         
  -1  17   4         81.12         92.11         4.28 o                         
   0  17   4         53.37         48.81         4.70 o                         
   1  17   4       1060.52       1066.63        14.28 o                         
   2  17   4         33.96         33.79         5.87 o                         
   3  17   4        184.83        178.76        12.37 o                         
   4  17   4        894.71        851.50        16.67 o                         
   5  17   4         66.12         81.03         8.06 o                         
   6  17   4        258.43        226.70        10.35 o                         
   7  17   4        126.84        178.77        11.37 o                         
   8  17   4        181.00        197.85        22.24 o                         
 -10  18   4        895.04        887.08        29.77 o                         
  -9  18   4        165.89        165.01        17.78 o                         
  -8  18   4         30.29         24.31         5.26 o                         
  -7  18   4        935.29        953.92        22.01 o                         
  -6  18   4        619.12        667.78        26.32 o                         
  -5  18   4         80.74         90.35        12.31 o                         
  -4  18   4       2351.94       2275.78        40.17 o                         
  -3  18   4        242.15        235.01        11.81 o                         
  -2  18   4          0.72         11.74         6.12 o                         
  -1  18   4       2680.52       2645.25        34.69 o                         
   0  18   4         10.79         19.36         5.03 o                         
   1  18   4        270.75        288.01         8.04 o                         
   2  18   4       1176.26       1097.04        18.29 o                         
   3  18   4        791.16        792.46        22.42 o                         
   4  18   4        301.41        285.98        10.28 o                         
   5  18   4        879.20        903.57        16.33 o                         
   6  18   4          7.49         11.35         9.72 o                         
   7  18   4         51.67         67.46        10.96 o                         
   8  18   4        233.67        261.51        17.89 o                         
 -10  19   4        327.77        367.43        22.28 o                         
  -9  19   4         12.29         40.70        17.89 o                         
  -8  19   4        698.52        740.40        25.64 o                         
  -7  19   4        117.37        151.34         9.09 o                         
  -6  19   4         52.53         58.21         7.55 o                         
  -5  19   4       1668.82       1753.27        32.20 o                         
  -4  19   4        265.07        265.18        11.52 o                         
  -3  19   4         31.16         34.10         7.88 o                         
  -2  19   4       1296.81       1345.10        22.90 o                         
  -1  19   4       1460.54       1448.83        24.35 o                         
   0  19   4       1835.66       1772.83        34.89 o                         
   1  19   4       2155.89       2124.69        27.24 o                         
   2  19   4        225.90        226.12         7.61 o                         
   3  19   4       1591.94       1558.72        26.58 o                         
   4  19   4        690.02        733.25        15.57 o                         
   5  19   4        455.52        420.45        16.61 o                         
   6  19   4         89.66        109.19        10.87 o                         
   7  19   4        621.01        642.35        16.68 o                         
  -9  20   4       1961.60       2140.12        52.11 o                         
  -8  20   4          0.90          7.76        16.41 o                         
  -7  20   4        749.65        656.63        71.11 o                         
  -6  20   4        541.72        531.77        14.23 o                         
  -5  20   4        397.29        346.87        13.41 o                         
  -4  20   4        198.43        219.60        41.89 o                         
  -3  20   4        912.59        918.09        20.25 o                         
  -2  20   4         24.19         30.71         7.68 o                         
  -1  20   4        325.56        338.15        11.21 o                         
   0  20   4       2619.37       2643.58        51.06 o                         
   1  20   4        145.59        152.29         7.47 o                         
   2  20   4        194.08        188.01         8.25 o                         
   3  20   4        524.36        554.94        13.84 o                         
   4  20   4        177.74        170.30        11.43 o                         
   5  20   4        574.61        610.77        15.43 o                         
   6  20   4        197.38        228.12        14.36 o                         
   7  20   4         17.16          2.90        12.00 o                         
  -9  21   4          6.64         24.60        18.85 o                         
  -8  21   4        595.62        672.52        25.85 o                         
  -7  21   4        429.53        432.40        15.55 o                         
  -6  21   4        171.84        149.97         8.90 o                         
  -5  21   4       1165.84       1212.32        31.45 o                         
  -4  21   4        144.48        177.34        11.24 o                         
  -3  21   4         68.57         70.06         9.50 o                         
  -2  21   4       1317.24       1339.70        27.23 o                         
  -1  21   4        586.06        579.53        15.27 o                         
   0  21   4       1318.22       1263.91        39.72 o                         
   1  21   4        997.16        990.98        18.50 o                         
   2  21   4          2.44         11.02         8.31 o                         
   3  21   4        127.07        134.20         9.87 o                         
   4  21   4        100.35         84.62        10.70 o                         
   5  21   4        148.31        155.08        12.20 o                         
   6  21   4        553.70        568.94        15.80 o                         
  -8  22   4        213.39        254.16        25.82 o                         
  -7  22   4        299.03        366.60        30.04 o                         
  -6  22   4        942.24        937.75        61.94 o                         
  -5  22   4        114.78        150.89        10.00 o                         
  -4  22   4       1143.93       1073.18        26.92 o                         
  -3  22   4        762.94        807.25        19.09 o                         
  -2  22   4         62.61         60.83        13.67 o                         
  -1  22   4        132.80        158.47        16.63 o                         
   0  22   4        211.57        200.05         8.93 o                         
   1  22   4          8.53         10.48         9.24 o                         
   2  22   4        871.33        858.16        44.60 o                         
   3  22   4        170.71        197.27        10.67 o                         
   4  22   4        561.76        545.47        16.22 o                         
   5  22   4        232.22        212.01        12.96 o                         
   6  22   4        512.21        488.66        15.15 o                         
  -8  23   4        485.91        470.98        52.42 o                         
  -7  23   4        312.87        374.41        31.83 o                         
  -6  23   4          2.31         13.17        12.14 o                         
  -5  23   4       1259.83       1251.65        31.12 o                         
  -4  23   4        723.10        668.95        35.07 o                         
  -3  23   4        235.87        227.45        11.95 o                         
  -2  23   4       3089.10       3013.61       107.14 o                         
  -1  23   4         20.25          6.69         3.91 o                         
   0  23   4        113.18        106.44         6.38 o                         
   1  23   4        695.21        708.27        20.99 o                         
   2  23   4         10.35         25.26         9.05 o                         
   3  23   4        272.75        294.50        17.21 o                         
   4  23   4        517.60        555.49        16.64 o                         
   5  23   4         31.33         57.64        12.26 o                         
   6  23   4          4.86         14.50        12.34 o                         
  -7  24   4         70.03         31.58        27.81 o                         
  -6  24   4       1066.23       1050.06        52.15 o                         
  -5  24   4        248.16        232.67        19.86 o                         
  -4  24   4        817.28        806.86        22.57 o                         
  -3  24   4        937.78        951.48        27.92 o                         
  -2  24   4         29.33         35.27        14.78 o                         
  -1  24   4        767.80        766.00        34.21 o                         
   0  24   4        967.96        919.75        28.25 o                         
   1  24   4          0.71          6.76        10.95 o                         
   2  24   4        519.50        501.35        24.86 o                         
   3  24   4        652.60        632.17        18.23 o                         
   4  24   4        470.60        443.37        15.85 o                         
   5  24   4        191.05        203.81        16.17 o                         
  -7  25   4        397.66        405.84        33.30 o                         
  -6  25   4         97.20        113.75        27.82 o                         
  -5  25   4        782.43        689.72        30.50 o                         
  -4  25   4        214.48        224.42        25.39 o                         
  -3  25   4         63.20         96.87        19.74 o                         
  -2  25   4       1390.79       1377.82        44.92 o                         
  -1  25   4        852.60        890.09        27.82 o                         
   0  25   4        690.21        704.16        47.87 o                         
   1  25   4        634.53        714.12        42.63 o                         
   2  25   4        178.42        189.01        16.42 o                         
   3  25   4        494.40        493.48        17.51 o                         
   4  25   4        241.14        266.60        12.79 o                         
  -6  26   4        190.28        219.07        30.18 o                         
  -5  26   4         88.14         83.71        19.00 o                         
  -4  26   4        169.06        131.10        16.43 o                         
  -3  26   4       1630.84       1728.32        43.03 o                         
  -2  26   4          0.83          4.28        25.89 o                         
  -1  26   4        580.22        533.38        22.50 o                         
   0  26   4        462.98        540.53        22.78 o                         
   1  26   4         56.50         59.50        17.20 o                         
   2  26   4        260.54        226.98        13.20 o                         
   3  26   4        390.85        419.29        16.50 o                         
   4  26   4        138.05        143.99        12.86 o                         
  -5  27   4        536.38        519.92        27.41 o                         
  -4  27   4        294.16        280.35        18.62 o                         
  -3  27   4          5.85         32.71        16.32 o                         
  -2  27   4        176.41        177.78        18.28 o                         
  -1  27   4        230.98        219.18        30.29 o                         
   0  27   4        259.56        261.18        20.27 o                         
   1  27   4        713.58        796.62        28.00 o                         
   2  27   4          6.56         34.03        18.14 o                         
   3  27   4         11.50         21.61        17.96 o                         
  -4  28   4         99.63         91.20        18.00 o                         
  -3  28   4        293.84        308.19        36.22 o                         
  -2  28   4        160.74        157.98        31.83 o                         
  -1  28   4        383.10        441.61        22.33 o                         
   0  28   4        283.17        304.92        30.56 o                         
   1  28   4         65.69         85.26        31.95 o                         
   2  28   4        718.38        748.46        27.77 o                         
  -2  29   4        215.59        276.05        51.89 o                         
  -1  29   4         89.69        125.69        18.52 o                         
   0  29   4          1.17         26.11        18.39 o                         
 -12   1   5         97.66        107.72        17.01 o                         
 -11   1   5        114.96        106.36        11.25 o                         
 -10   1   5          5.67          9.33         3.79 o                         
  -9   1   5        770.87        760.37        11.83 o                         
  -8   1   5          9.48         14.34         3.89 o                         
  -7   1   5        627.65        685.06        11.73 o                         
  -6   1   5         89.76        121.08         6.34 o                         
  -5   1   5        679.40        723.88        10.92 o                         
  -4   1   5          5.23          5.55         2.91 o                         
  -3   1   5        421.42        374.12         6.69 o                         
  -2   1   5         58.90         58.12         2.90 o                         
  -1   1   5        951.14        961.53        11.77 o                         
   0   1   5       1317.47       1430.30        25.59 o                         
   1   1   5       1165.94       1235.63        23.47 o                         
   2   1   5        111.48        101.07         4.44 o                         
   3   1   5         51.42         62.19         4.61 o                         
   4   1   5          2.47         13.06         5.24 o                         
   5   1   5        634.32        666.66        12.44 o                         
   6   1   5        448.68        436.05        11.43 o                         
   7   1   5        670.52        635.30        26.49 o                         
   8   1   5          9.87         19.36        30.34 o                         
   9   1   5         41.47         66.57        15.00 o                         
 -12   2   5        282.49        291.96        26.08 o                         
 -11   2   5        372.26        368.03        12.23 o                         
 -10   2   5          1.68         14.15         7.97 o                         
  -9   2   5          5.15          7.76         3.24 o                         
  -8   2   5       1299.68       1340.37        17.02 o                         
  -7   2   5        325.22        349.74         7.28 o                         
  -6   2   5        342.03        313.02         7.59 o                         
  -5   2   5       1070.27       1173.90        16.96 o                         
  -4   2   5        477.39        575.87         9.09 o                         
  -3   2   5        107.87        118.59         4.22 o                         
  -2   2   5        854.16        964.59        11.00 o                         
  -1   2   5         98.43        108.26         3.44 o                         
   0   2   5        208.68        183.66         9.78 o                         
   1   2   5       3346.26       3679.65        75.69 o                         
   2   2   5         72.38         61.09         4.22 o                         
   3   2   5         10.81          3.66         4.71 o                         
   4   2   5          4.42         14.07         5.74 o                         
   5   2   5         52.95         46.66         6.51 o                         
   6   2   5        365.97        390.44        10.96 o                         
   7   2   5        543.32        496.57        14.72 o                         
   8   2   5          6.53         21.87        13.68 o                         
   9   2   5          1.51          9.88        14.57 o                         
 -12   3   5        144.68        160.40        16.94 o                         
 -11   3   5        156.84        147.39        10.09 o                         
 -10   3   5         18.53         23.10         6.61 o                         
  -9   3   5        434.90        405.73         9.86 o                         
  -8   3   5        338.80        346.63         6.09 o                         
  -7   3   5       1528.80       1514.24        20.58 o                         
  -6   3   5       1268.74       1316.27        20.21 o                         
  -5   3   5        394.40        390.41         6.98 o                         
  -4   3   5       1139.86       1240.45        19.28 o                         
  -3   3   5         11.12         10.08         3.12 o                         
  -2   3   5        826.44        885.03        10.22 o                         
  -1   3   5       1393.63       1351.47        18.86 o                         
   0   3   5        233.27        261.68         5.99 o                         
   1   3   5         76.46         50.60         5.46 o                         
   2   3   5        434.70        441.45         9.70 o                         
   3   3   5        921.27        949.92        14.96 o                         
   4   3   5        127.81        151.40         6.64 o                         
   5   3   5       1586.85       1622.89        21.67 o                         
   6   3   5         94.25         76.05         8.07 o                         
   7   3   5         42.89         40.59         9.82 o                         
   8   3   5        238.22        237.03        22.70 o                         
   9   3   5          9.63         22.80        20.65 o                         
 -12   4   5          4.42         -0.03        20.19 o                         
 -11   4   5         73.66         61.59        12.27 o                         
 -10   4   5        623.21        663.84        16.74 o                         
  -9   4   5          7.39          3.93         6.30 o                         
  -8   4   5        119.38        117.65         7.21 o                         
  -7   4   5        305.37        287.57         5.75 o                         
  -6   4   5         45.19         46.66         3.76 o                         
  -5   4   5        717.23        690.66         9.65 o                         
  -4   4   5       1725.80       1839.04        27.64 o                         
  -3   4   5       1470.74       1436.83        19.71 o                         
  -2   4   5        679.28        626.59         7.75 o                         
  -1   4   5       2767.93       2776.76        36.56 o                         
   0   4   5         25.77         51.13         4.06 o                         
   1   4   5         18.90         18.56         4.98 o                         
   2   4   5       1162.99       1300.62        21.13 o                         
   3   4   5       1893.88       2035.96        31.61 o                         
   4   4   5       2191.58       2270.83        31.41 o                         
   5   4   5        611.18        616.16        12.01 o                         
   6   4   5        761.66        729.34        15.36 o                         
   7   4   5        133.79        126.98        12.43 o                         
   8   4   5        103.55         85.84        18.52 o                         
   9   4   5        691.32        698.91        24.86 o                         
 -12   5   5         60.60         71.90        16.28 o                         
 -11   5   5        429.95        386.43        13.48 o                         
 -10   5   5        577.69        579.83        12.78 o                         
  -9   5   5        801.30        779.74        22.15 o                         
  -8   5   5        150.83        136.31         7.53 o                         
  -7   5   5         15.20         20.84         3.01 o                         
  -6   5   5       2583.11       2568.50        33.72 o                         
  -5   5   5          5.44         11.75         3.12 o                         
  -4   5   5        941.83        923.50        13.32 o                         
  -3   5   5       6530.00       6840.82        87.39 o                         
  -2   5   5       1342.12       1365.11        15.96 o                         
  -1   5   5       5743.24       5653.57        72.49 o                         
   0   5   5        399.45        313.47         6.77 o                         
   1   5   5          8.80          3.48         4.53 o                         
   2   5   5       1291.49       1258.19        23.66 o                         
   3   5   5         23.60         39.75         6.03 o                         
   4   5   5       1443.68       1426.64        21.13 o                         
   5   5   5        322.31        334.01         9.10 o                         
   6   5   5        189.81        220.64        14.21 o                         
   7   5   5        148.63        134.91        10.97 o                         
   8   5   5        110.64        110.69        15.95 o                         
   9   5   5         19.88         25.15        16.09 o                         
 -12   6   5         14.79         14.01        10.82 o                         
 -11   6   5        797.82        805.34        19.39 o                         
 -10   6   5          9.43         15.17         7.39 o                         
  -9   6   5         12.26         19.08         6.74 o                         
  -8   6   5       1315.58       1312.76        24.55 o                         
  -7   6   5        103.01         91.90         3.24 o                         
  -6   6   5        287.71        288.66         5.79 o                         
  -5   6   5       1657.06       1622.59        22.30 o                         
  -4   6   5        946.85        895.10        12.01 o                         
  -3   6   5        148.27        126.07         3.84 o                         
  -2   6   5       4775.80       4810.74        56.66 o                         
  -1   6   5         51.01         62.76         5.66 o                         
   0   6   5       2800.19       2962.89        35.73 o                         
   1   6   5        742.69        637.38        13.76 o                         
   2   6   5         52.63         54.92         5.66 o                         
   3   6   5        316.61        270.79         8.32 o                         
   4   6   5        391.40        415.37         8.70 o                         
   5   6   5          5.00          9.35         6.60 o                         
   6   6   5        383.86        404.28        13.42 o                         
   7   6   5         51.66         67.51        10.62 o                         
   8   6   5          6.05         23.78        11.57 o                         
   9   6   5         28.76         33.39        12.57 o                         
 -12   7   5        471.17        467.16        15.69 o                         
 -11   7   5         55.50         46.99        10.72 o                         
 -10   7   5        110.24        104.42         8.26 o                         
  -9   7   5        906.28        919.33        16.97 o                         
  -8   7   5         50.99         42.44         7.13 o                         
  -7   7   5       1992.82       1992.28        35.25 o                         
  -6   7   5       1634.46       1627.84        22.01 o                         
  -5   7   5        114.54        135.64         5.48 o                         
  -4   7   5       2586.54       2418.95        29.31 o                         
  -3   7   5       1520.85       1387.77        18.37 o                         
  -2   7   5       2682.67       2814.89        41.37 o                         
  -1   7   5       1334.56       1180.20        18.44 o                         
   0   7   5       2040.79       2118.89        26.12 o                         
   1   7   5        563.97        611.02        12.92 o                         
   2   7   5       2956.75       2916.86        43.61 o                         
   3   7   5         11.34         15.47         5.02 o                         
   4   7   5        151.08        143.92         5.90 o                         
   5   7   5        112.27        123.54         6.66 o                         
   6   7   5          4.63         12.24         8.03 o                         
   7   7   5        331.18        318.83        11.30 o                         
   8   7   5        156.43        160.60        13.10 o                         
   9   7   5         48.68         53.52        12.53 o                         
 -12   8   5         75.53         74.20        11.77 o                         
 -11   8   5        170.78        194.29        12.05 o                         
 -10   8   5        797.35        799.29        18.35 o                         
  -9   8   5        108.69        103.51         7.80 o                         
  -8   8   5       2287.73       2271.33        39.97 o                         
  -7   8   5       1311.91       1338.00        25.11 o                         
  -6   8   5       2005.90       2103.46        27.93 o                         
  -5   8   5       2752.66       2692.39        29.89 o                         
  -4   8   5        389.64        361.21         6.21 o                         
  -3   8   5       5304.10       5245.20        75.42 o                         
  -2   8   5        541.60        488.83         9.32 o                         
  -1   8   5        493.74        489.06         9.14 o                         
   0   8   5       2491.25       2410.41        29.45 o                         
   1   8   5       2680.82       2690.74        33.94 o                         
   2   8   5        103.04        115.07         6.29 o                         
   3   8   5        525.52        524.39         9.47 o                         
   4   8   5        882.18        874.98        13.53 o                         
   5   8   5        402.02        366.69         9.66 o                         
   6   8   5        291.19        281.00        10.41 o                         
   7   8   5         50.76         72.39         9.26 o                         
   8   8   5          1.02         -3.59        11.62 o                         
   9   8   5          5.52         -0.48        12.21 o                         
 -12   9   5        172.94        142.30        16.45 o                         
 -11   9   5          4.63         11.19        10.49 o                         
 -10   9   5       1009.45       1013.73        18.90 o                         
  -9   9   5        204.92        214.31        11.58 o                         
  -8   9   5        328.45        317.86        16.10 o                         
  -7   9   5        688.66        691.85        21.93 o                         
  -6   9   5        433.51        415.26        10.13 o                         
  -5   9   5         15.32         17.50         2.63 o                         
  -4   9   5       4713.11       4519.52        70.78 o                         
  -3   9   5        413.37        333.91        10.23 o                         
  -2   9   5       3413.87       3566.07        56.35 o                         
  -1   9   5       4435.02       4185.64        63.14 o                         
   0   9   5       1018.33        970.56        12.34 o                         
   1   9   5         73.71         59.21         4.28 o                         
   2   9   5       2694.64       2670.64        40.30 o                         
   3   9   5       1538.52       1639.56        21.67 o                         
   4   9   5        642.92        653.14        11.18 o                         
   5   9   5        675.76        669.98        14.42 o                         
   6   9   5        497.11        471.25        15.81 o                         
   7   9   5         73.77         68.72         8.95 o                         
   8   9   5        457.17        459.56        16.21 o                         
   9   9   5         64.07         84.44        13.01 o                         
 -12  10   5        123.95        149.38        16.38 o                         
 -11  10   5        109.25        126.03        11.93 o                         
 -10  10   5        906.44        897.83        17.54 o                         
  -9  10   5        147.60        136.63         8.32 o                         
  -8  10   5       2158.44       2165.29        48.54 o                         
  -7  10   5        609.40        583.92        14.51 o                         
  -6  10   5        614.62        580.43        10.29 o                         
  -5  10   5       1872.77       1845.84        26.06 o                         
  -4  10   5        355.44        373.87         8.51 o                         
  -3  10   5         33.15         24.65         5.04 o                         
  -2  10   5      12018.42      11676.31       179.30 o                         
  -1  10   5        149.72        151.37         4.10 o                         
   0  10   5       1915.29       1797.20        20.92 o                         
   1  10   5       2707.99       2771.49        31.44 o                         
   2  10   5        170.23        175.79         7.14 o                         
   3  10   5        847.37        803.50        13.62 o                         
   4  10   5       1690.56       1698.76        22.62 o                         
   5  10   5          8.76         15.18         7.77 o                         
   6  10   5        442.28        450.67        12.31 o                         
   7  10   5         79.53         80.23         9.16 o                         
   8  10   5          1.26         10.46        11.58 o                         
   9  10   5         76.99         88.19        12.99 o                         
 -12  11   5        600.66        605.88        23.22 o                         
 -11  11   5        265.94        274.30        19.03 o                         
 -10  11   5        837.44        842.38        39.59 o                         
  -9  11   5        584.36        590.26        18.75 o                         
  -8  11   5          2.06          0.22         7.12 o                         
  -7  11   5        373.50        389.83        14.32 o                         
  -6  11   5       3524.91       3477.74        45.13 o                         
  -5  11   5        409.93        414.03        10.77 o                         
  -4  11   5       4367.92       4192.83        61.00 o                         
  -3  11   5       3921.38       3972.01        51.88 o                         
  -2  11   5       3144.93       3108.70        58.19 o                         
  -1  11   5       1058.99        951.08        11.88 o                         
   0  11   5       1936.19       1981.13        24.86 o                         
   1  11   5         75.99         61.58         4.96 o                         
   2  11   5       4613.02       4602.17        67.37 o                         
   3  11   5         43.66         43.28         5.91 o                         
   4  11   5        480.20        471.87        10.56 o                         
   5  11   5         56.75         73.90         8.35 o                         
   6  11   5        819.22        864.45        17.57 o                         
   7  11   5        284.03        278.29        11.04 o                         
   8  11   5        267.94        264.31        14.11 o                         
   9  11   5         27.18         43.09        18.04 o                         
 -11  12   5        446.85        426.31        29.12 o                         
 -10  12   5         91.16        101.70        15.84 o                         
  -9  12   5          1.00         16.79        24.45 o                         
  -8  12   5        797.78        789.02        22.62 o                         
  -7  12   5       1900.43       1894.71        49.98 o                         
  -6  12   5       1255.40       1193.74        18.35 o                         
  -5  12   5       1555.15       1489.35        23.42 o                         
  -4  12   5        845.00        789.55        15.04 o                         
  -3  12   5         16.64         20.25         4.91 o                         
  -2  12   5       4651.34       4473.77        68.39 o                         
  -1  12   5       1301.87       1349.86        15.14 o                         
   0  12   5       3937.84       3943.86        47.25 o                         
   1  12   5       1100.03       1053.39        19.93 o                         
   2  12   5        250.09        272.69         7.82 o                         
   3  12   5         24.22         32.70         6.84 o                         
   4  12   5       3527.08       3562.21        47.96 o                         
   5  12   5          0.41          7.37         8.21 o                         
   6  12   5       1740.48       1743.15        29.21 o                         
   7  12   5         24.43         34.22         9.24 o                         
   8  12   5         38.03         25.36        12.15 o                         
 -11  13   5        377.29        339.58        35.83 o                         
 -10  13   5        477.83        514.64        21.36 o                         
  -9  13   5       1578.90       1614.78        55.30 o                         
  -8  13   5        141.04        140.23        19.33 o                         
  -7  13   5        344.91        340.45         8.23 o                         
  -6  13   5       6370.17       6179.88        88.15 o                         
  -5  13   5          2.01          5.43         4.81 o                         
  -4  13   5       5012.53       4885.50        63.54 o                         
  -3  13   5       2134.76       2074.28        31.90 o                         
  -2  13   5        733.50        756.40        16.23 o                         
  -1  13   5       3523.63       3341.48        37.19 o                         
   0  13   5       1234.17       1246.14        15.69 o                         
   1  13   5        402.52        386.79         7.97 o                         
   2  13   5       2430.69       2340.43        29.58 o                         
   3  13   5         15.08         31.71        10.58 o                         
   4  13   5         59.51         72.13         7.14 o                         
   5  13   5        718.62        724.09        15.66 o                         
   6  13   5         11.70          6.50         8.83 o                         
   7  13   5          3.69         12.64        11.55 o                         
   8  13   5        487.96        519.88        17.29 o                         
 -11  14   5        315.16        319.14        19.62 o                         
 -10  14   5        334.96        395.13        26.49 o                         
  -9  14   5         67.09         80.42        20.76 o                         
  -8  14   5       1831.51       1643.00       162.82 o                         
  -7  14   5         25.58         27.84         5.25 o                         
  -6  14   5         37.71         36.42         7.26 o                         
  -5  14   5       1227.40       1245.93        18.46 o                         
  -4  14   5       2538.25       2458.54        33.49 o                         
  -3  14   5        156.99        152.18         6.95 o                         
  -2  14   5       1125.36       1072.77        21.31 o                         
  -1  14   5       3165.61       3094.07        36.72 o                         
   0  14   5       1710.31       1736.07        25.17 o                         
   1  14   5       2452.86       2419.82        33.59 o                         
   2  14   5       1875.55       1918.44        38.55 o                         
   3  14   5       2849.55       2720.06        48.27 o                         
   4  14   5        316.73        335.54        11.06 o                         
   5  14   5        182.16        206.36        14.67 o                         
   6  14   5        729.22        650.76        15.25 o                         
   7  14   5        702.20        712.41        19.73 o                         
   8  14   5         10.19          4.14        12.27 o                         
 -11  15   5        263.45        321.85        26.56 o                         
 -10  15   5          8.10         32.80        21.15 o                         
  -9  15   5       1588.04       1453.98       124.29 o                         
  -8  15   5        394.83        326.04        16.77 o                         
  -7  15   5       1366.44       1314.26        23.46 o                         
  -6  15   5       1295.60       1428.11        33.29 o                         
  -5  15   5          5.36          4.03         5.75 o                         
  -4  15   5        713.40        688.92        16.82 o                         
  -3  15   5       3799.08       3736.69        72.15 o                         
  -2  15   5        169.63        177.15         8.84 o                         
  -1  15   5        585.41        552.90        10.08 o                         
   0  15   5       2264.63       2221.88        28.42 o                         
   1  15   5          1.58         -5.13         6.35 o                         
   2  15   5       1506.90       1565.46        29.36 o                         
   3  15   5        792.84        757.59        17.95 o                         
   4  15   5        193.64        190.32         9.64 o                         
   5  15   5       1141.64       1150.35        21.33 o                         
   6  15   5        125.84        133.45        12.43 o                         
   7  15   5          1.80          7.65        12.06 o                         
   8  15   5        311.25        330.37        15.24 o                         
 -10  16   5        826.64        797.47        37.28 o                         
  -9  16   5         42.04         77.75        22.94 o                         
  -8  16   5       1740.53       1805.25        61.28 o                         
  -7  16   5        689.50        661.15        13.51 o                         
  -6  16   5        358.56        346.20        17.32 o                         
  -5  16   5        988.28       1090.47        21.42 o                         
  -4  16   5        346.45        363.41        10.21 o                         
  -3  16   5        687.63        713.77        21.30 o                         
  -2  16   5       1566.96       1473.10        21.88 o                         
  -1  16   5        678.99        696.63        17.32 o                         
   0  16   5         12.22          8.66         5.82 o                         
   1  16   5        596.02        602.69        12.08 o                         
   2  16   5        226.54        233.24        14.78 o                         
   3  16   5       1025.18       1053.64        22.32 o                         
   4  16   5       1791.52       1722.60        32.93 o                         
   5  16   5          6.74         23.67        11.18 o                         
   6  16   5         82.52         83.35        12.04 o                         
   7  16   5         43.37         50.85        12.30 o                         
 -10  17   5         65.48         48.45        17.11 o                         
  -9  17   5        797.95        736.23        26.17 o                         
  -8  17   5          9.09         18.71        20.84 o                         
  -7  17   5        154.20        153.76         6.42 o                         
  -6  17   5       1167.89       1073.72        32.10 o                         
  -5  17   5         12.59          9.93         7.22 o                         
  -4  17   5        801.81        863.48        29.71 o                         
  -3  17   5        343.83        372.47        14.45 o                         
  -2  17   5         17.16         17.86         7.17 o                         
  -1  17   5        268.08        239.56         7.50 o                         
   0  17   5        220.46        217.07         7.93 o                         
   1  17   5        218.14        206.29        11.49 o                         
   2  17   5        524.25        508.07        15.53 o                         
   3  17   5        870.66        917.70        32.69 o                         
   4  17   5          1.12         -0.14         9.99 o                         
   5  17   5        525.09        493.39        14.20 o                         
   6  17   5         82.56        118.00        19.06 o                         
   7  17   5         96.29        106.50        13.13 o                         
 -10  18   5        370.10        358.52        21.66 o                         
  -9  18   5        514.87        543.38        23.39 o                         
  -8  18   5         82.85        124.43        22.64 o                         
  -7  18   5       1192.82       1214.96        27.70 o                         
  -6  18   5         75.60         63.80         8.94 o                         
  -5  18   5       1287.68       1153.89        29.99 o                         
  -4  18   5         18.32         28.86         8.06 o                         
  -3  18   5         23.46         33.63        16.78 o                         
  -2  18   5       1192.41       1184.95        20.88 o                         
  -1  18   5         13.31         25.27         5.05 o                         
   0  18   5       1500.84       1543.39        26.22 o                         
   1  18   5        351.28        390.80        14.08 o                         
   2  18   5          7.69         14.65        10.16 o                         
   3  18   5         43.63         64.19        10.70 o                         
   4  18   5          6.00         22.56        10.49 o                         
   5  18   5          8.37         21.36        10.12 o                         
   6  18   5        139.20        180.20        13.68 o                         
   7  18   5         85.74        115.25        18.32 o                         
 -10  19   5        259.89        256.31        28.45 o                         
  -9  19   5         42.66         46.95        17.36 o                         
  -8  19   5        644.78        708.05        36.09 o                         
  -7  19   5         37.94         44.51         8.98 o                         
  -6  19   5        175.59        204.74        15.61 o                         
  -5  19   5        252.25        228.87        10.60 o                         
  -4  19   5        313.29        276.30        12.49 o                         
  -3  19   5        578.11        596.98        34.96 o                         
  -2  19   5        444.27        433.17        16.10 o                         
  -1  19   5        868.53        757.49        53.06 o                         
   0  19   5        304.49        285.21        22.35 o                         
   1  19   5        268.75        256.56        12.52 o                         
   2  19   5        146.72        154.15        12.20 o                         
   3  19   5         35.87         53.32        11.24 o                         
   4  19   5         27.52         24.44        10.77 o                         
   5  19   5         40.05         63.86        10.64 o                         
   6  19   5         71.17         71.60        11.21 o                         
  -9  20   5        411.40        407.09        22.33 o                         
  -8  20   5          3.79          5.78        23.42 o                         
  -7  20   5        123.61        104.70        10.38 o                         
  -6  20   5        146.67        136.93        11.36 o                         
  -5  20   5         89.62         97.77         8.96 o                         
  -4  20   5       1421.54       1383.53        78.68 o                         
  -3  20   5        135.50         93.62        11.18 o                         
  -2  20   5        217.41        220.61        11.29 o                         
  -1  20   5        281.73        280.85        15.56 o                         
   0  20   5        161.83        153.67        15.26 o                         
   1  20   5       1132.87       1081.43        24.17 o                         
   2  20   5         80.06         83.32        11.71 o                         
   3  20   5        121.28        129.46        10.00 o                         
   4  20   5          3.31          8.73        10.67 o                         
   5  20   5        259.16        269.30        12.50 o                         
   6  20   5         29.72         57.05        11.45 o                         
  -9  21   5        294.54        272.43        21.29 o                         
  -8  21   5        194.79        216.51        26.80 o                         
  -7  21   5         38.20         51.83        24.03 o                         
  -6  21   5         93.27         91.39        12.71 o                         
  -5  21   5        364.63        342.99        16.96 o                         
  -4  21   5         16.39         27.77        10.41 o                         
  -3  21   5        378.17        392.65        20.39 o                         
  -2  21   5         45.42         53.69        13.95 o                         
  -1  21   5        144.04        147.57        23.73 o                         
   0  21   5        436.40        427.15        39.53 o                         
   1  21   5          0.86          0.00        10.88 o                         
   2  21   5         44.64         46.74        11.33 o                         
   3  21   5         11.13          0.51        12.00 o                         
   4  21   5         78.82         91.08        11.69 o                         
   5  21   5        166.00        173.67        12.97 o                         
   6  21   5         12.97         42.92        11.74 o                         
  -8  22   5         38.15         57.45        25.58 o                         
  -7  22   5        171.31        174.01        26.42 o                         
  -6  22   5        156.84        140.98        13.05 o                         
  -5  22   5         94.42        107.89        10.91 o                         
  -4  22   5        120.77        119.25        11.90 o                         
  -3  22   5         80.76         88.98        14.79 o                         
  -2  22   5         59.46         67.53        15.61 o                         
  -1  22   5        289.38        291.05        30.41 o                         
   0  22   5         31.04         26.93         7.67 o                         
   1  22   5         31.52         20.44        14.75 o                         
   2  22   5        317.17        314.25        19.23 o                         
   3  22   5         79.06         74.02        14.65 o                         
   4  22   5        136.71        139.00        11.37 o                         
   5  22   5        146.31        146.42        13.27 o                         
  -8  23   5         36.55         56.47        27.57 o                         
  -7  23   5         71.88         91.42        24.89 o                         
  -6  23   5         91.86         73.24        20.88 o                         
  -5  23   5        131.61        147.07        14.45 o                         
  -4  23   5         64.47         85.27        11.92 o                         
  -3  23   5         16.96        -14.36        14.36 o                         
  -2  23   5        160.25        152.49        16.33 o                         
  -1  23   5         49.13         49.63        15.23 o                         
   0  23   5         39.65         59.89        18.87 o                         
   1  23   5         25.02         42.47        16.18 o                         
   2  23   5          2.67          5.34        12.08 o                         
   3  23   5         38.77         38.14        12.72 o                         
   4  23   5         59.22         50.64        10.90 o                         
   5  23   5        107.86        112.84        13.23 o                         
  -7  24   5        154.57        110.83        26.07 o                         
  -6  24   5         43.48         39.25        28.81 o                         
  -5  24   5        157.11        186.81        19.30 o                         
  -4  24   5        238.86        214.60        20.52 o                         
  -3  24   5         88.00         82.51        19.73 o                         
  -2  24   5         60.51         54.29        15.70 o                         
  -1  24   5         13.03         18.19        15.54 o                         
   0  24   5        221.84        245.39        22.59 o                         
   1  24   5         18.01         35.20        17.16 o                         
   2  24   5         85.85         84.91        13.18 o                         
   3  24   5         89.74        107.90        16.85 o                         
   4  24   5         17.26         44.58        13.75 o                         
  -6  25   5          0.02         42.69        26.74 o                         
  -5  25   5        133.52        140.04        19.93 o                         
  -4  25   5         17.84         27.24        16.31 o                         
  -3  25   5          1.30         25.10        42.67 o                         
  -2  25   5        147.10        144.79        24.50 o                         
  -1  25   5        397.48        377.66        26.27 o                         
   0  25   5         22.07          3.15        17.27 o                         
   1  25   5        235.57        248.82        19.80 o                         
   2  25   5         38.63         41.17        30.58 o                         
   3  25   5         14.01         -8.24        24.36 o                         
  -5  26   5         54.56         94.65        19.50 o                         
  -4  26   5         41.99         46.37        15.81 o                         
  -3  26   5        261.14        246.70        18.29 o                         
  -2  26   5         82.54         52.09        16.78 o                         
  -1  26   5         97.31         73.27        17.68 o                         
   0  26   5        120.24        103.39        18.31 o                         
   1  26   5         82.28         92.68        18.59 o                         
   2  26   5        133.94        172.26        19.93 o                         
   3  26   5        214.93        241.11        21.64 o                         
  -5  27   5         15.14         13.66        18.96 o                         
  -4  27   5        172.27        191.24        17.92 o                         
  -3  27   5          8.59          7.21        34.42 o                         
  -2  27   5        239.07        245.33        19.87 o                         
  -1  27   5        108.87        118.97        17.99 o                         
   0  27   5         17.71         12.54        17.56 o                         
   1  27   5          6.32        -19.27        19.27 o                         
  -3  28   5         52.76         71.68        17.77 o                         
  -2  28   5        318.29        320.37        27.23 o                         
  -1  28   5          6.55         33.34        18.65 o                         
   0  28   5        122.33        126.75        19.71 o                         
 -12   0   6        770.29        828.62        38.11 o                         
 -11   0   6        947.37        789.12        85.52 o                         
 -10   0   6       2160.51       2027.66        42.74 o                         
  -9   0   6         35.19         35.31         6.03 o                         
  -8   0   6        125.23        118.12         7.33 o                         
  -7   0   6       1078.91       1037.54        23.54 o                         
  -6   0   6       4010.65       4011.65        67.19 o                         
  -5   0   6        210.17        231.64         7.49 o                         
  -4   0   6       2315.51       2320.81        39.99 o                         
  -3   0   6       5283.05       5236.34        75.33 o                         
  -2   0   6        320.15        376.54         9.41 o                         
  -1   0   6       1913.48       1653.84        25.66 o                         
   0   0   6        241.31        284.15        15.33 o                         
   1   0   6        270.21        198.40        10.01 o                         
   2   0   6       4519.32       4591.94        87.00 o                         
   3   0   6        658.85        686.53        13.96 o                         
   4   0   6         70.12        105.55         8.64 o                         
   5   0   6        138.50        139.69        10.40 o                         
   6   0   6       1089.17       1128.88        48.25 o                         
   7   0   6        578.71        565.60        29.44 o                         
   8   0   6        758.58        742.64        34.79 o                         
   9   0   6        228.56        262.97        25.83 o                         
 -12   1   6          0.95         -0.20        15.96 o                         
 -11   1   6        350.21        352.38        12.50 o                         
 -10   1   6        304.20        288.85         8.56 o                         
  -9   1   6          4.84         10.12         4.13 o                         
  -8   1   6       1812.63       1800.51        24.47 o                         
  -7   1   6       1845.19       1870.67        28.08 o                         
  -6   1   6       1194.18       1226.14        15.91 o                         
  -5   1   6       3096.12       3025.46        36.26 o                         
  -4   1   6        505.13        483.70         7.74 o                         
  -3   1   6       1157.44       1093.83        13.34 o                         
  -2   1   6       3926.98       3850.53        45.67 o                         
  -1   1   6         41.63         37.59         3.51 o                         
   0   1   6        897.56        786.76        19.67 o                         
   1   1   6       1286.79       1260.09        23.97 o                         
   2   1   6          2.30          6.24         4.52 o                         
   3   1   6        224.67        224.21         6.06 o                         
   4   1   6        886.26        892.36        12.07 o                         
   5   1   6       1146.15       1172.65        17.40 o                         
   6   1   6       1439.71       1400.17        35.03 o                         
   7   1   6        230.79        234.69        16.03 o                         
   8   1   6         43.89         42.16        14.70 o                         
   9   1   6        235.92        251.19        26.31 o                         
 -12   2   6        311.54        319.51        23.63 o                         
 -11   2   6         15.22         26.86         8.73 o                         
 -10   2   6        273.89        233.87        15.15 o                         
  -9   2   6       4221.83       4214.92        55.11 o                         
  -8   2   6        233.47        249.34         6.76 o                         
  -7   2   6       1311.01       1372.51        24.41 o                         
  -6   2   6       1921.17       1911.25        25.85 o                         
  -5   2   6          7.66         12.73         3.60 o                         
  -4   2   6       4282.37       4314.02        50.99 o                         
  -3   2   6        256.80        222.61         7.45 o                         
  -2   2   6        354.63        346.64         5.59 o                         
  -1   2   6       2282.82       2140.46        24.45 o                         
   0   2   6       7180.50       7306.18       123.38 o                         
   1   2   6        769.15        804.20        17.85 o                         
   2   2   6       1016.21        966.10        14.29 o                         
   3   2   6        270.99        287.73         6.79 o                         
   4   2   6       1730.76       1680.42        23.26 o                         
   5   2   6       1111.43       1164.90        24.36 o                         
   6   2   6         29.28         33.90        12.53 o                         
   7   2   6          8.17         19.69        13.92 o                         
   8   2   6         95.94        102.35        15.69 o                         
   9   2   6         18.67         16.38        16.95 o                         
 -12   3   6          0.22          1.69        15.76 o                         
 -11   3   6        471.09        503.10        14.48 o                         
 -10   3   6        796.41        737.65        17.42 o                         
  -9   3   6         39.28         38.73         4.02 o                         
  -8   3   6       4332.75       4323.04        62.35 o                         
  -7   3   6        394.34        345.53         8.56 o                         
  -6   3   6        397.98        378.77         7.34 o                         
  -5   3   6       4070.23       4268.77        55.30 o                         
  -4   3   6        396.99        394.61         8.24 o                         
  -3   3   6       1882.64       1868.70        20.08 o                         
  -2   3   6       4439.20       4595.24        47.03 o                         
  -1   3   6        230.89        220.77         5.94 o                         
   0   3   6       2322.98       2288.53        31.03 o                         
   1   3   6       2227.84       2431.33        50.78 o                         
   2   3   6         69.91         74.01         5.34 o                         
   3   3   6       1096.13       1134.43        20.04 o                         
   4   3   6       3364.64       3460.12        46.58 o                         
   5   3   6       2251.07       2142.99        39.62 o                         
   6   3   6        450.61        414.10        17.85 o                         
   7   3   6          3.26          4.15        20.19 o                         
   8   3   6         58.28         76.07        16.66 o                         
   9   3   6        218.67        238.58        19.32 o                         
 -12   4   6        401.68        388.68        21.76 o                         
 -11   4   6          2.41          7.80         9.32 o                         
 -10   4   6       1012.51       1003.07        21.42 o                         
  -9   4   6        165.93        136.18        11.55 o                         
  -8   4   6        203.06        181.28         5.60 o                         
  -7   4   6       1560.54       1624.57        24.74 o                         
  -6   4   6       1115.81       1066.73        15.47 o                         
  -5   4   6         15.13         16.91         3.91 o                         
  -4   4   6       1919.96       1876.92        28.52 o                         
  -3   4   6       2149.99       2085.79        23.70 o                         
  -2   4   6        124.13        158.91         4.09 o                         
  -1   4   6       4997.12       5114.29        66.14 o                         
   0   4   6        912.65        870.33        13.69 o                         
   1   4   6        338.33        363.73         8.88 o                         
   2   4   6       1958.70       1900.29        37.77 o                         
   3   4   6        712.06        722.59        12.91 o                         
   4   4   6       1572.20       1577.85        31.05 o                         
   5   4   6        314.56        318.74        14.95 o                         
   6   4   6         59.79         46.99        19.80 o                         
   7   4   6        318.24        280.15        17.62 o                         
   8   4   6         10.64          8.03        15.90 o                         
   9   4   6         11.26         16.75        17.33 o                         
 -12   5   6         26.19         42.08        15.71 o                         
 -11   5   6        344.91        363.22        14.70 o                         
 -10   5   6        434.35        441.26        12.09 o                         
  -9   5   6        629.89        602.41        12.80 o                         
  -8   5   6        494.14        506.92        10.31 o                         
  -7   5   6        163.62        158.32         5.50 o                         
  -6   5   6        521.89        528.97         8.35 o                         
  -5   5   6        861.93        807.02        13.83 o                         
  -4   5   6       2399.48       2549.70        33.86 o                         
  -3   5   6       1527.59       1452.35        18.41 o                         
  -2   5   6       2110.61       2163.29        24.72 o                         
  -1   5   6        374.95        409.79         8.08 o                         
   0   5   6        576.83        530.63         9.85 o                         
   1   5   6       1853.42       1765.42        24.83 o                         
   2   5   6        402.06        461.74        10.65 o                         
   3   5   6       1339.94       1377.29        23.14 o                         
   4   5   6         52.30         67.28         7.80 o                         
   5   5   6         28.63         44.11        11.89 o                         
   6   5   6        255.71        283.51        28.48 o                         
   7   5   6        297.43        307.02        18.64 o                         
   8   5   6          2.31          2.12        16.19 o                         
 -12   6   6        529.71        542.97        21.79 o                         
 -11   6   6          1.45          8.81        10.16 o                         
 -10   6   6        260.37        275.62        10.48 o                         
  -9   6   6        571.23        586.83        14.88 o                         
  -8   6   6         24.29         23.10         3.32 o                         
  -7   6   6         26.53         32.35         3.54 o                         
  -6   6   6       2726.47       2720.88        32.96 o                         
  -5   6   6          2.20         10.80         4.02 o                         
  -4   6   6       2100.07       1982.40        26.79 o                         
  -3   6   6       2515.58       2360.15        28.75 o                         
  -2   6   6         58.09         54.66         3.87 o                         
  -1   6   6       1217.36       1150.01        16.92 o                         
   0   6   6       1477.44       1447.87        17.54 o                         
   1   6   6       1000.14        989.65        17.96 o                         
   2   6   6       3921.51       3872.01        51.15 o                         
   3   6   6         41.47         51.53         7.13 o                         
   4   6   6         32.37         41.46         8.60 o                         
   5   6   6         88.45        101.41        10.15 o                         
   6   6   6         10.38          1.22        13.89 o                         
   7   6   6        183.67        183.63        17.24 o                         
   8   6   6        161.95        191.03        14.06 o                         
 -12   7   6          8.36          6.37        11.14 o                         
 -11   7   6        534.90        482.90        15.29 o                         
 -10   7   6        115.52        135.12         8.80 o                         
  -9   7   6          1.27          5.11         7.76 o                         
  -8   7   6       1490.27       1484.23        22.60 o                         
  -7   7   6          6.18          9.14         3.32 o                         
  -6   7   6        151.10        134.42         4.39 o                         
  -5   7   6        545.54        549.06         9.47 o                         
  -4   7   6        716.66        637.27        10.35 o                         
  -3   7   6        528.69        506.04         8.93 o                         
  -2   7   6       1195.29       1136.54        15.75 o                         
  -1   7   6        575.62        577.19        12.67 o                         
   0   7   6       1891.13       1823.55        25.17 o                         
   1   7   6         30.79         34.11         5.37 o                         
   2   7   6         16.86         24.89         7.54 o                         
   3   7   6        218.74        224.75         7.86 o                         
   4   7   6        281.34        302.26         9.22 o                         
   5   7   6        120.13         99.15        12.93 o                         
   6   7   6        153.79        171.07        16.65 o                         
   7   7   6          2.10        -12.18        12.18 o                         
   8   7   6         25.36         27.35        12.75 o                         
 -12   8   6        276.76        286.89        13.56 o                         
 -11   8   6         70.77         69.48        11.67 o                         
 -10   8   6         17.12         11.45         8.00 o                         
  -9   8   6        511.07        509.25        16.36 o                         
  -8   8   6        130.99        128.38         8.19 o                         
  -7   8   6         55.83         59.41         3.51 o                         
  -6   8   6       3855.51       3783.18        45.03 o                         
  -5   8   6          0.49          3.90         3.54 o                         
  -4   8   6        713.21        684.21        10.00 o                         
  -3   8   6       1389.04       1337.15        36.73 o                         
  -2   8   6        513.25        519.99        16.01 o                         
  -1   8   6       1859.62       1775.39        27.16 o                         
   0   8   6       1101.57       1122.38        15.38 o                         
   1   8   6        581.38        543.20         8.71 o                         
   2   8   6        475.16        487.40        12.85 o                         
   3   8   6        469.11        469.05         9.55 o                         
   4   8   6         14.40          9.87         7.02 o                         
   5   8   6        473.00        443.29        12.45 o                         
   6   8   6         23.79         20.77        11.25 o                         
   7   8   6        176.31        164.80        15.85 o                         
   8   8   6         11.99         14.70        14.01 o                         
 -12   9   6         96.48        106.19        16.61 o                         
 -11   9   6         26.79         32.96        10.80 o                         
 -10   9   6         65.60         78.98         8.49 o                         
  -9   9   6         33.23         27.85         8.09 o                         
  -8   9   6        189.75        168.01         9.66 o                         
  -7   9   6        871.45        824.14        11.25 o                         
  -6   9   6         98.06         95.49         4.08 o                         
  -5   9   6        259.98        237.85         4.78 o                         
  -4   9   6         93.89         91.46         5.64 o                         
  -3   9   6         50.53         43.07         5.81 o                         
  -2   9   6       3214.10       3066.28        52.34 o                         
  -1   9   6        154.79        124.74         5.47 o                         
   0   9   6         71.88         53.03         4.30 o                         
   1   9   6          5.15          9.68         4.45 o                         
   2   9   6        212.57        203.14         8.07 o                         
   3   9   6        379.12        323.80         8.30 o                         
   4   9   6        365.00        374.31         9.99 o                         
   5   9   6         93.35        105.87         9.33 o                         
   6   9   6         13.54         11.13        11.62 o                         
   7   9   6        100.57        104.74        12.79 o                         
   8   9   6          1.05         15.36        13.31 o                         
 -12  10   6         48.25         50.79        12.96 o                         
 -11  10   6         16.85         23.10        10.79 o                         
 -10  10   6          5.56         -0.30        11.37 o                         
  -9  10   6         40.11         39.38         9.15 o                         
  -8  10   6        714.30        697.89        14.94 o                         
  -7  10   6        671.17        663.46         9.46 o                         
  -6  10   6          3.63          9.54         4.88 o                         
  -5  10   6        129.20        116.12         3.50 o                         
  -4  10   6         24.48         34.37         5.59 o                         
  -3  10   6        528.24        570.84         9.99 o                         
  -2  10   6       1026.02       1005.86        20.44 o                         
  -1  10   6         18.07         32.42         4.20 o                         
   0  10   6        308.63        291.16         6.23 o                         
   1  10   6          4.17         13.18         4.38 o                         
   2  10   6        929.28        938.39        17.15 o                         
   3  10   6       1419.57       1390.98        23.54 o                         
   4  10   6          0.12          5.67         7.23 o                         
   5  10   6         96.96         90.25        11.18 o                         
   6  10   6         58.38         37.35        11.57 o                         
   7  10   6         30.96         26.19        12.38 o                         
   8  10   6          1.60         24.25        15.64 o                         
 -11  11   6        266.21        284.70        17.75 o                         
 -10  11   6        585.00        559.38        24.05 o                         
  -9  11   6         88.62         98.59        10.02 o                         
  -8  11   6          0.70         15.45         5.27 o                         
  -7  11   6        106.41        101.86         3.79 o                         
  -6  11   6        533.12        533.50         9.85 o                         
  -5  11   6        380.87        366.62         9.04 o                         
  -4  11   6        582.49        571.11        12.14 o                         
  -3  11   6        460.75        444.13        12.80 o                         
  -2  11   6        636.75        590.30         9.68 o                         
  -1  11   6        706.60        650.32        11.41 o                         
   0  11   6        112.55        109.73         4.90 o                         
   1  11   6       1750.68       1739.63        21.18 o                         
   2  11   6        426.89        409.32        10.52 o                         
   3  11   6        248.72        251.94         9.27 o                         
   4  11   6          4.57          7.64         7.33 o                         
   5  11   6          5.90          0.97        13.64 o                         
   6  11   6         35.32         40.88        16.43 o                         
   7  11   6         45.13         38.30        12.28 o                         
   8  11   6         18.91         21.78        13.23 o                         
 -11  12   6        148.07        157.95        16.88 o                         
 -10  12   6         31.17         47.79        15.25 o                         
  -9  12   6         24.62         23.51         9.58 o                         
  -8  12   6          2.46          6.68         6.53 o                         
  -7  12   6         84.40         97.06         4.81 o                         
  -6  12   6        548.37        540.32        11.01 o                         
  -5  12   6        324.13        337.08         8.77 o                         
  -4  12   6         46.63         56.91         6.34 o                         
  -3  12   6         54.24         53.07         5.79 o                         
  -2  12   6         18.20         14.54         3.24 o                         
  -1  12   6       3630.20       3549.17        39.35 o                         
   0  12   6         26.35         35.07         5.17 o                         
   1  12   6        352.75        360.18         7.53 o                         
   2  12   6         36.06         54.88         6.82 o                         
   3  12   6        224.14        207.44         9.05 o                         
   4  12   6        296.68        287.97         9.45 o                         
   5  12   6        164.51        164.99        12.32 o                         
   6  12   6        312.29        312.47        14.63 o                         
   7  12   6         63.86         84.10        13.00 o                         
   8  12   6          1.29         39.50        13.30 o                         
 -11  13   6          1.75          3.43        24.32 o                         
 -10  13   6         10.04         28.32        15.26 o                         
  -9  13   6        155.16        133.81        20.53 o                         
  -8  13   6        113.25        118.17         9.25 o                         
  -7  13   6        477.59        444.20        13.45 o                         
  -6  13   6        334.83        348.60         8.83 o                         
  -5  13   6          7.72         16.52         5.98 o                         
  -4  13   6        123.52        112.58         6.21 o                         
  -3  13   6       2292.09       2294.90        31.73 o                         
  -2  13   6       2571.47       2511.15        39.41 o                         
  -1  13   6        515.85        501.10         8.21 o                         
   0  13   6        615.95        625.31         9.50 o                         
   1  13   6         26.33         25.99         5.21 o                         
   2  13   6         49.64         40.02         6.79 o                         
   3  13   6        445.03        434.53        11.62 o                         
   4  13   6         13.51         18.77        10.85 o                         
   5  13   6        128.39        103.50        11.94 o                         
   6  13   6         48.86         54.05        12.34 o                         
   7  13   6         84.34         98.25        13.10 o                         
 -11  14   6        489.99        453.63        21.99 o                         
 -10  14   6         59.24         48.67        16.07 o                         
  -9  14   6          3.93          8.55        19.63 o                         
  -8  14   6        267.82        215.16         9.96 o                         
  -7  14   6         34.35         42.65         8.12 o                         
  -6  14   6          2.62          5.95         7.53 o                         
  -5  14   6        693.56        668.75        18.59 o                         
  -4  14   6        201.28        186.61         7.19 o                         
  -3  14   6        269.50        262.61         8.63 o                         
  -2  14   6        536.28        504.19        12.11 o                         
  -1  14   6        133.38        108.22         5.35 o                         
   0  14   6        297.51        282.43         6.46 o                         
   1  14   6        383.86        380.79         9.44 o                         
   2  14   6        633.89        665.53        12.86 o                         
   3  14   6          2.55          4.07         8.99 o                         
   4  14   6        126.13        114.50        11.59 o                         
   5  14   6         26.45         14.42        11.19 o                         
   6  14   6          7.07         31.41        12.76 o                         
   7  14   6         52.93         56.41        17.87 o                         
 -11  15   6         57.37         56.07        23.47 o                         
 -10  15   6          0.58         29.43        16.65 o                         
  -9  15   6        149.72        192.07        22.53 o                         
  -8  15   6        127.06        113.12        20.51 o                         
  -7  15   6         57.47         75.08         6.52 o                         
  -6  15   6        143.76        151.64        11.50 o                         
  -5  15   6        236.93        243.57         9.95 o                         
  -4  15   6         41.95         41.88         7.88 o                         
  -3  15   6        179.47        185.17         9.36 o                         
  -2  15   6       2147.98       2029.93        39.34 o                         
  -1  15   6       1217.31       1150.67        15.06 o                         
   0  15   6          7.46          6.26         5.28 o                         
   1  15   6       1237.97       1258.81        26.13 o                         
   2  15   6        140.77        129.60         8.55 o                         
   3  15   6         67.97         76.18         9.59 o                         
   4  15   6        106.66        113.99        13.98 o                         
   5  15   6        309.25        307.17        18.03 o                         
   6  15   6        225.51        249.33        17.38 o                         
   7  15   6          7.03         27.86        14.65 o                         
 -10  16   6       1302.04       1531.27        55.99 o                         
  -9  16   6          2.84          6.79        21.85 o                         
  -8  16   6          7.28         18.85        19.80 o                         
  -7  16   6        214.61        225.18        12.00 o                         
  -6  16   6          2.77         -1.21         6.70 o                         
  -5  16   6          5.05         10.01         7.37 o                         
  -4  16   6       1093.02       1140.61        23.08 o                         
  -3  16   6         50.84         70.24        13.10 o                         
  -2  16   6        215.40        208.89        10.45 o                         
  -1  16   6        551.31        536.96        13.04 o                         
   0  16   6          3.17          3.54         6.46 o                         
   1  16   6         49.04         38.85        10.24 o                         
   2  16   6        594.68        562.45        16.69 o                         
   3  16   6         26.88         27.64        19.34 o                         
   4  16   6        148.92        152.11        35.14 o                         
   5  16   6         26.98         34.90        12.19 o                         
   6  16   6        892.79        925.47        27.14 o                         
   7  16   6        260.15        269.17        15.60 o                         
 -10  17   6        645.06        820.51        38.82 o                         
  -9  17   6        139.18        148.38        24.09 o                         
  -8  17   6        713.77        687.49        34.03 o                         
  -7  17   6          3.48          9.65         6.16 o                         
  -6  17   6        682.56        670.26        15.36 o                         
  -5  17   6        238.01        283.99        10.30 o                         
  -4  17   6        101.73        110.91         9.04 o                         
  -3  17   6        277.11        304.75        18.26 o                         
  -2  17   6       1565.75       1599.51        41.26 o                         
  -1  17   6        202.66        180.37         6.99 o                         
   0  17   6        487.47        475.81        11.76 o                         
   1  17   6         29.33         50.28        10.90 o                         
   2  17   6         13.51         18.68        10.63 o                         
   3  17   6        168.06        154.29        12.41 o                         
   4  17   6        322.81        349.06        17.75 o                         
   5  17   6         59.26         70.15        13.25 o                         
   6  17   6        163.85        157.62        15.51 o                         
 -10  18   6         54.34         44.33        25.06 o                         
  -9  18   6        266.30        285.92        27.74 o                         
  -8  18   6          1.54         -0.90        22.27 o                         
  -7  18   6        995.38        943.95        24.66 o                         
  -6  18   6        603.36        696.40        23.70 o                         
  -5  18   6        112.48        108.35        11.24 o                         
  -4  18   6        704.24        729.35        23.49 o                         
  -3  18   6         14.44         32.67        10.30 o                         
  -2  18   6        112.76        137.92        10.81 o                         
  -1  18   6       1147.93       1047.56        25.10 o                         
   0  18   6        289.83        287.39         9.57 o                         
   1  18   6        258.46        231.27        12.92 o                         
   2  18   6         18.58         42.72        11.56 o                         
   3  18   6        249.56        240.68        13.65 o                         
   4  18   6        204.12        202.92        16.07 o                         
   5  18   6        397.03        412.60        16.65 o                         
   6  18   6          1.25        -10.11        13.36 o                         
  -9  19   6        247.91        239.35        26.61 o                         
  -8  19   6        809.07        856.25        39.70 o                         
  -7  19   6          1.45          1.53         9.61 o                         
  -6  19   6        418.37        382.88        16.21 o                         
  -5  19   6        612.67        618.10        15.49 o                         
  -4  19   6          0.43          8.54        11.23 o                         
  -3  19   6       1470.73       1455.40        72.29 o                         
  -2  19   6         76.23         71.89        13.77 o                         
  -1  19   6          0.13         11.43         5.04 o                         
   0  19   6        219.87        241.65         9.15 o                         
   1  19   6         21.62         38.62        11.35 o                         
   2  19   6          4.13         16.07        11.80 o                         
   3  19   6         68.34         79.18        15.31 o                         
   4  19   6        286.55        311.32        27.52 o                         
   5  19   6         80.29         95.50        13.71 o                         
   6  19   6         18.24         34.39        16.83 o                         
  -9  20   6        180.11        220.80        28.41 o                         
  -8  20   6         18.61         83.05        24.93 o                         
  -7  20   6        601.12        587.21        18.56 o                         
  -6  20   6       1081.93       1033.37        27.41 o                         
  -5  20   6         43.25         32.70         8.97 o                         
  -4  20   6       2027.93       1892.08        83.91 o                         
  -3  20   6        260.39        274.09        16.86 o                         
  -2  20   6        133.32        166.41        20.82 o                         
  -1  20   6        425.61        414.10        17.69 o                         
   0  20   6        228.01        259.99        13.03 o                         
   1  20   6        469.45        493.87        24.73 o                         
   2  20   6       1318.01       1283.55        28.25 o                         
   3  20   6         24.56          5.60        15.99 o                         
   4  20   6          5.58         17.72        14.85 o                         
   5  20   6        130.40        135.26        19.75 o                         
  -8  21   6        849.43        862.33        41.71 o                         
  -7  21   6        332.46        333.92        28.60 o                         
  -6  21   6       1027.96       1068.09        63.38 o                         
  -5  21   6       1160.90       1195.20        24.80 o                         
  -4  21   6         27.07         38.62        18.96 o                         
  -3  21   6        369.25        325.27        31.96 o                         
  -2  21   6        945.07        985.61        28.79 o                         
  -1  21   6          0.39         14.92        18.33 o                         
   0  21   6        937.33        901.83        39.07 o                         
   1  21   6        549.09        589.74        18.40 o                         
   2  21   6         45.69         67.35        12.62 o                         
   3  21   6        356.61        344.55        15.95 o                         
   4  21   6        174.02        212.40        17.27 o                         
   5  21   6        188.59        188.68        17.27 o                         
  -8  22   6         12.28         -7.33        25.76 o                         
  -7  22   6        173.20        202.71        27.45 o                         
  -6  22   6        522.51        485.59        18.67 o                         
  -5  22   6         53.17         37.81        13.46 o                         
  -4  22   6        848.38        888.95        35.49 o                         
  -3  22   6        646.58        627.05        28.49 o                         
  -2  22   6        113.46         89.04        15.59 o                         
  -1  22   6        930.07        952.05        28.84 o                         
   0  22   6        626.55        599.40        27.52 o                         
   1  22   6         12.94          9.71        12.45 o                         
   2  22   6       1686.10       1765.06        37.59 o                         
   3  22   6         11.08         17.64        13.21 o                         
   4  22   6        517.59        542.19        29.93 o                         
  -7  23   6        259.76        374.39        30.23 o                         
  -6  23   6        544.92        514.82        26.68 o                         
  -5  23   6        130.84        137.89        14.80 o                         
  -4  23   6        370.47        337.16        23.63 o                         
  -3  23   6        481.86        475.13        20.37 o                         
  -2  23   6       1135.64       1150.83        45.94 o                         
  -1  23   6         89.96         98.38        16.77 o                         
   0  23   6       1271.01       1221.26        34.38 o                         
   1  23   6        231.81        257.45        39.00 o                         
   2  23   6         17.01         10.67        13.04 o                         
   3  23   6        265.68        273.16        15.56 o                         
   4  23   6          8.57         32.63        15.75 o                         
  -7  24   6        141.22        159.87        28.06 o                         
  -6  24   6        265.32        362.88        31.30 o                         
  -5  24   6        183.60        178.63        27.46 o                         
  -4  24   6        547.51        557.47        29.27 o                         
  -3  24   6        720.37        813.07        67.60 o                         
  -2  24   6         28.06         23.13        16.29 o                         
  -1  24   6       1064.98       1097.46        32.38 o                         
   0  24   6         52.76         85.83        17.46 o                         
   1  24   6         41.80         53.78        18.47 o                         
   2  24   6        326.35        381.77        20.25 o                         
   3  24   6         50.37         48.64        14.19 o                         
  -6  25   6         22.09         45.42        26.31 o                         
  -5  25   6        847.33        845.99        35.45 o                         
  -4  25   6        202.09        199.41        22.90 o                         
  -3  25   6         38.17         50.97        16.66 o                         
  -2  25   6        672.95        718.71        25.60 o                         
  -1  25   6          2.38          8.46        23.07 o                         
   0  25   6        313.55        326.02        20.85 o                         
   1  25   6        152.04        162.83        19.11 o                         
   2  25   6          5.81         -2.53        17.78 o                         
  -5  26   6          8.13         18.07        20.04 o                         
  -4  26   6        568.21        607.88        23.59 o                         
  -3  26   6        154.62        150.40        17.82 o                         
  -2  26   6          5.27         14.90        17.67 o                         
  -1  26   6        167.50        212.14        29.23 o                         
   0  26   6        591.72        642.75        26.29 o                         
   1  26   6         91.74        105.00        18.79 o                         
  -3  27   6        610.40        658.34        41.91 o                         
  -2  27   6        163.94        178.34        19.62 o                         
  -1  27   6        181.05        252.96        22.77 o                         
 -12   1   7          1.77         19.68        16.31 o                         
 -11   1   7         50.56         56.44         8.94 o                         
 -10   1   7         19.55         27.27         5.44 o                         
  -9   1   7         45.42         51.98         5.10 o                         
  -8   1   7        244.33        250.53         6.18 o                         
  -7   1   7         57.76         73.34         4.66 o                         
  -6   1   7         15.93         20.66         4.28 o                         
  -5   1   7        237.26        268.23         6.19 o                         
  -4   1   7       1829.87       1948.77        24.42 o                         
  -3   1   7        652.41        702.90        11.25 o                         
  -2   1   7        102.20        102.30         4.75 o                         
  -1   1   7        200.66        214.17         5.52 o                         
   0   1   7         58.05         74.80         7.62 o                         
   1   1   7          2.98         11.71         7.02 o                         
   2   1   7        218.45        202.50         8.09 o                         
   3   1   7         13.44         16.47         5.39 o                         
   4   1   7        166.46        160.39         9.82 o                         
   5   1   7        352.37        344.61        12.40 o                         
   6   1   7          9.10         18.79        10.35 o                         
   7   1   7         18.38         37.51        11.47 o                         
   8   1   7          8.13         24.31        14.09 o                         
 -12   2   7          8.56         29.21        15.91 o                         
 -11   2   7          1.03         21.16         9.25 o                         
 -10   2   7          5.42          8.96         4.50 o                         
  -9   2   7        277.32        257.07         6.69 o                         
  -8   2   7         20.23         27.59         4.53 o                         
  -7   2   7        144.84        160.13         5.29 o                         
  -6   2   7        208.38        203.81         5.63 o                         
  -5   2   7        330.70        351.87         6.97 o                         
  -4   2   7        311.75        331.82         7.34 o                         
  -3   2   7        894.28       1015.83        12.99 o                         
  -2   2   7        357.12        364.99         6.29 o                         
  -1   2   7        355.20        374.77         7.50 o                         
   0   2   7         29.61         49.11         6.41 o                         
   1   2   7        111.55        115.71         8.16 o                         
   2   2   7         59.30         56.35         5.41 o                         
   3   2   7         47.61         53.97         6.00 o                         
   4   2   7        620.32        645.21        17.21 o                         
   5   2   7        399.46        366.59        12.72 o                         
   6   2   7         50.52         47.63        10.64 o                         
   7   2   7         17.57         23.97        38.60 o                         
   8   2   7          9.40         17.29        17.16 o                         
 -12   3   7        149.46        166.08        17.51 o                         
 -11   3   7        218.59        211.30        11.27 o                         
 -10   3   7        236.20        234.54         7.85 o                         
  -9   3   7          2.03          2.39         4.63 o                         
  -8   3   7         28.55         36.52         4.57 o                         
  -7   3   7        114.81        129.59         4.99 o                         
  -6   3   7         85.15         80.03         4.64 o                         
  -5   3   7        651.14        693.88        10.46 o                         
  -4   3   7         13.78         19.73         4.52 o                         
  -3   3   7         22.48         35.31         3.69 o                         
  -2   3   7          3.70          3.33         3.75 o                         
  -1   3   7        311.04        298.28         6.86 o                         
   0   3   7        129.36        133.16         9.47 o                         
   1   3   7         88.97         96.84        10.21 o                         
   2   3   7         37.19         46.74         6.55 o                         
   3   3   7         23.67         28.09         6.98 o                         
   4   3   7        141.14        149.04        11.37 o                         
   5   3   7         39.35         37.59        14.42 o                         
   6   3   7        385.06        348.04        18.90 o                         
   7   3   7         54.79         46.32        16.50 o                         
   8   3   7         15.21         31.83        27.99 o                         
 -12   4   7         69.08         77.66        16.56 o                         
 -11   4   7         34.35         59.22        10.21 o                         
 -10   4   7        200.69        212.84        11.14 o                         
  -9   4   7        582.70        616.05        10.38 o                         
  -8   4   7        893.59        884.09        12.53 o                         
  -7   4   7         28.09         17.84         4.74 o                         
  -6   4   7       1614.81       1721.94        23.92 o                         
  -5   4   7        156.63        135.83         5.07 o                         
  -4   4   7         67.61         70.33         4.90 o                         
  -3   4   7        707.24        692.90         9.15 o                         
  -2   4   7         58.87         54.45         3.90 o                         
  -1   4   7        256.57        260.75         7.12 o                         
   0   4   7       1644.47       1669.63        23.93 o                         
   1   4   7         17.11         13.14         6.24 o                         
   2   4   7         52.49         52.62         6.20 o                         
   3   4   7         57.94         47.76         7.12 o                         
   4   4   7        152.45        132.32        14.11 o                         
   5   4   7         61.27         61.07        16.69 o                         
   6   4   7        196.06        191.13        18.47 o                         
   7   4   7          2.76         22.38        22.94 o                         
   8   4   7         11.71          0.05        17.89 o                         
 -12   5   7        228.62        246.02        18.39 o                         
 -11   5   7         53.46         54.30        10.51 o                         
 -10   5   7        200.72        232.25        11.53 o                         
  -9   5   7        466.19        457.04         8.55 o                         
  -8   5   7        675.48        692.47        11.62 o                         
  -7   5   7        341.03        351.25         7.57 o                         
  -6   5   7       1470.57       1438.85        20.41 o                         
  -5   5   7        170.84        189.58         6.61 o                         
  -4   5   7        813.64        789.32        11.57 o                         
  -3   5   7         86.81         84.37         4.06 o                         
  -2   5   7        130.87        120.98         5.12 o                         
  -1   5   7       1845.99       1816.02        25.53 o                         
   0   5   7         72.03         73.50         5.31 o                         
   1   5   7         13.09          4.38         5.74 o                         
   2   5   7        772.12        818.06        16.03 o                         
   3   5   7          0.39         -3.00         7.55 o                         
   4   5   7          4.12          7.91        12.69 o                         
   5   5   7        387.12        404.86        31.82 o                         
   6   5   7          5.00        -22.14        22.14 o                         
   7   5   7         47.43         80.56        21.88 o                         
   8   5   7        345.04        364.53        22.29 o                         
 -12   6   7          1.34          0.98        15.73 o                         
 -11   6   7        370.75        385.47        13.99 o                         
 -10   6   7        172.52        166.45        12.76 o                         
  -9   6   7        167.29        166.37         5.80 o                         
  -8   6   7       1267.87       1238.89        17.61 o                         
  -7   6   7        106.60        104.47         5.18 o                         
  -6   6   7        830.25        863.47        13.43 o                         
  -5   6   7        662.97        651.34        12.23 o                         
  -4   6   7          1.23          7.17         4.62 o                         
  -3   6   7       1317.71       1284.49        14.78 o                         
  -2   6   7       1792.27       1765.40        21.05 o                         
  -1   6   7         22.31         11.43         5.09 o                         
   0   6   7        529.29        515.82         8.62 o                         
   1   6   7         14.17         21.71         5.47 o                         
   2   6   7         81.03        104.94        11.01 o                         
   3   6   7        320.15        315.42         9.44 o                         
   4   6   7       1403.14       1417.73        35.74 o                         
   5   6   7        109.09        134.52        21.34 o                         
   6   6   7         45.53         42.09        12.46 o                         
   7   6   7        139.72        140.69        14.02 o                         
   8   6   7          4.58         35.17        14.07 o                         
 -12   7   7        156.49        168.64        17.11 o                         
 -11   7   7         70.10         79.06        11.12 o                         
 -10   7   7        668.70        675.62        14.61 o                         
  -9   7   7       1273.24       1257.72        21.03 o                         
  -8   7   7          4.78         17.94         4.08 o                         
  -7   7   7        428.68        485.77         8.71 o                         
  -6   7   7        355.28        320.46         7.89 o                         
  -5   7   7        226.09        227.65         6.99 o                         
  -4   7   7       3444.11       3352.55        44.19 o                         
  -3   7   7       2483.31       2519.30        28.65 o                         
  -2   7   7         81.73         81.85         4.69 o                         
  -1   7   7        467.19        472.89         9.48 o                         
   0   7   7        411.89        400.49        12.13 o                         
   1   7   7       1030.79        994.92        14.70 o                         
   2   7   7       2627.51       2574.78        39.69 o                         
   3   7   7         64.96         86.05         8.49 o                         
   4   7   7        315.63        324.82        17.05 o                         
   5   7   7        110.26        128.19        15.40 o                         
   6   7   7         21.34          1.35        12.09 o                         
   7   7   7        180.56        202.22        23.47 o                         
 -12   8   7          6.73          2.68        15.23 o                         
 -11   8   7        454.42        494.52        25.17 o                         
 -10   8   7          9.60          6.15         7.05 o                         
  -9   8   7         79.89        104.90         7.18 o                         
  -8   8   7       1059.59       1051.04        14.00 o                         
  -7   8   7         12.05         15.48         4.17 o                         
  -6   8   7         36.19         41.70         5.14 o                         
  -5   8   7       1549.70       1509.97        21.48 o                         
  -4   8   7       1925.87       1890.43        26.05 o                         
  -3   8   7       2252.48       2193.04        46.71 o                         
  -2   8   7       2713.29       2697.68        30.75 o                         
  -1   8   7         90.66         93.99         5.51 o                         
   0   8   7        164.36        171.93         6.71 o                         
   1   8   7       3545.31       3630.44        55.35 o                         
   2   8   7         27.85         48.71         7.53 o                         
   3   8   7       3665.13       3563.33        53.97 o                         
   4   8   7         21.67         39.97        11.06 o                         
   5   8   7         90.35         74.89        15.85 o                         
   6   8   7        331.28        323.66        15.20 o                         
   7   8   7         12.48         28.31        13.13 o                         
 -11   9   7        243.95        259.09        13.10 o                         
 -10   9   7        515.04        499.96        17.17 o                         
  -9   9   7        108.01        114.91         7.18 o                         
  -8   9   7        293.26        257.38         6.36 o                         
  -7   9   7       4908.55       4867.14        62.69 o                         
  -6   9   7        963.63        993.72        15.70 o                         
  -5   9   7        583.96        561.51         9.93 o                         
  -4   9   7        838.27        852.59        15.68 o                         
  -3   9   7        542.00        488.69         9.41 o                         
  -2   9   7       1282.89       1283.46        18.65 o                         
  -1   9   7       2322.02       2306.72        34.97 o                         
   0   9   7       1061.88       1072.89        23.63 o                         
   1   9   7       2260.36       2196.94        28.04 o                         
   2   9   7         15.72         22.26         7.43 o                         
   3   9   7        166.11        171.50         9.66 o                         
   4   9   7        655.48        612.92        17.75 o                         
   5   9   7        198.16        221.70        13.48 o                         
   6   9   7          5.43         12.50        12.39 o                         
   7   9   7        174.45        174.61        14.74 o                         
 -11  10   7        319.96        324.04        13.63 o                         
 -10  10   7        203.72        220.17        12.93 o                         
  -9  10   7        306.25        304.74         9.86 o                         
  -8  10   7        189.20        207.98         7.69 o                         
  -7  10   7        437.40        387.97         8.32 o                         
  -6  10   7        288.69        270.98         8.27 o                         
  -5  10   7       4220.69       4209.42        52.11 o                         
  -4  10   7         72.63         55.67         6.59 o                         
  -3  10   7        420.08        396.51        13.03 o                         
  -2  10   7       1857.53       1783.08        27.39 o                         
  -1  10   7         29.31         31.47         9.46 o                         
   0  10   7       2127.85       2069.87        26.40 o                         
   1  10   7       1993.12       1963.21        25.52 o                         
   2  10   7        153.69        134.19         8.33 o                         
   3  10   7        420.13        484.88        24.36 o                         
   4  10   7        388.75        431.14        15.42 o                         
   5  10   7        196.43        178.45        13.39 o                         
   6  10   7        542.37        525.46        27.12 o                         
   7  10   7         15.20         26.68        19.71 o                         
 -11  11   7        111.43        107.80        16.31 o                         
 -10  11   7        763.51        744.04        39.12 o                         
  -9  11   7        521.36        510.69        14.10 o                         
  -8  11   7        112.43        100.99         4.14 o                         
  -7  11   7        817.76        858.11        27.45 o                         
  -6  11   7       1334.65       1177.78        42.96 o                         
  -5  11   7        162.94        157.62         8.81 o                         
  -4  11   7       1495.33       1526.57        23.94 o                         
  -3  11   7         59.86         51.69         5.26 o                         
  -2  11   7         79.14         64.87         5.27 o                         
  -1  11   7       4262.15       4103.51        78.38 o                         
   0  11   7        801.68        806.37        13.87 o                         
   1  11   7        679.81        664.62        19.25 o                         
   2  11   7        308.64        304.34        12.86 o                         
   3  11   7         37.82         51.49         9.83 o                         
   4  11   7        206.22        208.19        12.84 o                         
   5  11   7        787.96        776.50        20.98 o                         
   6  11   7         62.87         89.91        13.52 o                         
   7  11   7        141.71        140.05        15.35 o                         
 -11  12   7       1066.73       1056.43        31.21 o                         
 -10  12   7        211.63        217.12        20.06 o                         
  -9  12   7        491.83        464.34        40.69 o                         
  -8  12   7       1265.89       1145.61        23.70 o                         
  -7  12   7         45.01         43.85         3.69 o                         
  -6  12   7        337.32        402.04        11.13 o                         
  -5  12   7       1577.75       1580.68        36.29 o                         
  -4  12   7          9.68         12.31         2.86 o                         
  -3  12   7         93.60         78.98         5.15 o                         
  -2  12   7       4122.38       3909.44        64.56 o                         
  -1  12   7          2.24          7.71         4.69 o                         
   0  12   7       1079.67       1068.37        15.43 o                         
   1  12   7        556.38        538.82        19.16 o                         
   2  12   7         58.27         59.18        10.62 o                         
   3  12   7       1199.56       1123.12        24.11 o                         
   4  12   7          5.72         14.82        14.75 o                         
   5  12   7          7.70         -1.69        12.39 o                         
   6  12   7         17.09         30.89        13.07 o                         
   7  12   7        194.45        230.32        15.60 o                         
 -11  13   7          8.41         11.37        16.40 o                         
 -10  13   7         33.90         46.30        20.17 o                         
  -9  13   7       1029.27       1031.17        40.72 o                         
  -8  13   7          5.82          6.04         3.52 o                         
  -7  13   7        918.73        931.44        23.65 o                         
  -6  13   7        298.70        348.14        10.53 o                         
  -5  13   7        179.61        206.33        12.97 o                         
  -4  13   7        836.07        814.35        18.10 o                         
  -3  13   7       2403.91       2356.77        57.75 o                         
  -2  13   7        239.63        252.32         7.45 o                         
  -1  13   7         87.93         76.75         5.17 o                         
   0  13   7        369.37        353.90         8.73 o                         
   1  13   7        169.58        167.74         7.53 o                         
   2  13   7       1702.06       1706.01        28.58 o                         
   3  13   7        367.86        373.23        13.49 o                         
   4  13   7          5.30         10.69        15.62 o                         
   5  13   7        502.19        520.57        17.84 o                         
   6  13   7         29.32         39.24        13.40 o                         
 -10  14   7        566.23        595.79        31.49 o                         
  -9  14   7        552.39        549.98        30.01 o                         
  -8  14   7       1310.15       1218.85        77.12 o                         
  -7  14   7        183.50        191.21        10.45 o                         
  -6  14   7        759.67        690.27        21.86 o                         
  -5  14   7        430.20        459.28        12.81 o                         
  -4  14   7       1025.20        935.85        20.05 o                         
  -3  14   7       7703.80       7434.53       155.66 o                         
  -2  14   7         21.10         21.20         4.18 o                         
  -1  14   7         31.07         38.03         4.83 o                         
   0  14   7         20.92         24.34         5.89 o                         
   1  14   7        210.40        224.07         8.22 o                         
   2  14   7         20.85         30.10         8.57 o                         
   3  14   7        579.71        573.57        23.97 o                         
   4  14   7         58.35         56.69        12.47 o                         
   5  14   7         14.13         14.80        15.23 o                         
   6  14   7          8.58         24.35        13.74 o                         
 -10  15   7         29.25         61.49        22.79 o                         
  -9  15   7        513.97        530.87        30.29 o                         
  -8  15   7        106.34         94.40         7.79 o                         
  -7  15   7       1242.96       1201.31        23.03 o                         
  -6  15   7       1313.68       1235.45        30.03 o                         
  -5  15   7        336.53        315.52        15.33 o                         
  -4  15   7       1302.32       1362.85        35.65 o                         
  -3  15   7         59.52         78.14        11.01 o                         
  -2  15   7         70.97         58.45         6.69 o                         
  -1  15   7        864.47        795.01        13.37 o                         
   0  15   7         11.46         20.16         5.94 o                         
   1  15   7          4.19         10.28         6.53 o                         
   2  15   7         70.08         93.50         9.17 o                         
   3  15   7        150.72        157.82        12.11 o                         
   4  15   7         14.35          4.44        14.28 o                         
   5  15   7        692.49        717.46        20.66 o                         
   6  15   7         45.31         38.96        14.06 o                         
 -10  16   7        210.67        204.92        25.49 o                         
  -9  16   7         17.96         36.02        21.76 o                         
  -8  16   7        362.72        399.39        27.71 o                         
  -7  16   7        319.95        306.32         9.92 o                         
  -6  16   7         53.37         69.67        11.34 o                         
  -5  16   7       1578.16       1475.99        30.55 o                         
  -4  16   7        184.73        196.90        10.47 o                         
  -3  16   7         24.47         32.21        10.66 o                         
  -2  16   7       2176.07       2213.41        48.79 o                         
  -1  16   7          9.57         22.44         6.42 o                         
   0  16   7       1432.19       1430.63        28.42 o                         
   1  16   7        444.76        433.40        12.32 o                         
   2  16   7        167.20        187.60         9.87 o                         
   3  16   7        186.14        218.27        12.15 o                         
   4  16   7        215.31        224.76        16.98 o                         
   5  16   7        455.68        420.62        17.48 o                         
   6  16   7         11.38         18.07        13.85 o                         
 -10  17   7        258.38        283.29        28.57 o                         
  -9  17   7        325.48        342.27        27.77 o                         
  -8  17   7         21.48         13.31        21.24 o                         
  -7  17   7        195.87        204.86        12.33 o                         
  -6  17   7        904.61        889.85        30.75 o                         
  -5  17   7         35.00         27.78         8.63 o                         
  -4  17   7       1035.45       1028.11        47.12 o                         
  -3  17   7        327.04        311.16        14.66 o                         
  -2  17   7         62.99         79.19        13.97 o                         
  -1  17   7        544.72        525.95        21.75 o                         
   0  17   7        829.05        837.26        23.39 o                         
   1  17   7        206.56        190.17         9.83 o                         
   2  17   7        286.87        277.45        14.42 o                         
   3  17   7         25.70         12.27        12.66 o                         
   4  17   7         96.52         96.11        15.92 o                         
   5  17   7         29.38         47.96        21.19 o                         
  -9  18   7        208.34        233.95        26.41 o                         
  -8  18   7        273.47        286.39        26.54 o                         
  -7  18   7        201.31        165.16        11.96 o                         
  -6  18   7          4.19         16.30         8.35 o                         
  -5  18   7        405.25        400.66        12.92 o                         
  -4  18   7        575.31        596.80        16.03 o                         
  -3  18   7         43.13         54.74        25.63 o                         
  -2  18   7       2382.52       2323.65       128.93 o                         
  -1  18   7        320.34        281.02        12.35 o                         
   0  18   7        126.01        111.72         8.39 o                         
   1  18   7        645.02        623.40        23.34 o                         
   2  18   7         25.18         43.24        12.41 o                         
   3  18   7        306.91        311.81        15.61 o                         
   4  18   7        453.09        468.11        21.04 o                         
   5  18   7        146.71        180.10        15.13 o                         
  -9  19   7        166.15        147.10        26.44 o                         
  -8  19   7        252.03        199.37        26.24 o                         
  -7  19   7        152.88        138.72        12.10 o                         
  -6  19   7        606.15        581.63        35.86 o                         
  -5  19   7         19.24         12.87         9.28 o                         
  -4  19   7        587.01        559.97        15.93 o                         
  -3  19   7        598.09        577.01        29.02 o                         
  -2  19   7          7.07         32.19        13.79 o                         
  -1  19   7        150.12        123.61        16.57 o                         
   0  19   7        200.40        181.63        11.89 o                         
   1  19   7         74.70         63.36         9.07 o                         
   2  19   7        258.47        252.36        20.17 o                         
   3  19   7        136.65        149.53        14.09 o                         
   4  19   7         70.97         71.54        16.06 o                         
   5  19   7          1.73         -3.04        15.97 o                         
  -8  20   7        337.07        356.78        29.93 o                         
  -7  20   7         52.53         59.84        23.55 o                         
  -6  20   7         39.42         52.54        12.89 o                         
  -5  20   7        180.70        183.78        20.67 o                         
  -4  20   7         48.62         45.19        18.68 o                         
  -3  20   7          3.30          3.82        18.89 o                         
  -2  20   7        134.25        147.81        19.34 o                         
  -1  20   7        129.28         90.17        23.17 o                         
   0  20   7         94.65        101.00         8.41 o                         
   1  20   7         86.23        102.48         9.51 o                         
   2  20   7        194.11        221.25        14.76 o                         
   3  20   7         42.78         26.10        13.80 o                         
   4  20   7          5.06         38.93        16.28 o                         
  -8  21   7        150.37        146.96        27.02 o                         
  -7  21   7         25.67         54.57        25.05 o                         
  -6  21   7        311.53        320.95        16.39 o                         
  -5  21   7         49.38         65.20        13.93 o                         
  -4  21   7         11.11         17.01        18.66 o                         
  -3  21   7        366.81        361.67        19.16 o                         
  -2  21   7         10.57         36.28        14.99 o                         
  -1  21   7         21.44          7.95        15.96 o                         
   0  21   7        695.44        668.00        19.98 o                         
   1  21   7        107.56        139.37        12.75 o                         
   2  21   7         42.63         14.67        16.94 o                         
   3  21   7         25.84         22.69        13.98 o                         
   4  21   7          0.70          4.00        15.93 o                         
  -7  22   7         54.01         76.97        26.78 o                         
  -6  22   7        102.88        145.62        14.71 o                         
  -5  22   7         82.47         81.73        14.84 o                         
  -4  22   7        174.69        165.00        21.36 o                         
  -3  22   7          0.87         -9.25        15.02 o                         
  -2  22   7         69.15         95.11        16.31 o                         
  -1  22   7         78.82        133.19        26.88 o                         
   0  22   7         39.20         82.70        17.87 o                         
   1  22   7         89.30        127.37        14.77 o                         
   2  22   7         93.67        105.71        14.60 o                         
   3  22   7         11.06         23.45        14.32 o                         
  -7  23   7        170.60        151.21        28.20 o                         
  -6  23   7         56.69         66.66        14.54 o                         
  -5  23   7        204.68        228.88        28.43 o                         
  -4  23   7         15.55         15.19        19.40 o                         
  -3  23   7        216.79        254.63        26.59 o                         
  -2  23   7         94.18        101.37        17.31 o                         
  -1  23   7          1.07          6.40        16.93 o                         
   0  23   7         61.59         68.98        18.08 o                         
   1  23   7        146.09        134.65        14.55 o                         
   2  23   7          9.27         23.09        14.66 o                         
  -6  24   7        163.32        165.32        28.31 o                         
  -5  24   7         76.66         70.80        15.49 o                         
  -4  24   7        123.27        121.52        22.14 o                         
  -3  24   7         59.60         78.16        16.61 o                         
  -2  24   7          6.09          9.13        16.88 o                         
  -1  24   7        254.42        258.94        20.87 o                         
   0  24   7          1.29          5.74        17.97 o                         
   1  24   7          0.81          9.44        17.81 o                         
  -5  25   7        118.07        143.53        21.94 o                         
  -4  25   7        310.73        312.40        25.68 o                         
  -3  25   7        157.99        147.63        28.85 o                         
  -2  25   7        205.00        176.87        19.10 o                         
  -1  25   7         23.82         39.66        17.84 o                         
   0  25   7        124.14        118.47        19.31 o                         
  -2  26   7         83.94         97.65        18.96 o                         
 -12   0   8        177.49        168.58        25.90 o                         
 -11   0   8        297.88        317.09        26.02 o                         
 -10   0   8         91.95         90.00        10.95 o                         
  -9   0   8       3828.15       3777.88        78.04 o                         
  -8   0   8        175.44        207.12         8.99 o                         
  -7   0   8       1199.17       1188.38        22.97 o                         
  -6   0   8        849.82        888.97        31.80 o                         
  -5   0   8       2727.62       2890.07        50.05 o                         
  -4   0   8        536.35        470.18        15.40 o                         
  -3   0   8       2444.48       2412.62        42.47 o                         
  -2   0   8        391.78        424.51        11.71 o                         
  -1   0   8       2902.13       2910.17       105.82 o                         
   0   0   8        361.85        456.02        22.30 o                         
   1   0   8       1411.70       1415.35        34.10 o                         
   2   0   8        978.79        965.06        26.70 o                         
   3   0   8          1.34         27.08        13.19 o                         
   4   0   8        822.57        808.34        25.58 o                         
   5   0   8        356.81        378.66        19.48 o                         
   6   0   8        215.63        207.16        18.09 o                         
   7   0   8        105.69        114.94        24.21 o                         
 -12   1   8         17.98         35.58        16.96 o                         
 -11   1   8        787.54        798.66        19.07 o                         
 -10   1   8        312.60        274.60         9.31 o                         
  -9   1   8        835.65        915.34        16.77 o                         
  -8   1   8       2402.84       2425.91        30.04 o                         
  -7   1   8          1.71         14.93         4.99 o                         
  -6   1   8       1174.35       1274.48        17.19 o                         
  -5   1   8       1664.38       1604.73        20.92 o                         
  -4   1   8         77.96        105.27         6.32 o                         
  -3   1   8       2813.86       2896.92        32.90 o                         
  -2   1   8        404.99        369.76         8.85 o                         
  -1   1   8         12.67         14.72         5.36 o                         
   0   1   8       1133.64       1199.17        24.43 o                         
   1   1   8        326.37        325.51        14.32 o                         
   2   1   8          1.19          8.90         8.22 o                         
   3   1   8       1074.81       1049.40        20.57 o                         
   4   1   8          7.17         31.26         9.83 o                         
   5   1   8         59.34         77.70        11.56 o                         
   6   1   8        184.07        201.11        15.88 o                         
   7   1   8         66.90        100.62        14.98 o                         
 -12   2   8        185.72        179.19        17.99 o                         
 -11   2   8         38.59         32.68        10.02 o                         
 -10   2   8        994.95       1049.89        23.32 o                         
  -9   2   8         91.62        107.47         5.99 o                         
  -8   2   8        200.99        179.79         6.03 o                         
  -7   2   8       2071.36       2136.55        26.82 o                         
  -6   2   8       1173.93       1104.69        15.33 o                         
  -5   2   8        353.42        379.21         7.78 o                         
  -4   2   8       1572.69       1631.62        23.21 o                         
  -3   2   8        470.17        477.42         8.05 o                         
  -2   2   8        239.49        253.01         7.35 o                         
  -1   2   8       2266.78       2213.26        28.17 o                         
   0   2   8         15.12         17.11         7.07 o                         
   1   2   8       1250.66       1235.21        26.84 o                         
   2   2   8        442.67        497.32        12.69 o                         
   3   2   8         59.76         42.59        15.98 o                         
   4   2   8        103.05         96.07        14.03 o                         
   5   2   8        264.13        238.67        21.51 o                         
   6   2   8         66.34        101.07        13.98 o                         
   7   2   8        299.80        307.94        17.02 o                         
 -12   3   8          9.50         14.46        16.46 o                         
 -11   3   8        533.06        548.36        17.84 o                         
 -10   3   8         18.87         22.75         6.37 o                         
  -9   3   8         62.26         79.31         5.35 o                         
  -8   3   8        190.59        195.86         6.61 o                         
  -7   3   8         47.58         50.01         5.20 o                         
  -6   3   8         78.31         92.43         5.40 o                         
  -5   3   8       3268.82       3282.07        39.85 o                         
  -4   3   8        329.40        293.66         7.68 o                         
  -3   3   8        812.06        802.55        11.25 o                         
  -2   3   8       1147.11       1151.85        15.07 o                         
  -1   3   8        477.08        497.51         8.77 o                         
   0   3   8         74.97         72.94         7.34 o                         
   1   3   8       1056.28       1031.13        21.59 o                         
   2   3   8         67.93         55.76         8.40 o                         
   3   3   8        329.12        338.94        13.96 o                         
   4   3   8        903.14        868.76        21.92 o                         
   5   3   8        191.19        170.22        18.52 o                         
   6   3   8          6.81         13.09        16.65 o                         
   7   3   8        124.80        153.42        19.03 o                         
 -12   4   8        276.06        238.96        18.55 o                         
 -11   4   8          4.77         12.03        10.63 o                         
 -10   4   8        135.75        154.36         6.44 o                         
  -9   4   8        638.02        616.53        10.03 o                         
  -8   4   8          5.94         16.77         5.29 o                         
  -7   4   8       1804.00       1898.24        24.09 o                         
  -6   4   8        561.76        548.24         9.45 o                         
  -5   4   8          6.31          7.02         4.86 o                         
  -4   4   8       2204.53       2257.05        30.94 o                         
  -3   4   8         26.32         43.83         4.44 o                         
  -2   4   8        684.52        679.25        10.38 o                         
  -1   4   8       1151.04       1109.28        15.94 o                         
   0   4   8        407.69        389.89        14.54 o                         
   1   4   8        561.87        530.75        18.06 o                         
   2   4   8         23.80         28.45         8.91 o                         
   3   4   8         60.43         72.68        12.44 o                         
   4   4   8        167.08        157.97        14.72 o                         
   5   4   8        276.58        262.76        20.23 o                         
   6   4   8          0.67          0.81        16.67 o                         
   7   4   8          3.87         23.61        17.78 o                         
 -12   5   8         40.17         57.58        16.37 o                         
 -11   5   8          7.51         21.02        10.83 o                         
 -10   5   8       1135.47       1100.97        17.96 o                         
  -9   5   8        420.37        436.19         8.14 o                         
  -8   5   8        655.88        658.17        15.32 o                         
  -7   5   8        275.21        241.32         6.99 o                         
  -6   5   8         10.53         19.71         4.94 o                         
  -5   5   8       1116.92       1058.31        16.32 o                         
  -4   5   8        331.23        311.21         7.75 o                         
  -3   5   8       1808.14       1822.18        20.33 o                         
  -2   5   8        940.26        926.53        12.87 o                         
  -1   5   8        527.34        547.70        10.92 o                         
   0   5   8        324.19        358.18        10.32 o                         
   1   5   8       1555.34       1533.56        25.75 o                         
   2   5   8        253.85        239.84        11.27 o                         
   3   5   8       1026.31       1010.25        36.68 o                         
   4   5   8        257.45        266.81        20.05 o                         
   5   5   8        183.99        146.87        16.61 o                         
   6   5   8        131.75        138.52        20.59 o                         
   7   5   8          0.52         14.86        18.74 o                         
 -12   6   8        151.44        158.11        17.36 o                         
 -11   6   8          6.01         20.74        10.74 o                         
 -10   6   8        372.31        372.65        12.26 o                         
  -9   6   8        480.92        451.62         8.76 o                         
  -8   6   8         14.27         24.66         5.36 o                         
  -7   6   8        626.62        660.93        12.63 o                         
  -6   6   8         55.57         71.33         5.13 o                         
  -5   6   8          4.58          4.46         5.23 o                         
  -4   6   8        173.14        154.05         5.78 o                         
  -3   6   8       2254.41       2203.00        25.78 o                         
  -2   6   8         91.10        102.57         5.51 o                         
  -1   6   8       1122.31       1113.02        17.49 o                         
   0   6   8        193.27        210.51         7.02 o                         
   1   6   8        162.19        159.81         8.85 o                         
   2   6   8       1217.86       1163.73        26.70 o                         
   3   6   8        139.13        166.04        14.29 o                         
   4   6   8        324.34        258.04        13.84 o                         
   5   6   8         13.64         26.99        12.53 o                         
   6   6   8         60.24         74.36        20.69 o                         
   7   6   8         76.96         63.19        12.63 o                         
 -11   7   8        469.99        445.48        15.07 o                         
 -10   7   8          3.77         15.28        11.19 o                         
  -9   7   8         77.28         87.11         5.17 o                         
  -8   7   8        177.75        169.60         6.08 o                         
  -7   7   8        783.06        777.07        14.07 o                         
  -6   7   8        569.25        572.77        13.32 o                         
  -5   7   8         40.86         42.45         5.49 o                         
  -4   7   8          1.00          6.65         4.87 o                         
  -3   7   8        433.13        434.58         8.12 o                         
  -2   7   8       3231.30       3148.71        35.86 o                         
  -1   7   8         17.55         10.89         5.29 o                         
   0   7   8        458.99        454.53         9.45 o                         
   1   7   8        786.55        805.12        14.82 o                         
   2   7   8         92.31        103.08         9.79 o                         
   3   7   8        293.01        266.29        13.21 o                         
   4   7   8          5.35         17.73        11.81 o                         
   5   7   8         14.94         15.07        12.45 o                         
   6   7   8         30.75         33.21        11.92 o                         
   7   7   8        198.47        199.44        15.95 o                         
 -11   8   8          2.28         21.61        11.04 o                         
 -10   8   8         66.82         79.90        11.88 o                         
  -9   8   8        124.32        125.74         6.22 o                         
  -8   8   8         59.93         69.72         5.25 o                         
  -7   8   8          4.20          2.49         5.55 o                         
  -6   8   8         54.49         48.67         6.49 o                         
  -5   8   8         72.13         65.31         5.93 o                         
  -4   8   8        408.77        403.37         9.47 o                         
  -3   8   8         35.24         39.32         5.06 o                         
  -2   8   8        801.46        820.11        11.94 o                         
  -1   8   8        263.59        239.03         6.97 o                         
   0   8   8        286.35        277.32        13.75 o                         
   1   8   8         12.38         20.76         7.59 o                         
   2   8   8        676.24        649.73        19.37 o                         
   3   8   8         34.20         31.18        11.08 o                         
   4   8   8         56.86         52.59        12.42 o                         
   5   8   8        505.32        488.50        15.47 o                         
   6   8   8         12.89         14.66        11.85 o                         
 -11   9   8        161.76        162.84        12.14 o                         
 -10   9   8         95.24         84.00        11.97 o                         
  -9   9   8          4.44         18.79         5.18 o                         
  -8   9   8         13.47         15.37         4.75 o                         
  -7   9   8          4.35          1.62         4.70 o                         
  -6   9   8        137.86        119.12         7.03 o                         
  -5   9   8        798.00        779.28        17.01 o                         
  -4   9   8        149.85        143.26         9.47 o                         
  -3   9   8         19.49         21.52         5.25 o                         
  -2   9   8        873.76        852.26        20.21 o                         
  -1   9   8        850.02        835.14        14.08 o                         
   0   9   8        805.35        734.33        14.93 o                         
   1   9   8        391.53        410.05        13.65 o                         
   2   9   8          7.93          7.63         9.20 o                         
   3   9   8         39.73         14.36        12.54 o                         
   4   9   8        141.63        126.43        11.13 o                         
   5   9   8         13.12         13.66        11.14 o                         
   6   9   8         81.29         81.58        12.28 o                         
 -11  10   8          0.96         27.40        15.41 o                         
 -10  10   8         33.46         44.76        11.03 o                         
  -9  10   8        113.59         97.00         8.80 o                         
  -8  10   8        427.76        385.23        10.47 o                         
  -7  10   8        297.32        275.01        13.54 o                         
  -6  10   8        887.57        840.05        37.91 o                         
  -5  10   8         29.81         33.45         8.05 o                         
  -4  10   8        378.30        379.32        14.48 o                         
  -3  10   8        148.29        124.31         8.85 o                         
  -2  10   8        700.89        673.91        14.00 o                         
  -1  10   8         18.30         30.45         6.33 o                         
   0  10   8         67.10         74.04         7.68 o                         
   1  10   8        494.46        452.08        14.74 o                         
   2  10   8        301.73        297.64        12.38 o                         
   3  10   8         26.37         22.15        11.29 o                         
   4  10   8         21.71         30.39        10.62 o                         
   5  10   8         69.87         80.37        12.61 o                         
   6  10   8         46.44         77.10        12.25 o                         
 -11  11   8         24.11         56.22        16.12 o                         
 -10  11   8         15.47         19.48        19.00 o                         
  -9  11   8          1.87          7.33         9.27 o                         
  -8  11   8         78.11         63.34         4.94 o                         
  -7  11   8        234.45        199.09         8.50 o                         
  -6  11   8        228.50        228.23         7.19 o                         
  -5  11   8         83.66         99.08        11.23 o                         
  -4  11   8          3.52          6.81         5.34 o                         
  -3  11   8        294.02        303.58        13.68 o                         
  -2  11   8       1380.24       1294.94        24.65 o                         
  -1  11   8        394.15        392.37        10.20 o                         
   0  11   8        470.24        459.37        11.49 o                         
   1  11   8         10.32         17.62         7.86 o                         
   2  11   8         25.81         28.71         7.81 o                         
   3  11   8          4.80          8.64        10.81 o                         
   4  11   8          0.30         -3.30        10.62 o                         
   5  11   8        142.74        153.02        12.30 o                         
   6  11   8          3.38         28.88        14.29 o                         
 -11  12   8        541.07        572.66        23.27 o                         
 -10  12   8         14.76         26.39        20.56 o                         
  -9  12   8         63.74         58.06        20.97 o                         
  -8  12   8        295.80        249.10        15.11 o                         
  -7  12   8        160.92        140.12        13.29 o                         
  -6  12   8         26.57         20.05         5.93 o                         
  -5  12   8        166.21        175.48         9.47 o                         
  -4  12   8        142.69        124.04         7.72 o                         
  -3  12   8         57.18         49.58         6.02 o                         
  -2  12   8        194.00        155.27         7.36 o                         
  -1  12   8         22.17         20.22         6.57 o                         
   0  12   8        160.04        150.31         8.21 o                         
   1  12   8        127.67        117.56         7.97 o                         
   2  12   8         11.79         10.40         7.82 o                         
   3  12   8          0.58          6.08        11.68 o                         
   4  12   8        120.13        122.64        11.41 o                         
   5  12   8        257.91        260.21        16.00 o                         
   6  12   8         16.86         12.71        14.15 o                         
 -10  13   8        119.86        139.19        21.94 o                         
  -9  13   8        294.56        300.34        24.80 o                         
  -8  13   8        136.93        101.08        15.34 o                         
  -7  13   8         30.29         17.53        10.39 o                         
  -6  13   8         39.53         50.62        10.16 o                         
  -5  13   8         13.89         17.10         8.53 o                         
  -4  13   8         18.16         22.33         6.39 o                         
  -3  13   8        780.66        682.18        15.08 o                         
  -2  13   8         23.96         13.42         5.70 o                         
  -1  13   8         29.15         42.34         8.55 o                         
   0  13   8         42.09         58.62         6.92 o                         
   1  13   8         29.94         33.45         7.51 o                         
   2  13   8        350.65        312.36        10.82 o                         
   3  13   8         59.30         48.89        11.57 o                         
   4  13   8         20.45         39.80        11.23 o                         
   5  13   8         76.57        104.34        14.33 o                         
 -10  14   8        179.31        198.70        24.01 o                         
  -9  14   8          0.16         16.63        21.22 o                         
  -8  14   8         31.15         32.67         9.31 o                         
  -7  14   8        533.17        523.59        17.30 o                         
  -6  14   8          0.50          6.59         8.16 o                         
  -5  14   8        151.43        154.67        10.01 o                         
  -4  14   8        348.84        343.59        12.51 o                         
  -3  14   8         44.94         52.77         5.61 o                         
  -2  14   8       1024.45        940.41        18.41 o                         
  -1  14   8        592.40        560.44        12.24 o                         
   0  14   8        308.39        273.34         8.62 o                         
   1  14   8        141.84        148.64         8.23 o                         
   2  14   8         22.17         23.09         8.02 o                         
   3  14   8         50.91         41.58        11.68 o                         
   4  14   8        270.86        281.48        15.77 o                         
   5  14   8          4.05          9.19        20.12 o                         
 -10  15   8         73.57         88.12        23.34 o                         
  -9  15   8         46.92         62.82        22.60 o                         
  -8  15   8        279.46        258.23        22.17 o                         
  -7  15   8        220.82        186.54        24.52 o                         
  -6  15   8        334.80        404.99        12.62 o                         
  -5  15   8         33.97         57.53        14.74 o                         
  -4  15   8        648.22        584.56        15.88 o                         
  -3  15   8         26.05         45.25        11.49 o                         
  -2  15   8         95.40        115.02         6.82 o                         
  -1  15   8         86.94        110.06         8.44 o                         
   0  15   8         29.23         32.16         6.80 o                         
   1  15   8         84.37         77.56        10.53 o                         
   2  15   8         18.61         34.15         8.81 o                         
   3  15   8        394.27        391.37        15.40 o                         
   4  15   8          7.60          3.74        16.15 o                         
   5  15   8          1.73         34.02        14.40 o                         
  -9  16   8        288.36        255.80        25.57 o                         
  -8  16   8        646.81        680.83        34.96 o                         
  -7  16   8        382.93        378.03        15.67 o                         
  -6  16   8          8.48         30.60         8.83 o                         
  -5  16   8         67.37         71.96         9.59 o                         
  -4  16   8        501.46        542.58        16.99 o                         
  -3  16   8         43.96         37.24        18.08 o                         
  -2  16   8       1013.92        996.33        27.00 o                         
  -1  16   8         32.16         27.27         5.95 o                         
   0  16   8         21.93         30.40         6.77 o                         
   1  16   8        142.06        152.63         9.53 o                         
   2  16   8        343.96        333.41        15.10 o                         
   3  16   8         42.32         48.88        11.03 o                         
   4  16   8         71.51         75.84        17.04 o                         
   5  16   8          1.52         38.95        16.97 o                         
  -9  17   8        596.56        658.50        34.95 o                         
  -8  17   8        172.13        124.81        24.79 o                         
  -7  17   8        197.25        194.09        13.24 o                         
  -6  17   8        384.62        377.50        16.34 o                         
  -5  17   8        364.45        352.98        13.09 o                         
  -4  17   8        473.68        449.37        14.55 o                         
  -3  17   8        138.27        167.50        20.98 o                         
  -2  17   8          4.23          9.80         5.38 o                         
  -1  17   8         89.00         85.03        13.27 o                         
   0  17   8        294.90        305.49        16.92 o                         
   1  17   8         87.65         91.95         9.95 o                         
   2  17   8        122.55        130.76        10.82 o                         
   3  17   8        105.82        104.21        11.21 o                         
   4  17   8        175.65        184.90        18.10 o                         
  -9  18   8         23.74         39.97        24.10 o                         
  -8  18   8         13.69         27.94        24.09 o                         
  -7  18   8        469.63        453.86        30.32 o                         
  -6  18   8        280.31        269.94        15.73 o                         
  -5  18   8        635.78        637.46        18.30 o                         
  -4  18   8        120.58        141.26        15.29 o                         
  -3  18   8        370.81        302.54        24.37 o                         
  -2  18   8        710.79        738.19        24.76 o                         
  -1  18   8        358.77        348.33        17.58 o                         
   0  18   8         30.46         48.72         8.70 o                         
   1  18   8        740.48        693.90        19.60 o                         
   2  18   8          4.33         28.18        11.17 o                         
   3  18   8         40.78         59.31        11.30 o                         
   4  18   8        193.46        242.88        25.34 o                         
  -8  19   8        521.81        553.57        32.91 o                         
  -7  19   8         54.60         94.72        25.09 o                         
  -6  19   8        276.78        291.03        27.68 o                         
  -5  19   8        666.45        699.06        26.45 o                         
  -4  19   8         28.18         29.14        14.46 o                         
  -3  19   8       1408.54       1276.22        47.76 o                         
  -2  19   8         17.90         50.96        15.65 o                         
  -1  19   8         22.22         33.07         7.40 o                         
   0  19   8        627.11        619.49        30.13 o                         
   1  19   8          9.49         10.12         9.61 o                         
   2  19   8          3.02         22.92        10.46 o                         
   3  19   8        483.27        458.12        15.19 o                         
  -8  20   8         10.89         13.25        25.24 o                         
  -7  20   8        522.19        611.79        36.25 o                         
  -6  20   8        164.11        158.77        15.22 o                         
  -5  20   8        580.42        594.02        21.93 o                         
  -4  20   8        705.49        759.38        33.90 o                         
  -3  20   8          7.21         24.13        21.35 o                         
  -2  20   8        105.02        137.92        22.38 o                         
  -1  20   8        251.67        257.98        18.57 o                         
   0  20   8         24.22         49.83        13.78 o                         
   1  20   8        220.86        249.46        11.64 o                         
   2  20   8         52.16         75.16        10.94 o                         
   3  20   8          7.48         18.56        11.39 o                         
  -7  21   8         20.13         64.71        24.83 o                         
  -6  21   8        114.92        125.28        21.73 o                         
  -5  21   8         95.15        102.16        15.92 o                         
  -4  21   8        239.82        227.34        23.18 o                         
  -3  21   8        694.28        673.05        24.75 o                         
  -2  21   8        516.89        530.15        27.55 o                         
  -1  21   8         47.08         37.26        17.37 o                         
   0  21   8         86.10         98.66        14.42 o                         
   1  21   8        120.73        130.34        14.81 o                         
   2  21   8         27.99         26.48        14.71 o                         
  -6  22   8        341.08        370.35        19.16 o                         
  -5  22   8        109.60        143.71        28.82 o                         
  -4  22   8        292.27        306.31        26.00 o                         
  -3  22   8        133.44        165.95        19.03 o                         
  -2  22   8        134.96        151.28        18.05 o                         
  -1  22   8        547.49        617.81        25.32 o                         
   0  22   8          4.75         11.60        17.74 o                         
   1  22   8        226.02        217.06        16.25 o                         
  -5  23   8        883.26       1008.43       105.54 o                         
  -4  23   8          0.37          6.55        21.48 o                         
  -3  23   8          8.37         -1.76        16.26 o                         
  -2  23   8        432.18        460.99        46.69 o                         
  -1  23   8          1.76         47.70        18.65 o                         
   0  23   8        240.80        252.77        47.21 o                         
  -4  24   8        332.08        366.25        27.76 o                         
  -3  24   8         18.29         15.22        21.85 o                         
  -2  24   8          2.81         16.32        17.40 o                         
  -1  24   8        818.99        856.48        30.00 o                         
 -11   1   9         26.31         19.45        15.68 o                         
 -10   1   9        341.22        335.99        13.44 o                         
  -9   1   9         59.71         60.25         8.53 o                         
  -8   1   9        147.52        154.84         7.05 o                         
  -7   1   9        935.30        946.67        14.04 o                         
  -6   1   9          3.05          7.45         5.54 o                         
  -5   1   9        259.03        264.15         7.27 o                         
  -4   1   9          9.22         12.27         5.62 o                         
  -3   1   9         23.68         20.56         5.22 o                         
  -2   1   9        164.03        161.56         7.90 o                         
  -1   1   9         67.91         64.06        11.25 o                         
   0   1   9         56.00         52.14         9.65 o                         
   1   1   9        299.78        322.49        15.73 o                         
   2   1   9         62.16         45.80        11.18 o                         
   3   1   9         59.12         46.24        11.68 o                         
   4   1   9        124.76        139.78        13.47 o                         
   5   1   9         43.52         25.42        13.52 o                         
   6   1   9          6.99         28.51        14.75 o                         
 -11   2   9         21.16         10.34        15.60 o                         
 -10   2   9        247.09        272.12        10.75 o                         
  -9   2   9         42.99         45.37         6.15 o                         
  -8   2   9        233.86        246.29         7.68 o                         
  -7   2   9         59.49         67.22         6.45 o                         
  -6   2   9         89.78         90.59         5.94 o                         
  -5   2   9         60.38         68.58         6.65 o                         
  -4   2   9         94.63        101.67         6.05 o                         
  -3   2   9        196.71        197.57         6.28 o                         
  -2   2   9        295.49        281.34        10.24 o                         
  -1   2   9        354.43        346.24        12.36 o                         
   0   2   9        358.33        336.85        18.26 o                         
   1   2   9          0.64         15.86        20.05 o                         
   2   2   9          2.18          9.42        10.73 o                         
   3   2   9          2.97          5.38        11.48 o                         
   4   2   9        135.07        139.84        16.49 o                         
   5   2   9         79.90        125.67        18.50 o                         
   6   2   9        103.66        103.20        15.41 o                         
 -11   3   9          9.87          4.09        10.75 o                         
 -10   3   9         34.77         52.43         8.40 o                         
  -9   3   9         84.04         77.48         6.35 o                         
  -8   3   9        145.80        120.07         6.64 o                         
  -7   3   9       1575.08       1606.79        23.13 o                         
  -6   3   9         88.02         99.29         6.13 o                         
  -5   3   9         88.71        101.32         6.09 o                         
  -4   3   9        858.25        909.89        15.04 o                         
  -3   3   9         12.06         13.34         5.20 o                         
  -2   3   9        301.31        303.06         8.97 o                         
  -1   3   9        660.08        674.01        14.94 o                         
   0   3   9        193.57        175.91        11.16 o                         
   1   3   9        474.02        443.43        17.92 o                         
   2   3   9         96.20         87.78        11.38 o                         
   3   3   9         73.37        106.85        14.82 o                         
   4   3   9         34.72         52.32        12.98 o                         
   5   3   9         37.34         36.17        14.12 o                         
   6   3   9         30.56         37.07        14.72 o                         
 -11   4   9         25.92         36.67        10.96 o                         
 -10   4   9        420.10        378.34        18.18 o                         
  -9   4   9        113.43        130.39         6.62 o                         
  -8   4   9         25.64         25.97         6.89 o                         
  -7   4   9         90.52         84.46         6.43 o                         
  -6   4   9         12.01         21.77         6.02 o                         
  -5   4   9       3960.39       3894.26        47.14 o                         
  -4   4   9        371.79        403.75        12.33 o                         
  -3   4   9        399.81        425.31         8.80 o                         
  -2   4   9         40.21         41.06         6.60 o                         
  -1   4   9        116.85        104.11         9.57 o                         
   0   4   9        326.42        287.72        12.29 o                         
   1   4   9        788.87        740.39        22.80 o                         
   2   4   9        643.62        586.55        20.74 o                         
   3   4   9         11.32         18.53        14.18 o                         
   4   4   9        185.30        198.78        22.30 o                         
   5   4   9         60.22         67.10        21.32 o                         
   6   4   9         37.63         53.78        15.13 o                         
 -11   5   9          0.52          5.75        11.32 o                         
 -10   5   9        165.16        192.38        13.63 o                         
  -9   5   9        678.22        657.28        11.97 o                         
  -8   5   9        709.03        753.90        12.91 o                         
  -7   5   9         10.62         16.72         5.98 o                         
  -6   5   9          1.43          8.04         5.94 o                         
  -5   5   9        175.21        186.68         8.13 o                         
  -4   5   9        152.47        150.06         7.57 o                         
  -3   5   9        687.71        673.17        11.67 o                         
  -2   5   9         22.87         16.85         6.89 o                         
  -1   5   9       1005.95       1032.13        27.47 o                         
   0   5   9         19.97         18.54         7.79 o                         
   1   5   9         32.46         26.10         8.76 o                         
   2   5   9        603.61        579.55        17.03 o                         
   3   5   9         24.94         16.50        10.43 o                         
   4   5   9        709.80        747.15        21.31 o                         
   5   5   9         14.58          1.35        11.91 o                         
   6   5   9          1.76          4.93        14.54 o                         
 -11   6   9        267.22        275.64        15.34 o                         
 -10   6   9         12.36         20.08        12.01 o                         
  -9   6   9        107.61        129.90         7.44 o                         
  -8   6   9        601.10        605.58        12.79 o                         
  -7   6   9          1.13          6.99         6.40 o                         
  -6   6   9        758.46        833.25        18.28 o                         
  -5   6   9        279.38        254.02        16.36 o                         
  -4   6   9          8.18          4.97         7.39 o                         
  -3   6   9        999.21        987.88        16.60 o                         
  -2   6   9          7.09          5.75         7.64 o                         
  -1   6   9        117.44        128.12        10.32 o                         
   0   6   9        804.84        853.84        15.46 o                         
   1   6   9        133.33        139.20         9.51 o                         
   2   6   9          6.20         -0.85        10.99 o                         
   3   6   9        598.50        577.85        15.69 o                         
   4   6   9        523.76        447.09        14.95 o                         
   5   6   9         51.22         81.13        14.22 o                         
   6   6   9          4.03         -1.13        14.49 o                         
 -11   7   9        229.25        250.86        14.95 o                         
 -10   7   9        219.16        236.63        14.30 o                         
  -9   7   9         12.18         33.43        11.99 o                         
  -8   7   9        209.02        243.65         8.17 o                         
  -7   7   9        709.11        694.76        16.34 o                         
  -6   7   9          4.95          2.97         7.27 o                         
  -5   7   9         13.65         21.62         7.12 o                         
  -4   7   9         18.30         27.68         9.09 o                         
  -3   7   9         53.37         45.61         6.71 o                         
  -2   7   9        426.92        429.39        11.67 o                         
  -1   7   9        789.91        771.09        17.83 o                         
   0   7   9          0.10         -4.57         7.22 o                         
   1   7   9          8.23         11.10         7.87 o                         
   2   7   9        239.95        248.74        13.07 o                         
   3   7   9         40.94         42.98        12.45 o                         
   4   7   9         11.09         20.67        13.08 o                         
   5   7   9        339.42        355.55        16.72 o                         
 -11   8   9        387.96        359.50        24.16 o                         
 -10   8   9         19.62         33.38        11.93 o                         
  -9   8   9        376.89        378.38        13.06 o                         
  -8   8   9        508.75        475.97        10.31 o                         
  -7   8   9          0.37          1.61         6.34 o                         
  -6   8   9        548.62        550.23        13.63 o                         
  -5   8   9        201.59        201.38         9.04 o                         
  -4   8   9         32.18         52.61         9.32 o                         
  -3   8   9       2193.15       2220.65        31.27 o                         
  -2   8   9         31.02         35.16         7.89 o                         
  -1   8   9        132.01        137.32         8.37 o                         
   0   8   9         32.88         44.58         7.59 o                         
   1   8   9         17.54         18.36         7.88 o                         
   2   8   9         29.65         29.44        11.05 o                         
   3   8   9          6.28         11.96        12.58 o                         
   4   8   9        564.51        536.85        18.66 o                         
   5   8   9         47.11         43.73        14.40 o                         
 -11   9   9         25.54         61.16        20.00 o                         
 -10   9   9        413.83        400.17        46.01 o                         
  -9   9   9         67.85         76.96        11.78 o                         
  -8   9   9         53.45         77.40         6.69 o                         
  -7   9   9        280.85        307.20         9.26 o                         
  -6   9   9        262.92        213.37        14.81 o                         
  -5   9   9        847.17        911.39        31.58 o                         
  -4   9   9        114.07        146.31        10.54 o                         
  -3   9   9       1008.29        965.58        19.22 o                         
  -2   9   9        252.42        232.81         8.25 o                         
  -1   9   9        484.63        477.39        12.01 o                         
   0   9   9         33.34         25.64         7.43 o                         
   1   9   9        504.08        486.19        12.84 o                         
   2   9   9        306.07        296.93        16.36 o                         
   3   9   9         89.17         85.50        15.37 o                         
   4   9   9        286.58        305.31        16.00 o                         
   5   9   9        102.30        116.51        12.71 o                         
 -10  10   9          6.80          5.96        20.40 o                         
  -9  10   9        296.76        291.33        20.05 o                         
  -8  10   9        594.54        558.01        24.08 o                         
  -7  10   9        136.20        139.75         5.95 o                         
  -6  10   9        308.08        366.82        15.33 o                         
  -5  10   9       1022.10       1040.03        23.88 o                         
  -4  10   9        286.99        302.15        12.15 o                         
  -3  10   9        142.01        150.67         6.96 o                         
  -2  10   9        203.21        214.88         8.40 o                         
  -1  10   9         33.76         35.63         7.52 o                         
   0  10   9        524.84        516.69        13.63 o                         
   1  10   9        257.59        266.58        10.77 o                         
   2  10   9         37.62         30.24        13.85 o                         
   3  10   9        381.20        391.77        41.00 o                         
   4  10   9          1.46         22.56        11.57 o                         
   5  10   9         59.25         86.16        12.93 o                         
 -10  11   9        683.34        754.25        34.77 o                         
  -9  11   9        310.60        318.87        24.65 o                         
  -8  11   9        383.83        353.21        22.18 o                         
  -7  11   9        626.48        604.31        34.35 o                         
  -6  11   9         96.38        109.95        11.95 o                         
  -5  11   9         96.87        116.60        10.31 o                         
  -4  11   9       1384.44       1300.27        30.43 o                         
  -3  11   9          4.91          8.85         6.24 o                         
  -2  11   9        148.48        134.87         7.64 o                         
  -1  11   9        383.26        398.90        10.18 o                         
   0  11   9        162.08        171.30         9.17 o                         
   1  11   9        349.59        350.76        13.69 o                         
   2  11   9        526.34        533.88        17.24 o                         
   3  11   9         18.41         14.94        11.71 o                         
   4  11   9        146.74        140.02        15.71 o                         
   5  11   9         34.15         51.70        13.86 o                         
 -10  12   9         20.99         20.01        21.10 o                         
  -9  12   9         78.87        115.60        22.40 o                         
  -8  12   9        850.04        806.51        54.49 o                         
  -7  12   9        168.70        126.26        16.44 o                         
  -6  12   9       1170.71       1186.09        26.72 o                         
  -5  12   9        571.87        544.29        19.07 o                         
  -4  12   9         70.69         78.63         6.85 o                         
  -3  12   9        567.35        556.06        17.13 o                         
  -2  12   9        299.88        281.85         9.91 o                         
  -1  12   9          3.20          2.00         7.23 o                         
   0  12   9       1145.87       1095.26        27.40 o                         
   1  12   9        151.64        150.44         9.72 o                         
   2  12   9         67.06         79.78        10.95 o                         
   3  12   9        106.27        107.74        13.70 o                         
   4  12   9         73.36         93.70        12.29 o                         
 -10  13   9        324.54        362.23        28.57 o                         
  -9  13   9        346.02        350.33        27.17 o                         
  -8  13   9         37.28         36.25        12.44 o                         
  -7  13   9        894.19        921.25        39.66 o                         
  -6  13   9        273.36        250.38        11.24 o                         
  -5  13   9        229.58        262.46        11.52 o                         
  -4  13   9        752.86        740.26        22.81 o                         
  -3  13   9         41.47         61.79         7.74 o                         
  -2  13   9        218.57        226.07         9.47 o                         
  -1  13   9       1508.77       1362.21        39.09 o                         
   0  13   9         64.30         71.58         8.36 o                         
   1  13   9         52.36         49.88         8.42 o                         
   2  13   9        153.47        165.70        11.54 o                         
   3  13   9          0.86         16.02        12.44 o                         
   4  13   9        159.45        192.34        13.36 o                         
  -9  14   9        302.37        360.02        27.40 o                         
  -8  14   9        222.57        204.47        18.35 o                         
  -7  14   9        220.29        207.20        24.53 o                         
  -6  14   9        225.71        271.05        16.39 o                         
  -5  14   9        708.75        713.33        23.11 o                         
  -4  14   9        272.26        188.65        10.62 o                         
  -3  14   9        640.18        598.14        29.21 o                         
  -2  14   9       1361.98       1167.72        31.52 o                         
  -1  14   9        122.34        109.30         7.88 o                         
   0  14   9        366.34        374.92        10.36 o                         
   1  14   9        777.34        770.08        16.06 o                         
   2  14   9        181.13        187.15        12.01 o                         
   3  14   9        332.74        333.39        22.89 o                         
   4  14   9         40.28         63.78        12.45 o                         
  -9  15   9        363.55        348.21        28.52 o                         
  -8  15   9         97.70         43.64        23.28 o                         
  -7  15   9       1018.60       1078.21        44.50 o                         
  -6  15   9        210.35        234.55        11.66 o                         
  -5  15   9          7.42         28.94        10.02 o                         
  -4  15   9       1060.17       1045.55        29.48 o                         
  -3  15   9       1021.44        858.58        60.42 o                         
  -2  15   9        840.38        750.60        15.90 o                         
  -1  15   9        313.04        305.93        13.56 o                         
   0  15   9         21.06         29.41         7.65 o                         
   1  15   9        281.02        252.28        12.18 o                         
   2  15   9        176.83        196.61        12.19 o                         
   3  15   9          4.95         11.28        12.59 o                         
   4  15   9        117.06        120.71        15.47 o                         
  -9  16   9         50.72         50.04        24.82 o                         
  -8  16   9        125.64        137.58        24.94 o                         
  -7  16   9         54.91         37.95        13.04 o                         
  -6  16   9        158.47        145.95        14.55 o                         
  -5  16   9        908.43        982.34        93.98 o                         
  -4  16   9         96.13        110.73        15.19 o                         
  -3  16   9        909.62        830.38        36.36 o                         
  -2  16   9         82.84         91.00         8.86 o                         
  -1  16   9         59.11         63.46         8.94 o                         
   0  16   9          7.96         10.03         9.51 o                         
   1  16   9        279.02        272.02        17.23 o                         
   2  16   9         28.27         15.85        10.94 o                         
   3  16   9         52.40         60.44        14.93 o                         
  -8  17   9          1.66          2.94        24.32 o                         
  -7  17   9        503.14        511.58        28.68 o                         
  -6  17   9        148.75        135.32        14.74 o                         
  -5  17   9         66.80         55.60        14.28 o                         
  -4  17   9       1516.22       1453.65        37.20 o                         
  -3  17   9        145.02        160.57        23.10 o                         
  -2  17   9          3.55         -2.64        18.70 o                         
  -1  17   9        545.17        535.72        19.11 o                         
   0  17   9         17.91         34.10         9.45 o                         
   1  17   9         13.35         30.49        10.18 o                         
   2  17   9          3.74         13.84        11.44 o                         
   3  17   9        160.00        168.79        12.94 o                         
  -8  18   9        211.83        268.63        29.48 o                         
  -7  18   9        188.49        184.74        27.76 o                         
  -6  18   9         28.53         37.50        14.18 o                         
  -5  18   9        545.21        500.81        56.47 o                         
  -4  18   9        734.30        619.81        42.93 o                         
  -3  18   9        123.58        114.82        23.09 o                         
  -2  18   9        253.48        231.78        18.89 o                         
  -1  18   9         62.76        110.04        24.83 o                         
   0  18   9        199.37        199.08        15.28 o                         
   1  18   9         87.25         94.16        10.90 o                         
   2  18   9         17.15         21.96        11.11 o                         
  -7  19   9        148.41        144.24        27.63 o                         
  -6  19   9         17.60         28.03        14.70 o                         
  -5  19   9         39.33         46.58        15.44 o                         
  -4  19   9        488.57        450.06        45.02 o                         
  -3  19   9       1130.82       1036.48        42.86 o                         
  -2  19   9          4.83          7.43        16.75 o                         
  -1  19   9        147.24        151.24        34.70 o                         
   0  19   9        179.25        173.89        15.36 o                         
   1  19   9         19.87         43.51        14.81 o                         
   2  19   9         26.19         43.73        15.63 o                         
  -6  20   9         15.24         45.71        20.10 o                         
  -5  20   9         85.30         72.53        16.24 o                         
  -4  20   9        477.84        391.46        20.14 o                         
  -3  20   9        191.58        188.56        25.19 o                         
  -2  20   9        136.83        133.01        18.28 o                         
  -1  20   9        129.01        145.14        18.67 o                         
   0  20   9         23.95         58.49        14.70 o                         
   1  20   9        264.80        304.01        17.46 o                         
  -6  21   9         61.43         46.16        15.38 o                         
  -5  21   9        126.22        128.57        17.58 o                         
  -4  21   9        131.15         84.42        22.81 o                         
  -3  21   9         93.14        117.37        17.82 o                         
  -2  21   9         94.41         89.14        18.42 o                         
  -1  21   9         17.71         34.00        24.34 o                         
   0  21   9         87.20        153.26        19.82 o                         
  -4  22   9        508.23        499.18        30.77 o                         
  -3  22   9          5.07          8.78        31.59 o                         
  -2  22   9          5.41          0.27        37.45 o                         
  -1  22   9         20.43         19.06        18.76 o                         
 -11   0  10        104.35        132.13        23.99 o                         
 -10   0  10          8.94         15.83        15.08 o                         
  -9   0  10         46.65         17.14        15.12 o                         
  -8   0  10        286.61        357.79        15.06 o                         
  -7   0  10        721.60        797.26        25.36 o                         
  -6   0  10        344.84        290.88        27.87 o                         
  -5   0  10        228.05        271.27        31.69 o                         
  -4   0  10         12.46          2.56        10.67 o                         
  -3   0  10        392.09        370.10        12.84 o                         
  -2   0  10        584.77        584.65        28.13 o                         
  -1   0  10        835.97        733.27        31.66 o                         
   0   0  10        645.27        655.82        30.71 o                         
   1   0  10        293.65        279.89        24.14 o                         
   2   0  10        427.08        487.92        29.04 o                         
   3   0  10         44.25         53.71        22.52 o                         
   4   0  10         32.01         22.79        22.77 o                         
   5   0  10          8.95         36.77        26.08 o                         
 -11   1  10        139.00        146.15        17.44 o                         
 -10   1  10         13.64         30.55        10.83 o                         
  -9   1  10         91.50         53.43        11.21 o                         
  -8   1  10        324.85        332.45        12.95 o                         
  -7   1  10       1266.84       1163.92        18.41 o                         
  -6   1  10       1395.96       1458.74        24.63 o                         
  -5   1  10       1272.42       1242.48        21.84 o                         
  -4   1  10         64.88         87.04         8.28 o                         
  -3   1  10        616.54        652.60        16.20 o                         
  -2   1  10        369.37        348.01        13.28 o                         
  -1   1  10        103.29        104.23        13.55 o                         
   0   1  10       2048.26       1884.16        44.43 o                         
   1   1  10         56.44         68.90        14.15 o                         
   2   1  10        516.63        525.04        17.40 o                         
   3   1  10        100.83         95.19        13.83 o                         
   4   1  10         29.25         28.88        13.82 o                         
   5   1  10          1.63        -14.08        15.05 o                         
 -11   2  10          0.58          8.09        16.13 o                         
 -10   2  10        441.00        480.85        30.14 o                         
  -9   2  10       1042.63       1011.60        26.98 o                         
  -8   2  10        692.12        797.03        26.13 o                         
  -7   2  10        113.26        132.95         8.48 o                         
  -6   2  10         56.15         38.53         7.80 o                         
  -5   2  10        108.22        126.33        10.00 o                         
  -4   2  10       1654.93       1594.70        30.93 o                         
  -3   2  10         18.72         39.06         7.73 o                         
  -2   2  10        249.29        302.58        16.08 o                         
  -1   2  10        337.64        371.80        14.12 o                         
   0   2  10         30.18         28.66        11.08 o                         
   1   2  10         81.20         93.60        13.95 o                         
   2   2  10        206.02        192.40        13.57 o                         
   3   2  10         28.14         13.94        12.71 o                         
   4   2  10         98.22         83.69        13.99 o                         
   5   2  10        278.66        263.19        17.00 o                         
 -11   3  10        220.04        215.03        23.29 o                         
 -10   3  10        146.00        130.31        10.15 o                         
  -9   3  10        831.56        885.40        23.79 o                         
  -8   3  10        639.87        625.12        15.13 o                         
  -7   3  10        182.41        231.84         9.23 o                         
  -6   3  10        436.38        488.13        12.27 o                         
  -5   3  10         71.08         58.39         9.31 o                         
  -4   3  10         72.74         53.60        11.14 o                         
  -3   3  10       1723.68       1723.79        33.25 o                         
  -2   3  10         25.27         30.46         9.93 o                         
  -1   3  10        118.02        156.62        10.14 o                         
   0   3  10        304.90        315.09        13.91 o                         
   1   3  10         32.45         35.54        14.05 o                         
   2   3  10          9.32         12.12        12.21 o                         
   3   3  10        110.26        131.36        16.83 o                         
   4   3  10          5.46         -2.36        13.94 o                         
   5   3  10         73.84         75.99        18.79 o                         
 -11   4  10         32.37          6.26        19.80 o                         
 -10   4  10       1207.42       1246.36        31.62 o                         
  -9   4  10         15.68         28.48        11.27 o                         
  -8   4  10         13.18         24.40         7.39 o                         
  -7   4  10        423.30        419.44        11.05 o                         
  -6   4  10         13.17         12.34         7.59 o                         
  -5   4  10         17.40         33.06         7.66 o                         
  -4   4  10        433.59        451.16        16.37 o                         
  -3   4  10        922.60        914.84        31.95 o                         
  -2   4  10        677.82        715.78        16.02 o                         
  -1   4  10         73.04         83.98         9.55 o                         
   0   4  10         22.85         21.49        11.17 o                         
   1   4  10        475.62        473.61        16.23 o                         
   2   4  10        229.06        241.91        14.43 o                         
   3   4  10         21.23         22.81        13.36 o                         
   4   4  10        187.65        203.77        15.74 o                         
 -10   5  10        231.94        275.80        15.39 o                         
  -9   5  10        382.70        416.99        28.71 o                         
  -8   5  10        114.29        120.41         8.22 o                         
  -7   5  10        125.57        137.43         8.15 o                         
  -6   5  10         54.19         66.38         9.22 o                         
  -5   5  10        394.64        391.33        18.66 o                         
  -4   5  10        485.77        498.27        23.92 o                         
  -3   5  10         62.51         63.24        15.56 o                         
  -2   5  10        505.62        523.28        18.94 o                         
  -1   5  10        211.61        240.91        12.38 o                         
   0   5  10          7.82         13.92        11.08 o                         
   1   5  10        342.77        341.42        12.95 o                         
   2   5  10         77.34         85.51        12.52 o                         
   3   5  10         10.86         26.65        11.37 o                         
   4   5  10         38.33         40.86        12.34 o                         
 -10   6  10          4.11         11.48        18.11 o                         
  -9   6  10        275.86        236.10        24.10 o                         
  -8   6  10        109.61        133.35         8.02 o                         
  -7   6  10        676.61        712.21        24.05 o                         
  -6   6  10         70.57         58.67         8.48 o                         
  -5   6  10        157.39        187.53        12.10 o                         
  -4   6  10         68.55         68.17        18.66 o                         
  -3   6  10         25.01         26.98         8.56 o                         
  -2   6  10          7.75         -5.61         8.65 o                         
  -1   6  10        266.93        262.48        12.60 o                         
   0   6  10          0.25         -9.80         9.80 o                         
   1   6  10          3.37         21.57        10.10 o                         
   2   6  10         72.45         74.28        12.61 o                         
   3   6  10        170.03        184.86        12.99 o                         
   4   6  10        347.66        306.10        14.30 o                         
 -10   7  10        221.98        218.96        14.79 o                         
  -9   7  10         43.39         42.06         9.19 o                         
  -8   7  10        221.69        205.71        13.58 o                         
  -7   7  10        101.02        104.93         7.74 o                         
  -6   7  10        693.10        713.92        18.27 o                         
  -5   7  10        233.87        202.12        12.03 o                         
  -4   7  10          8.71          6.58        19.15 o                         
  -3   7  10        387.83        389.46        11.99 o                         
  -2   7  10         12.30         22.10         8.92 o                         
  -1   7  10        200.04        180.64         9.70 o                         
   0   7  10        496.14        458.13        15.81 o                         
   1   7  10         16.62         19.18        10.47 o                         
   2   7  10          0.67          3.24        12.19 o                         
   3   7  10        490.73        512.82        23.22 o                         
   4   7  10         19.96         -0.02        12.22 o                         
 -10   8  10        138.90        158.67        22.29 o                         
  -9   8  10        125.35        123.35         9.58 o                         
  -8   8  10          0.45         21.38        16.05 o                         
  -7   8  10        238.60        230.15         8.93 o                         
  -6   8  10        109.37        104.36         9.33 o                         
  -5   8  10        139.67        166.47        21.41 o                         
  -4   8  10        368.01        384.69        17.83 o                         
  -3   8  10         48.59         33.54         8.62 o                         
  -2   8  10         30.46         34.83         7.49 o                         
  -1   8  10        157.43        169.58         9.66 o                         
   0   8  10          1.99          5.26         8.29 o                         
   1   8  10         46.41         64.84        12.22 o                         
   2   8  10         17.36         27.25        13.40 o                         
   3   8  10        117.14        108.27        12.18 o                         
   4   8  10         39.70         36.68        13.99 o                         
 -10   9  10         84.47         76.89        21.51 o                         
  -9   9  10         34.31         36.76        20.59 o                         
  -8   9  10         37.24         50.12         8.91 o                         
  -7   9  10         95.01         95.25        10.13 o                         
  -6   9  10          2.45          9.38        12.02 o                         
  -5   9  10         56.56         65.42        20.17 o                         
  -4   9  10        477.18        459.46        53.42 o                         
  -3   9  10        289.96        259.41        10.53 o                         
  -2   9  10        866.55        841.46        15.92 o                         
  -1   9  10        167.71        167.48         9.50 o                         
   0   9  10         36.64         49.56         8.50 o                         
   1   9  10         85.93         83.19        10.71 o                         
   2   9  10         98.93         80.58        13.15 o                         
   3   9  10          2.16         17.47        17.70 o                         
   4   9  10          0.71          2.39        14.46 o                         
 -10  10  10         15.18         31.62        21.32 o                         
  -9  10  10         19.70         49.18        20.43 o                         
  -8  10  10         59.54         56.41         8.65 o                         
  -7  10  10          0.66          6.37         9.42 o                         
  -6  10  10        136.30        130.72        13.36 o                         
  -5  10  10          1.30         21.17        13.35 o                         
  -4  10  10          3.60          7.43        20.35 o                         
  -3  10  10        172.82        158.68         8.17 o                         
  -2  10  10         30.77         24.99         7.94 o                         
  -1  10  10         14.52         24.48         8.44 o                         
   0  10  10         83.96         88.63         8.67 o                         
   1  10  10          0.02          1.66        10.05 o                         
   2  10  10          5.57         10.57        12.94 o                         
   3  10  10         87.32        101.41        16.62 o                         
   4  10  10         58.28         78.76        14.90 o                         
  -9  11  10          1.24          0.82        21.09 o                         
  -8  11  10          7.00         10.73        11.87 o                         
  -7  11  10         59.09         73.46         9.74 o                         
  -6  11  10         43.45         16.13        12.45 o                         
  -5  11  10         56.23         51.47        20.12 o                         
  -4  11  10        202.94        180.65        14.30 o                         
  -3  11  10         14.57         21.79         7.15 o                         
  -2  11  10          2.25          7.87         7.64 o                         
  -1  11  10        345.22        329.35        11.08 o                         
   0  11  10         79.50         67.33         8.59 o                         
   1  11  10         46.62         52.57        13.89 o                         
   2  11  10         70.07         68.69        13.48 o                         
   3  11  10          6.58        -15.31        15.31 o                         
  -9  12  10         71.97         95.93        23.27 o                         
  -8  12  10         35.36         44.29        12.06 o                         
  -7  12  10         18.74         21.95        20.96 o                         
  -6  12  10        120.76        122.05        13.46 o                         
  -5  12  10        156.42        142.39        15.28 o                         
  -4  12  10         29.26         43.99        14.26 o                         
  -3  12  10         45.73         43.68         7.09 o                         
  -2  12  10         60.79         72.04         7.89 o                         
  -1  12  10         28.61         28.45         7.87 o                         
   0  12  10         39.37         31.98         9.10 o                         
   1  12  10         50.47         58.71        12.37 o                         
   2  12  10         95.94         91.96        13.33 o                         
   3  12  10         67.50         90.86        16.44 o                         
  -9  13  10        205.28        235.59        26.41 o                         
  -8  13  10         28.53         31.29        12.30 o                         
  -7  13  10        538.57        524.18        31.61 o                         
  -6  13  10          1.23          7.48        13.83 o                         
  -5  13  10          0.12         17.47        14.46 o                         
  -4  13  10         56.01         57.62        14.73 o                         
  -3  13  10          1.85         16.21        11.99 o                         
  -2  13  10        203.09        179.68        11.18 o                         
  -1  13  10         13.44         13.86        10.73 o                         
   0  13  10          1.64          0.63        11.53 o                         
   1  13  10         11.11         -6.86        13.25 o                         
   2  13  10         23.49         15.15        11.47 o                         
   3  13  10        114.18        116.81        14.38 o                         
  -8  14  10         79.27        103.11        24.32 o                         
  -7  14  10         93.99        154.22        25.18 o                         
  -6  14  10         31.91         25.62        13.91 o                         
  -5  14  10        106.95         76.63        17.61 o                         
  -4  14  10         30.55         30.42        14.51 o                         
  -3  14  10         43.05         69.26        28.35 o                         
  -2  14  10         19.61         29.31        10.46 o                         
  -1  14  10          0.80          8.51        10.59 o                         
   0  14  10         36.81         49.41        11.42 o                         
   1  14  10        231.66        231.98        12.40 o                         
   2  14  10          7.27         18.31        11.57 o                         
  -8  15  10         27.86         41.87        24.88 o                         
  -7  15  10         13.22         27.90        24.02 o                         
  -6  15  10         94.38        115.40        14.99 o                         
  -5  15  10         52.78         84.73        30.91 o                         
  -4  15  10         76.96         89.83        17.12 o                         
  -3  15  10        108.98         94.06        23.27 o                         
  -2  15  10        126.10        120.23        11.19 o                         
  -1  15  10        142.30        123.32        12.78 o                         
   0  15  10          1.28         28.80        13.29 o                         
   1  15  10          0.76          4.94        12.60 o                         
   2  15  10         27.31         44.11        11.93 o                         
  -8  16  10         46.92         63.21        25.79 o                         
  -7  16  10        126.85        108.63        26.00 o                         
  -6  16  10          7.65         24.43        26.86 o                         
  -5  16  10        274.78        332.74        22.27 o                         
  -4  16  10        187.88        200.02        17.54 o                         
  -3  16  10         12.68         22.55        21.95 o                         
  -2  16  10        116.40        137.23        25.04 o                         
  -1  16  10         81.54         84.23        10.11 o                         
   0  16  10         89.46         90.66        10.95 o
[truncated: 29,323 more chars]
